# Supplementary material for: Evaluation of Computationally Designed Peptides against TWEAK, a Cytokine of the Tumour Necrosis Factor Ligand Family
Source: Int J Mol Sci. 2021 Jan 21;22(3):1066. doi: 10.3390/ijms22031066 (PMC7866087; doi:10.3390/ijms22031066)
Supplement: Supplementary file 1 [file ijms-22-01066-s001.zip]

Archive with 10 entries (9 files):
- suppl/
- suppl/File1.coord.pdb.txt
- suppl/.DS_Store
- __MACOSX/suppl/._.DS_Store
- suppl/Suppl_revision.pdf
- __MACOSX/suppl/._Suppl_revision.pdf
- suppl/File2.coord.pdb.txt
- suppl/File3.coord.pdb.txt
- suppl/File5.xlsx
- suppl/File4.coord.pdb.txt
