# Supplementary material for: Evaluation of Computationally Designed Peptides against TWEAK, a Cytokine of the Tumour Necrosis Factor Ligand Family
Source: Int J Mol Sci. 2021 Jan 21;22(3):1066. doi: 10.3390/ijms22031066 (PMC7866087; doi:10.3390/ijms22031066)
Supplement: Supplementary file 1 [file ijms-22-01066-s001.zip › suppl/File1.coord.pdb.txt]

ATOM      1  N   THR B   1     -31.591   7.983 -35.312  1.00  0.00           N  
ATOM      2  CA  THR B   1     -30.174   7.809 -35.031  1.00  0.00           C  
ATOM      3  C   THR B   1     -29.804   6.400 -34.593  1.00  0.00           C  
ATOM      4  O   THR B   1     -30.645   5.506 -34.586  1.00  0.00           O  
ATOM      5  CB  THR B   1     -29.708   8.795 -33.944  1.00  0.00           C  
ATOM      6  CG2 THR B   1     -29.918  10.231 -34.401  1.00  0.00           C  
ATOM      7  OG1 THR B   1     -30.449   8.567 -32.739  1.00  0.00           O  
ATOM      8 1H   THR B   1     -32.051   8.832 -35.053  1.00  0.00           H  
ATOM      9 2H   THR B   1     -31.922   7.943 -36.255  1.00  0.00           H  
ATOM     10 3H   THR B   1     -32.260   7.353 -34.918  1.00  0.00           H  
ATOM     11  HA  THR B   1     -29.594   7.979 -35.939  1.00  0.00           H  
ATOM     12  HB  THR B   1     -28.649   8.629 -33.746  1.00  0.00           H  
ATOM     13  HG1 THR B   1     -29.983   7.930 -32.192  1.00  0.00           H  
ATOM     14 1HG2 THR B   1     -29.582  10.913 -33.619  1.00  0.00           H  
ATOM     15 2HG2 THR B   1     -29.346  10.410 -35.311  1.00  0.00           H  
ATOM     16 3HG2 THR B   1     -30.976  10.397 -34.598  1.00  0.00           H  
ATOM     17  N   THR B   2     -28.543   6.215 -34.218  1.00  0.00           N  
ATOM     18  CA  THR B   2     -28.036   4.918 -33.791  1.00  0.00           C  
ATOM     19  C   THR B   2     -27.075   5.199 -32.642  1.00  0.00           C  
ATOM     20  O   THR B   2     -26.181   6.032 -32.765  1.00  0.00           O  
ATOM     21  CB  THR B   2     -27.262   4.167 -34.890  1.00  0.00           C  
ATOM     22  CG2 THR B   2     -26.679   2.873 -34.342  1.00  0.00           C  
ATOM     23  OG1 THR B   2     -28.145   3.865 -35.978  1.00  0.00           O  
ATOM     24  H   THR B   2     -27.917   7.008 -34.233  1.00  0.00           H  
ATOM     25  HA  THR B   2     -28.878   4.328 -33.428  1.00  0.00           H  
ATOM     26  HB  THR B   2     -26.456   4.803 -35.254  1.00  0.00           H  
ATOM     27  HG1 THR B   2     -29.008   4.249 -35.805  1.00  0.00           H  
ATOM     28 1HG2 THR B   2     -26.136   2.357 -35.133  1.00  0.00           H  
ATOM     29 2HG2 THR B   2     -25.998   3.101 -33.522  1.00  0.00           H  
ATOM     30 3HG2 THR B   2     -27.485   2.237 -33.979  1.00  0.00           H  
ATOM     31  N   ASP B   3     -27.268   4.504 -31.524  1.00  0.00           N  
ATOM     32  CA  ASP B   3     -26.398   4.657 -30.364  1.00  0.00           C  
ATOM     33  C   ASP B   3     -26.098   3.261 -29.822  1.00  0.00           C  
ATOM     34  O   ASP B   3     -26.953   2.648 -29.175  1.00  0.00           O  
ATOM     35  CB  ASP B   3     -27.032   5.472 -29.234  1.00  0.00           C  
ATOM     36  CG  ASP B   3     -26.094   5.771 -28.072  1.00  0.00           C  
ATOM     37  OD1 ASP B   3     -24.970   5.330 -28.112  1.00  0.00           O  
ATOM     38  OD2 ASP B   3     -26.454   6.563 -27.233  1.00  0.00           O1-
ATOM     39  H   ASP B   3     -28.038   3.852 -31.479  1.00  0.00           H  
ATOM     40  HA  ASP B   3     -25.470   5.120 -30.702  1.00  0.00           H  
ATOM     41 1HB  ASP B   3     -27.495   6.399 -29.574  1.00  0.00           H  
ATOM     42 2HB  ASP B   3     -27.805   4.777 -28.906  1.00  0.00           H  
ATOM     43  N   GLY B   4     -24.896   2.760 -30.095  1.00  0.00           N  
ATOM     44  CA  GLY B   4     -24.485   1.446 -29.622  1.00  0.00           C  
ATOM     45  C   GLY B   4     -24.321   1.587 -28.111  1.00  0.00           C  
ATOM     46  O   GLY B   4     -24.364   2.686 -27.567  1.00  0.00           O  
ATOM     47  H   GLY B   4     -24.251   3.309 -30.645  1.00  0.00           H  
ATOM     48 1HA  GLY B   4     -25.287   0.741 -29.840  1.00  0.00           H  
ATOM     49 2HA  GLY B   4     -23.522   1.208 -30.074  1.00  0.00           H  
ATOM     50  N   SER B   5     -24.128   0.457 -27.444  1.00  0.00           N  
ATOM     51  CA  SER B   5     -23.934   0.416 -26.001  1.00  0.00           C  
ATOM     52  C   SER B   5     -23.312  -0.960 -25.820  1.00  0.00           C  
ATOM     53  O   SER B   5     -23.948  -1.970 -26.126  1.00  0.00           O  
ATOM     54  CB  SER B   5     -25.219   0.485 -25.199  1.00  0.00           C  
ATOM     55  OG  SER B   5     -24.989   0.360 -23.823  1.00  0.00           O  
ATOM     56  H   SER B   5     -24.116  -0.408 -27.966  1.00  0.00           H  
ATOM     57  HA  SER B   5     -23.226   1.194 -25.717  1.00  0.00           H  
ATOM     58 1HB  SER B   5     -25.700   1.444 -25.393  1.00  0.00           H  
ATOM     59 2HB  SER B   5     -25.876  -0.321 -25.523  1.00  0.00           H  
ATOM     60  HG  SER B   5     -25.249  -0.517 -23.533  1.00  0.00           H  
ATOM     61  N   THR B   6     -22.073  -1.010 -25.345  1.00  0.00           N  
ATOM     62  CA  THR B   6     -21.417  -2.295 -25.123  1.00  0.00           C  
ATOM     63  C   THR B   6     -21.858  -2.913 -23.786  1.00  0.00           C  
ATOM     64  O   THR B   6     -22.516  -2.252 -22.994  1.00  0.00           O  
ATOM     65  CB  THR B   6     -19.882  -2.185 -25.089  1.00  0.00           C  
ATOM     66  CG2 THR B   6     -19.363  -1.568 -26.379  1.00  0.00           C  
ATOM     67  OG1 THR B   6     -19.483  -1.369 -23.980  1.00  0.00           O  
ATOM     68  H   THR B   6     -21.573  -0.159 -25.133  1.00  0.00           H  
ATOM     69  HA  THR B   6     -21.726  -2.957 -25.932  1.00  0.00           H  
ATOM     70  HB  THR B   6     -19.458  -3.181 -24.967  1.00  0.00           H  
ATOM     71  HG1 THR B   6     -19.804  -0.474 -24.110  1.00  0.00           H  
ATOM     72 1HG2 THR B   6     -18.276  -1.499 -26.337  1.00  0.00           H  
ATOM     73 2HG2 THR B   6     -19.655  -2.192 -27.223  1.00  0.00           H  
ATOM     74 3HG2 THR B   6     -19.786  -0.572 -26.501  1.00  0.00           H  
ATOM     75  N   GLY B   7     -21.497  -4.168 -23.528  1.00  0.00           N  
ATOM     76  CA  GLY B   7     -21.908  -4.791 -22.281  1.00  0.00           C  
ATOM     77  C   GLY B   7     -21.525  -3.972 -21.049  1.00  0.00           C  
ATOM     78  O   GLY B   7     -22.203  -4.053 -20.026  1.00  0.00           O  
ATOM     79  H   GLY B   7     -20.941  -4.699 -24.183  1.00  0.00           H  
ATOM     80 1HA  GLY B   7     -22.991  -4.913 -22.284  1.00  0.00           H  
ATOM     81 2HA  GLY B   7     -21.433  -5.768 -22.199  1.00  0.00           H  
ATOM     82  N   ASP B   8     -20.447  -3.190 -21.147  1.00  0.00           N  
ATOM     83  CA  ASP B   8     -20.001  -2.365 -20.029  1.00  0.00           C  
ATOM     84  C   ASP B   8     -20.875  -1.112 -19.899  1.00  0.00           C  
ATOM     85  O   ASP B   8     -21.342  -0.779 -18.806  1.00  0.00           O  
ATOM     86  CB  ASP B   8     -18.552  -1.895 -20.176  1.00  0.00           C  
ATOM     87  CG  ASP B   8     -17.510  -2.946 -19.817  1.00  0.00           C  
ATOM     88  OD1 ASP B   8     -17.857  -3.898 -19.159  1.00  0.00           O  
ATOM     89  OD2 ASP B   8     -16.420  -2.873 -20.332  1.00  0.00           O1-
ATOM     90  H   ASP B   8     -19.928  -3.168 -22.013  1.00  0.00           H  
ATOM     91  HA  ASP B   8     -20.110  -2.963 -19.124  1.00  0.00           H  
ATOM     92 1HB  ASP B   8     -18.327  -1.483 -21.160  1.00  0.00           H  
ATOM     93 2HB  ASP B   8     -18.533  -1.097 -19.433  1.00  0.00           H  
ATOM     94  N   ASP B   9     -21.092  -0.429 -21.021  1.00  0.00           N  
ATOM     95  CA  ASP B   9     -21.918   0.773 -21.039  1.00  0.00           C  
ATOM     96  C   ASP B   9     -23.305   0.509 -20.482  1.00  0.00           C  
ATOM     97  O   ASP B   9     -23.933   1.384 -19.900  1.00  0.00           O  
ATOM     98  CB  ASP B   9     -22.101   1.345 -22.447  1.00  0.00           C  
ATOM     99  CG  ASP B   9     -20.823   1.875 -23.082  1.00  0.00           C  
ATOM    100  OD1 ASP B   9     -20.134   2.632 -22.441  1.00  0.00           O  
ATOM    101  OD2 ASP B   9     -20.465   1.400 -24.134  1.00  0.00           O1-
ATOM    102  H   ASP B   9     -20.674  -0.751 -21.881  1.00  0.00           H  
ATOM    103  HA  ASP B   9     -21.424   1.509 -20.404  1.00  0.00           H  
ATOM    104 1HB  ASP B   9     -22.589   0.654 -23.136  1.00  0.00           H  
ATOM    105 2HB  ASP B   9     -22.771   2.177 -22.230  1.00  0.00           H  
ATOM    106  N   LEU B  10     -23.771  -0.721 -20.652  1.00  0.00           N  
ATOM    107  CA  LEU B  10     -25.062  -1.105 -20.112  1.00  0.00           C  
ATOM    108  C   LEU B  10     -24.945  -1.285 -18.596  1.00  0.00           C  
ATOM    109  O   LEU B  10     -25.938  -1.264 -17.884  1.00  0.00           O  
ATOM    110  CB  LEU B  10     -25.591  -2.421 -20.694  1.00  0.00           C  
ATOM    111  CG  LEU B  10     -26.008  -2.362 -22.169  1.00  0.00           C  
ATOM    112  CD1 LEU B  10     -26.390  -3.752 -22.660  1.00  0.00           C  
ATOM    113  CD2 LEU B  10     -27.171  -1.394 -22.330  1.00  0.00           C  
ATOM    114  H   LEU B  10     -23.228  -1.403 -21.162  1.00  0.00           H  
ATOM    115  HA  LEU B  10     -25.758  -0.292 -20.319  1.00  0.00           H  
ATOM    116 1HB  LEU B  10     -24.698  -3.035 -20.582  1.00  0.00           H  
ATOM    117 2HB  LEU B  10     -26.395  -2.836 -20.087  1.00  0.00           H  
ATOM    118  HG  LEU B  10     -25.162  -1.963 -22.729  1.00  0.00           H  
ATOM    119 1HD1 LEU B  10     -26.685  -3.699 -23.708  1.00  0.00           H  
ATOM    120 2HD1 LEU B  10     -25.536  -4.422 -22.557  1.00  0.00           H  
ATOM    121 3HD1 LEU B  10     -27.223  -4.130 -22.068  1.00  0.00           H  
ATOM    122 1HD2 LEU B  10     -27.465  -1.352 -23.379  1.00  0.00           H  
ATOM    123 2HD2 LEU B  10     -28.014  -1.734 -21.729  1.00  0.00           H  
ATOM    124 3HD2 LEU B  10     -26.867  -0.401 -22.000  1.00  0.00           H  
ATOM    125  N   GLN B  11     -23.712  -1.448 -18.121  1.00  0.00           N  
ATOM    126  CA  GLN B  11     -23.471  -1.599 -16.698  1.00  0.00           C  
ATOM    127  C   GLN B  11     -23.217  -0.206 -16.140  1.00  0.00           C  
ATOM    128  O   GLN B  11     -23.444   0.040 -14.959  1.00  0.00           O  
ATOM    129  CB  GLN B  11     -22.252  -2.467 -16.375  1.00  0.00           C  
ATOM    130  CG  GLN B  11     -22.332  -3.882 -16.922  1.00  0.00           C  
ATOM    131  CD  GLN B  11     -21.050  -4.661 -16.701  1.00  0.00           C  
ATOM    132  NE2 GLN B  11     -21.124  -5.978 -16.858  1.00  0.00           N  
ATOM    133  OE1 GLN B  11     -20.001  -4.085 -16.397  1.00  0.00           O  
ATOM    134  H   GLN B  11     -22.928  -1.468 -18.757  1.00  0.00           H  
ATOM    135  HA  GLN B  11     -24.374  -2.012 -16.247  1.00  0.00           H  
ATOM    136 1HB  GLN B  11     -21.384  -1.958 -16.793  1.00  0.00           H  
ATOM    137 2HB  GLN B  11     -22.166  -2.497 -15.289  1.00  0.00           H  
ATOM    138 1HG  GLN B  11     -23.169  -4.548 -16.714  1.00  0.00           H  
ATOM    139 2HG  GLN B  11     -22.370  -3.568 -17.966  1.00  0.00           H  
ATOM    140 1HE2 GLN B  11     -20.310  -6.545 -16.726  1.00  0.00           H  
ATOM    141 2HE2 GLN B  11     -21.994  -6.404 -17.108  1.00  0.00           H  
ATOM    142  N   ALA B  12     -22.750   0.713 -16.986  1.00  0.00           N  
ATOM    143  CA  ALA B  12     -22.480   2.088 -16.563  1.00  0.00           C  
ATOM    144  C   ALA B  12     -23.882   2.597 -16.281  1.00  0.00           C  
ATOM    145  O   ALA B  12     -24.082   3.376 -15.356  1.00  0.00           O  
ATOM    146  CB  ALA B  12     -21.846   2.958 -17.639  1.00  0.00           C  
ATOM    147  OXT ALA B  12     -24.800   2.237 -16.965  1.00  0.00           O1-
ATOM    148  H   ALA B  12     -22.578   0.450 -17.946  1.00  0.00           H  
ATOM    149  HA  ALA B  12     -21.891   2.067 -15.646  1.00  0.00           H  
ATOM    150 1HB  ALA B  12     -21.802   3.990 -17.292  1.00  0.00           H  
ATOM    151 2HB  ALA B  12     -20.837   2.602 -17.848  1.00  0.00           H  
ATOM    152 3HB  ALA B  12     -22.445   2.907 -18.547  1.00  0.00           H  
ATOM    153  N   ARG T   1      -3.830   7.986 -55.391  1.00  0.00           N  
ATOM    154  CA  ARG T   1      -3.751   8.665 -54.094  1.00  0.00           C  
ATOM    155  C   ARG T   1      -4.083   7.784 -52.881  1.00  0.00           C  
ATOM    156  O   ARG T   1      -4.871   6.818 -52.966  1.00  0.00           O  
ATOM    157  CB  ARG T   1      -4.723   9.836 -54.077  1.00  0.00           C  
ATOM    158  CG  ARG T   1      -4.433  10.922 -55.100  1.00  0.00           C  
ATOM    159  CD  ARG T   1      -5.377  12.062 -54.974  1.00  0.00           C  
ATOM    160  NE  ARG T   1      -5.177  13.050 -56.021  1.00  0.00           N  
ATOM    161  CZ  ARG T   1      -5.950  14.140 -56.203  1.00  0.00           C  
ATOM    162  NH1 ARG T   1      -6.967  14.365 -55.401  1.00  0.00           N1+
ATOM    163  NH2 ARG T   1      -5.685  14.981 -57.187  1.00  0.00           N  
ATOM    164 1H   ARG T   1      -4.608   8.343 -55.908  1.00  0.00           H  
ATOM    165 2H   ARG T   1      -2.987   8.147 -55.904  1.00  0.00           H  
ATOM    166 3H   ARG T   1      -3.949   7.004 -55.247  1.00  0.00           H  
ATOM    167  HA  ARG T   1      -2.727   9.026 -53.992  1.00  0.00           H  
ATOM    168 1HB  ARG T   1      -5.733   9.473 -54.260  1.00  0.00           H  
ATOM    169 2HB  ARG T   1      -4.715  10.300 -53.091  1.00  0.00           H  
ATOM    170 1HG  ARG T   1      -3.420  11.297 -54.956  1.00  0.00           H  
ATOM    171 2HG  ARG T   1      -4.527  10.510 -56.105  1.00  0.00           H  
ATOM    172 1HD  ARG T   1      -6.400  11.696 -55.041  1.00  0.00           H  
ATOM    173 2HD  ARG T   1      -5.228  12.551 -54.011  1.00  0.00           H  
ATOM    174  HE  ARG T   1      -4.404  12.911 -56.658  1.00  0.00           H  
ATOM    175 1HH1 ARG T   1      -7.170  13.722 -54.648  1.00  0.00           H  
ATOM    176 2HH1 ARG T   1      -7.546  15.181 -55.538  1.00  0.00           H  
ATOM    177 1HH2 ARG T   1      -4.903  14.807 -57.804  1.00  0.00           H  
ATOM    178 2HH2 ARG T   1      -6.264  15.796 -57.324  1.00  0.00           H  
ATOM    179  N   ALA T   2      -3.423   8.110 -51.769  1.00  0.00           N  
ATOM    180  CA  ALA T   2      -3.619   7.425 -50.500  1.00  0.00           C  
ATOM    181  C   ALA T   2      -4.929   7.907 -49.903  1.00  0.00           C  
ATOM    182  O   ALA T   2      -5.263   9.091 -49.983  1.00  0.00           O  
ATOM    183  CB  ALA T   2      -2.517   7.703 -49.489  1.00  0.00           C  
ATOM    184  H   ALA T   2      -2.758   8.869 -51.819  1.00  0.00           H  
ATOM    185  HA  ALA T   2      -3.690   6.357 -50.708  1.00  0.00           H  
ATOM    186 1HB  ALA T   2      -2.725   7.162 -48.566  1.00  0.00           H  
ATOM    187 2HB  ALA T   2      -1.560   7.375 -49.895  1.00  0.00           H  
ATOM    188 3HB  ALA T   2      -2.476   8.772 -49.282  1.00  0.00           H  
ATOM    189  N   ILE T   3      -5.688   6.968 -49.350  1.00  0.00           N  
ATOM    190  CA  ILE T   3      -6.930   7.273 -48.668  1.00  0.00           C  
ATOM    191  C   ILE T   3      -6.591   7.154 -47.194  1.00  0.00           C  
ATOM    192  O   ILE T   3      -6.460   6.056 -46.701  1.00  0.00           O  
ATOM    193  CB  ILE T   3      -8.071   6.290 -48.985  1.00  0.00           C  
ATOM    194  CG1 ILE T   3      -8.361   6.277 -50.488  1.00  0.00           C  
ATOM    195  CG2 ILE T   3      -9.322   6.656 -48.202  1.00  0.00           C  
ATOM    196  CD1 ILE T   3      -9.333   5.200 -50.913  1.00  0.00           C  
ATOM    197  H   ILE T   3      -5.384   6.007 -49.411  1.00  0.00           H  
ATOM    198  HA  ILE T   3      -7.208   8.299 -48.903  1.00  0.00           H  
ATOM    199  HB  ILE T   3      -7.767   5.280 -48.714  1.00  0.00           H  
ATOM    200 1HG1 ILE T   3      -8.768   7.242 -50.789  1.00  0.00           H  
ATOM    201 2HG1 ILE T   3      -7.431   6.130 -51.038  1.00  0.00           H  
ATOM    202 1HG2 ILE T   3     -10.119   5.952 -48.439  1.00  0.00           H  
ATOM    203 2HG2 ILE T   3      -9.108   6.616 -47.136  1.00  0.00           H  
ATOM    204 3HG2 ILE T   3      -9.637   7.666 -48.471  1.00  0.00           H  
ATOM    205 1HD1 ILE T   3      -9.488   5.254 -51.991  1.00  0.00           H  
ATOM    206 2HD1 ILE T   3      -8.928   4.221 -50.653  1.00  0.00           H  
ATOM    207 3HD1 ILE T   3     -10.284   5.347 -50.403  1.00  0.00           H  
ATOM    208  N   ALA T   4      -6.446   8.288 -46.504  1.00  0.00           N  
ATOM    209  CA  ALA T   4      -6.031   8.304 -45.096  1.00  0.00           C  
ATOM    210  C   ALA T   4      -6.533   9.545 -44.356  1.00  0.00           C  
ATOM    211  O   ALA T   4      -6.911  10.534 -44.961  1.00  0.00           O  
ATOM    212  CB  ALA T   4      -4.522   8.271 -44.931  1.00  0.00           C  
ATOM    213  H   ALA T   4      -6.631   9.164 -46.972  1.00  0.00           H  
ATOM    214  HA  ALA T   4      -6.471   7.424 -44.628  1.00  0.00           H  
ATOM    215 1HB  ALA T   4      -4.273   8.285 -43.870  1.00  0.00           H  
ATOM    216 2HB  ALA T   4      -4.127   7.363 -45.385  1.00  0.00           H  
ATOM    217 3HB  ALA T   4      -4.084   9.141 -45.417  1.00  0.00           H  
ATOM    218  N   ALA T   5      -6.585   9.455 -43.035  1.00  0.00           N  
ATOM    219  CA  ALA T   5      -7.087  10.531 -42.195  1.00  0.00           C  
ATOM    220  C   ALA T   5      -6.407  10.539 -40.833  1.00  0.00           C  
ATOM    221  O   ALA T   5      -6.014   9.502 -40.321  1.00  0.00           O  
ATOM    222  CB  ALA T   5      -8.558  10.436 -41.951  1.00  0.00           C  
ATOM    223  H   ALA T   5      -6.261   8.602 -42.602  1.00  0.00           H  
ATOM    224  HA  ALA T   5      -6.856  11.466 -42.704  1.00  0.00           H  
ATOM    225 1HB  ALA T   5      -8.876  11.265 -41.317  1.00  0.00           H  
ATOM    226 2HB  ALA T   5      -9.089  10.482 -42.902  1.00  0.00           H  
ATOM    227 3HB  ALA T   5      -8.785   9.494 -41.454  1.00  0.00           H  
ATOM    228  N   HIS T   6      -6.180  11.717 -40.285  1.00  0.00           N  
ATOM    229  CA  HIS T   6      -5.603  11.822 -38.959  1.00  0.00           C  
ATOM    230  C   HIS T   6      -6.431  12.909 -38.248  1.00  0.00           C  
ATOM    231  O   HIS T   6      -6.622  13.997 -38.782  1.00  0.00           O  
ATOM    232  CB  HIS T   6      -4.135  12.259 -38.959  1.00  0.00           C  
ATOM    233  CG  HIS T   6      -3.485  12.185 -37.613  1.00  0.00           C  
ATOM    234  CD2 HIS T   6      -3.061  13.158 -36.772  1.00  0.00           C  
ATOM    235  ND1 HIS T   6      -3.205  10.988 -36.987  1.00  0.00           N  
ATOM    236  CE1 HIS T   6      -2.635  11.229 -35.819  1.00  0.00           C  
ATOM    237  NE2 HIS T   6      -2.538  12.537 -35.665  1.00  0.00           N  
ATOM    238  H   HIS T   6      -6.408  12.559 -40.792  1.00  0.00           H  
ATOM    239  HA  HIS T   6      -5.734  10.867 -38.452  1.00  0.00           H  
ATOM    240 1HB  HIS T   6      -3.568  11.631 -39.648  1.00  0.00           H  
ATOM    241 2HB  HIS T   6      -4.061  13.286 -39.318  1.00  0.00           H  
ATOM    242  HD1 HIS T   6      -3.327  10.075 -37.376  1.00  0.00           H  
ATOM    243  HD2 HIS T   6      -3.073  14.246 -36.834  1.00  0.00           H  
ATOM    244  HE1 HIS T   6      -2.335  10.408 -35.168  1.00  0.00           H  
ATOM    245  N   TYR T   7      -7.030  12.566 -37.121  1.00  0.00           N  
ATOM    246  CA  TYR T   7      -7.912  13.467 -36.408  1.00  0.00           C  
ATOM    247  C   TYR T   7      -7.379  13.785 -35.039  1.00  0.00           C  
ATOM    248  O   TYR T   7      -6.707  12.965 -34.427  1.00  0.00           O  
ATOM    249  CB  TYR T   7      -9.311  12.899 -36.222  1.00  0.00           C  
ATOM    250  CG  TYR T   7     -10.067  12.767 -37.508  1.00  0.00           C  
ATOM    251  CD1 TYR T   7     -10.889  13.781 -37.945  1.00  0.00           C  
ATOM    252  CD2 TYR T   7      -9.930  11.643 -38.303  1.00  0.00           C  
ATOM    253  CE1 TYR T   7     -11.579  13.669 -39.103  1.00  0.00           C  
ATOM    254  CE2 TYR T   7     -10.606  11.525 -39.466  1.00  0.00           C  
ATOM    255  CZ  TYR T   7     -11.429  12.549 -39.873  1.00  0.00           C  
ATOM    256  OH  TYR T   7     -12.137  12.453 -41.057  1.00  0.00           O  
ATOM    257  H   TYR T   7      -6.864  11.642 -36.748  1.00  0.00           H  
ATOM    258  HA  TYR T   7      -7.961  14.391 -36.985  1.00  0.00           H  
ATOM    259 1HB  TYR T   7      -9.246  11.916 -35.755  1.00  0.00           H  
ATOM    260 2HB  TYR T   7      -9.878  13.543 -35.551  1.00  0.00           H  
ATOM    261  HD1 TYR T   7     -10.993  14.691 -37.354  1.00  0.00           H  
ATOM    262  HD2 TYR T   7      -9.269  10.833 -37.993  1.00  0.00           H  
ATOM    263  HE1 TYR T   7     -12.226  14.481 -39.433  1.00  0.00           H  
ATOM    264  HE2 TYR T   7     -10.497  10.624 -40.071  1.00  0.00           H  
ATOM    265  HH  TYR T   7     -12.726  13.207 -41.139  1.00  0.00           H  
ATOM    266  N   GLU T   8      -7.671  14.990 -34.564  1.00  0.00           N  
ATOM    267  CA  GLU T   8      -7.216  15.416 -33.260  1.00  0.00           C  
ATOM    268  C   GLU T   8      -8.282  16.267 -32.577  1.00  0.00           C  
ATOM    269  O   GLU T   8      -9.071  16.917 -33.251  1.00  0.00           O  
ATOM    270  CB  GLU T   8      -5.939  16.249 -33.318  1.00  0.00           C  
ATOM    271  CG  GLU T   8      -4.763  15.439 -33.817  1.00  0.00           C  
ATOM    272  CD  GLU T   8      -3.532  16.264 -34.194  1.00  0.00           C  
ATOM    273  OE1 GLU T   8      -3.621  17.501 -34.323  1.00  0.00           O  
ATOM    274  OE2 GLU T   8      -2.449  15.662 -34.354  1.00  0.00           O1-
ATOM    275  H   GLU T   8      -8.222  15.623 -35.124  1.00  0.00           H  
ATOM    276  HA  GLU T   8      -7.049  14.518 -32.666  1.00  0.00           H  
ATOM    277 1HB  GLU T   8      -6.092  17.105 -33.977  1.00  0.00           H  
ATOM    278 2HB  GLU T   8      -5.713  16.638 -32.325  1.00  0.00           H  
ATOM    279 1HG  GLU T   8      -4.468  14.732 -33.043  1.00  0.00           H  
ATOM    280 2HG  GLU T   8      -5.072  14.869 -34.692  1.00  0.00           H  
ATOM    281  N   VAL T   9      -8.314  16.237 -31.246  1.00  0.00           N  
ATOM    282  CA  VAL T   9      -9.348  16.906 -30.451  1.00  0.00           C  
ATOM    283  C   VAL T   9      -9.014  18.373 -30.230  1.00  0.00           C  
ATOM    284  O   VAL T   9      -7.895  18.706 -29.842  1.00  0.00           O  
ATOM    285  CB  VAL T   9      -9.539  16.268 -29.061  1.00  0.00           C  
ATOM    286  CG1 VAL T   9     -10.577  17.040 -28.260  1.00  0.00           C  
ATOM    287  CG2 VAL T   9      -9.947  14.811 -29.211  1.00  0.00           C  
ATOM    288  H   VAL T   9      -7.584  15.724 -30.772  1.00  0.00           H  
ATOM    289  HA  VAL T   9     -10.278  16.843 -31.019  1.00  0.00           H  
ATOM    290  HB  VAL T   9      -8.599  16.330 -28.513  1.00  0.00           H  
ATOM    291 1HG1 VAL T   9     -10.699  16.577 -27.281  1.00  0.00           H  
ATOM    292 2HG1 VAL T   9     -10.247  18.071 -28.135  1.00  0.00           H  
ATOM    293 3HG1 VAL T   9     -11.529  17.025 -28.789  1.00  0.00           H  
ATOM    294 1HG2 VAL T   9     -10.079  14.367 -28.226  1.00  0.00           H  
ATOM    295 2HG2 VAL T   9     -10.884  14.750 -29.766  1.00  0.00           H  
ATOM    296 3HG2 VAL T   9      -9.170  14.270 -29.752  1.00  0.00           H  
ATOM    297  N   HIS T  10      -9.993  19.243 -30.481  1.00  0.00           N  
ATOM    298  CA  HIS T  10      -9.991  20.626 -29.975  1.00  0.00           C  
ATOM    299  C   HIS T  10     -10.779  20.528 -28.674  1.00  0.00           C  
ATOM    300  O   HIS T  10     -11.816  19.862 -28.616  1.00  0.00           O  
ATOM    301  CB  HIS T  10     -10.689  21.618 -30.890  1.00  0.00           C  
ATOM    302  CG  HIS T  10      -9.999  21.814 -32.198  1.00  0.00           C  
ATOM    303  CD2 HIS T  10      -8.898  21.229 -32.723  1.00  0.00           C  
ATOM    304  ND1 HIS T  10     -10.438  22.724 -33.133  1.00  0.00           N  
ATOM    305  CE1 HIS T  10      -9.640  22.682 -34.185  1.00  0.00           C  
ATOM    306  NE2 HIS T  10      -8.696  21.784 -33.961  1.00  0.00           N  
ATOM    307  H   HIS T  10     -10.769  18.928 -31.046  1.00  0.00           H  
ATOM    308  HA  HIS T  10      -8.962  20.919 -29.768  1.00  0.00           H  
ATOM    309 1HB  HIS T  10     -11.706  21.278 -31.088  1.00  0.00           H  
ATOM    310 2HB  HIS T  10     -10.758  22.585 -30.393  1.00  0.00           H  
ATOM    311  HD2 HIS T  10      -8.287  20.458 -32.253  1.00  0.00           H  
ATOM    312  HE1 HIS T  10      -9.740  23.287 -35.086  1.00  0.00           H  
ATOM    313  HE2 HIS T  10      -7.949  21.543 -34.595  1.00  0.00           H  
ATOM    314  N   GLY T  11      -6.796  19.388 -21.876  1.00  0.00           N  
ATOM    315  CA  GLY T  11      -7.839  18.396 -21.661  1.00  0.00           C  
ATOM    316  C   GLY T  11      -9.245  18.906 -21.988  1.00  0.00           C  
ATOM    317  O   GLY T  11      -9.587  20.061 -21.768  1.00  0.00           O  
ATOM    318  H   GLY T  11      -6.083  19.514 -21.171  1.00  0.00           H  
ATOM    319 1HA  GLY T  11      -7.618  17.559 -22.324  1.00  0.00           H  
ATOM    320 2HA  GLY T  11      -7.810  18.134 -20.604  1.00  0.00           H  
ATOM    321  N   ALA T  12     -10.078  18.000 -22.490  1.00  0.00           N  
ATOM    322  CA  ALA T  12     -11.513  18.225 -22.562  1.00  0.00           C  
ATOM    323  C   ALA T  12     -12.154  17.211 -21.612  1.00  0.00           C  
ATOM    324  O   ALA T  12     -11.475  16.612 -20.791  1.00  0.00           O  
ATOM    325  CB  ALA T  12     -12.099  18.002 -23.964  1.00  0.00           C  
ATOM    326  H   ALA T  12      -9.699  17.129 -22.832  1.00  0.00           H  
ATOM    327  HA  ALA T  12     -11.715  19.236 -22.208  1.00  0.00           H  
ATOM    328 1HB  ALA T  12     -13.173  18.187 -23.943  1.00  0.00           H  
ATOM    329 2HB  ALA T  12     -11.626  18.687 -24.669  1.00  0.00           H  
ATOM    330 3HB  ALA T  12     -11.914  16.975 -24.276  1.00  0.00           H  
ATOM    331  N   GLN T  13     -13.458  17.000 -21.776  1.00  0.00           N  
ATOM    332  CA  GLN T  13     -14.237  16.124 -20.914  1.00  0.00           C  
ATOM    333  C   GLN T  13     -15.217  15.454 -21.868  1.00  0.00           C  
ATOM    334  O   GLN T  13     -15.814  16.115 -22.700  1.00  0.00           O  
ATOM    335  CB  GLN T  13     -15.025  16.855 -19.849  1.00  0.00           C  
ATOM    336  CG  GLN T  13     -15.723  15.953 -18.877  1.00  0.00           C  
ATOM    337  CD  GLN T  13     -16.396  16.722 -17.776  1.00  0.00           C  
ATOM    338  NE2 GLN T  13     -16.390  16.157 -16.585  1.00  0.00           N  
ATOM    339  OE1 GLN T  13     -16.887  17.831 -17.986  1.00  0.00           O  
ATOM    340  H   GLN T  13     -13.919  17.477 -22.538  1.00  0.00           H  
ATOM    341  HA  GLN T  13     -13.568  15.379 -20.483  1.00  0.00           H  
ATOM    342 1HB  GLN T  13     -14.356  17.505 -19.284  1.00  0.00           H  
ATOM    343 2HB  GLN T  13     -15.775  17.488 -20.321  1.00  0.00           H  
ATOM    344 1HG  GLN T  13     -16.482  15.380 -19.410  1.00  0.00           H  
ATOM    345 2HG  GLN T  13     -14.992  15.279 -18.431  1.00  0.00           H  
ATOM    346 1HE2 GLN T  13     -16.822  16.620 -15.810  1.00  0.00           H  
ATOM    347 2HE2 GLN T  13     -15.954  15.267 -16.456  1.00  0.00           H  
ATOM    348  N   ALA T  14     -15.383  14.143 -21.724  1.00  0.00           N  
ATOM    349  CA  ALA T  14     -16.340  13.370 -22.506  1.00  0.00           C  
ATOM    350  C   ALA T  14     -17.783  13.865 -22.330  1.00  0.00           C  
ATOM    351  O   ALA T  14     -18.034  14.761 -21.556  1.00  0.00           O  
ATOM    352  CB  ALA T  14     -16.334  11.898 -22.146  1.00  0.00           C  
ATOM    353  H   ALA T  14     -14.813  13.669 -21.037  1.00  0.00           H  
ATOM    354  HA  ALA T  14     -16.061  13.491 -23.553  1.00  0.00           H  
ATOM    355 1HB  ALA T  14     -17.065  11.371 -22.759  1.00  0.00           H  
ATOM    356 2HB  ALA T  14     -15.342  11.483 -22.328  1.00  0.00           H  
ATOM    357 3HB  ALA T  14     -16.590  11.779 -21.095  1.00  0.00           H  
ATOM    358  N   GLY T  15     -18.732  13.250 -23.020  1.00  0.00           N  
ATOM    359  CA  GLY T  15     -20.093  13.730 -22.994  1.00  0.00           C  
ATOM    360  C   GLY T  15     -20.872  13.045 -21.882  1.00  0.00           C  
ATOM    361  O   GLY T  15     -20.307  12.461 -20.954  1.00  0.00           O  
ATOM    362  H   GLY T  15     -18.508  12.435 -23.573  1.00  0.00           H  
ATOM    363 1HA  GLY T  15     -20.057  14.801 -22.790  1.00  0.00           H  
ATOM    364 2HA  GLY T  15     -20.547  13.473 -23.950  1.00  0.00           H  
ATOM    365  N   VAL T  16     -22.194  13.134 -21.982  1.00  0.00           N  
ATOM    366  CA  VAL T  16     -23.121  12.601 -20.999  1.00  0.00           C  
ATOM    367  C   VAL T  16     -22.987  11.108 -20.947  1.00  0.00           C  
ATOM    368  O   VAL T  16     -22.937  10.531 -19.873  1.00  0.00           O  
ATOM    369  CB  VAL T  16     -24.593  12.923 -21.319  1.00  0.00           C  
ATOM    370  CG1 VAL T  16     -25.514  12.293 -20.285  1.00  0.00           C  
ATOM    371  CG2 VAL T  16     -24.794  14.429 -21.374  1.00  0.00           C  
ATOM    372  H   VAL T  16     -22.559  13.606 -22.797  1.00  0.00           H  
ATOM    373  HA  VAL T  16     -22.845  13.017 -20.029  1.00  0.00           H  
ATOM    374  HB  VAL T  16     -24.848  12.486 -22.286  1.00  0.00           H  
ATOM    375 1HG1 VAL T  16     -26.550  12.531 -20.527  1.00  0.00           H  
ATOM    376 2HG1 VAL T  16     -25.379  11.212 -20.288  1.00  0.00           H  
ATOM    377 3HG1 VAL T  16     -25.274  12.687 -19.297  1.00  0.00           H  
ATOM    378 1HG2 VAL T  16     -25.836  14.650 -21.602  1.00  0.00           H  
ATOM    379 2HG2 VAL T  16     -24.532  14.867 -20.411  1.00  0.00           H  
ATOM    380 3HG2 VAL T  16     -24.155  14.854 -22.150  1.00  0.00           H  
ATOM    381  N   ASP T  17     -22.959  10.482 -22.117  1.00  0.00           N  
ATOM    382  CA  ASP T  17     -22.751   9.042 -22.215  1.00  0.00           C  
ATOM    383  C   ASP T  17     -21.260   8.744 -22.222  1.00  0.00           C  
ATOM    384  O   ASP T  17     -20.850   7.681 -21.781  1.00  0.00           O  
ATOM    385  CB  ASP T  17     -23.348   8.434 -23.487  1.00  0.00           C  
ATOM    386  CG  ASP T  17     -24.863   8.283 -23.461  1.00  0.00           C  
ATOM    387  OD1 ASP T  17     -25.416   8.216 -22.389  1.00  0.00           O  
ATOM    388  OD2 ASP T  17     -25.469   8.395 -24.500  1.00  0.00           O1-
ATOM    389  H   ASP T  17     -23.085  11.020 -22.963  1.00  0.00           H  
ATOM    390  HA  ASP T  17     -23.200   8.586 -21.331  1.00  0.00           H  
ATOM    391 1HB  ASP T  17     -23.051   8.955 -24.398  1.00  0.00           H  
ATOM    392 2HB  ASP T  17     -22.885   7.447 -23.464  1.00  0.00           H  
ATOM    393  N   GLY T  18     -20.464   9.687 -22.716  1.00  0.00           N  
ATOM    394  CA  GLY T  18     -19.018   9.556 -22.733  1.00  0.00           C  
ATOM    395  C   GLY T  18     -18.481   9.621 -24.133  1.00  0.00           C  
ATOM    396  O   GLY T  18     -17.382   9.156 -24.412  1.00  0.00           O  
ATOM    397  H   GLY T  18     -20.885  10.524 -23.092  1.00  0.00           H  
ATOM    398 1HA  GLY T  18     -18.612  10.393 -22.165  1.00  0.00           H  
ATOM    399 2HA  GLY T  18     -18.780   8.579 -22.314  1.00  0.00           H  
ATOM    400  N   THR T  19     -19.289  10.187 -25.018  1.00  0.00           N  
ATOM    401  CA  THR T  19     -18.936  10.309 -26.421  1.00  0.00           C  
ATOM    402  C   THR T  19     -17.724  11.219 -26.539  1.00  0.00           C  
ATOM    403  O   THR T  19     -17.655  12.254 -25.876  1.00  0.00           O  
ATOM    404  CB  THR T  19     -20.061  10.915 -27.278  1.00  0.00           C  
ATOM    405  CG2 THR T  19     -19.640  10.986 -28.739  1.00  0.00           C  
ATOM    406  OG1 THR T  19     -21.240  10.108 -27.164  1.00  0.00           O  
ATOM    407  H   THR T  19     -20.179  10.545 -24.703  1.00  0.00           H  
ATOM    408  HA  THR T  19     -18.674   9.314 -26.782  1.00  0.00           H  
ATOM    409  HB  THR T  19     -20.289  11.919 -26.923  1.00  0.00           H  
ATOM    410  HG1 THR T  19     -21.822  10.284 -27.909  1.00  0.00           H  
ATOM    411 1HG2 THR T  19     -20.447  11.417 -29.329  1.00  0.00           H  
ATOM    412 2HG2 THR T  19     -18.750  11.609 -28.830  1.00  0.00           H  
ATOM    413 3HG2 THR T  19     -19.420   9.984 -29.103  1.00  0.00           H  
ATOM    414  N   VAL T  20     -16.762  10.835 -27.362  1.00  0.00           N  
ATOM    415  CA  VAL T  20     -15.623  11.693 -27.604  1.00  0.00           C  
ATOM    416  C   VAL T  20     -15.887  12.479 -28.889  1.00  0.00           C  
ATOM    417  O   VAL T  20     -16.161  11.898 -29.921  1.00  0.00           O  
ATOM    418  CB  VAL T  20     -14.305  10.918 -27.790  1.00  0.00           C  
ATOM    419  CG1 VAL T  20     -13.151  11.880 -28.031  1.00  0.00           C  
ATOM    420  CG2 VAL T  20     -14.039  10.051 -26.568  1.00  0.00           C  
ATOM    421  H   VAL T  20     -16.812   9.940 -27.829  1.00  0.00           H  
ATOM    422  HA  VAL T  20     -15.546  12.388 -26.766  1.00  0.00           H  
ATOM    423  HB  VAL T  20     -14.387  10.286 -28.674  1.00  0.00           H  
ATOM    424 1HG1 VAL T  20     -12.227  11.314 -28.161  1.00  0.00           H  
ATOM    425 2HG1 VAL T  20     -13.347  12.464 -28.929  1.00  0.00           H  
ATOM    426 3HG1 VAL T  20     -13.049  12.549 -27.177  1.00  0.00           H  
ATOM    427 1HG2 VAL T  20     -13.105   9.506 -26.707  1.00  0.00           H  
ATOM    428 2HG2 VAL T  20     -13.962  10.683 -25.683  1.00  0.00           H  
ATOM    429 3HG2 VAL T  20     -14.857   9.343 -26.439  1.00  0.00           H  
ATOM    430  N   SER T  21     -15.749  13.799 -28.833  1.00  0.00           N  
ATOM    431  CA  SER T  21     -16.099  14.660 -29.956  1.00  0.00           C  
ATOM    432  C   SER T  21     -15.150  15.853 -29.988  1.00  0.00           C  
ATOM    433  O   SER T  21     -14.365  16.033 -29.073  1.00  0.00           O  
ATOM    434  CB  SER T  21     -17.512  15.202 -29.874  1.00  0.00           C  
ATOM    435  OG  SER T  21     -17.681  15.994 -28.731  1.00  0.00           O  
ATOM    436  H   SER T  21     -15.392  14.217 -27.985  1.00  0.00           H  
ATOM    437  HA  SER T  21     -15.968  14.077 -30.869  1.00  0.00           H  
ATOM    438 1HB  SER T  21     -17.727  15.794 -30.765  1.00  0.00           H  
ATOM    439 2HB  SER T  21     -18.220  14.374 -29.854  1.00  0.00           H  
ATOM    440  HG  SER T  21     -18.592  16.297 -28.750  1.00  0.00           H  
ATOM    441  N   GLY T  22     -15.196  16.646 -31.054  1.00  0.00           N  
ATOM    442  CA  GLY T  22     -14.327  17.810 -31.192  1.00  0.00           C  
ATOM    443  C   GLY T  22     -13.188  17.423 -32.103  1.00  0.00           C  
ATOM    444  O   GLY T  22     -12.142  18.067 -32.101  1.00  0.00           O  
ATOM    445  H   GLY T  22     -15.855  16.435 -31.789  1.00  0.00           H  
ATOM    446 1HA  GLY T  22     -14.908  18.607 -31.660  1.00  0.00           H  
ATOM    447 2HA  GLY T  22     -13.933  18.052 -30.206  1.00  0.00           H  
ATOM    448  N   TRP T  23     -13.450  16.421 -32.935  1.00  0.00           N  
ATOM    449  CA  TRP T  23     -12.466  15.832 -33.844  1.00  0.00           C  
ATOM    450  C   TRP T  23     -12.385  16.692 -35.101  1.00  0.00           C  
ATOM    451  O   TRP T  23     -13.334  16.753 -35.894  1.00  0.00           O  
ATOM    452  CB  TRP T  23     -12.820  14.417 -34.275  1.00  0.00           C  
ATOM    453  CG  TRP T  23     -12.806  13.479 -33.183  1.00  0.00           C  
ATOM    454  CD1 TRP T  23     -13.875  12.957 -32.542  1.00  0.00           C  
ATOM    455  CD2 TRP T  23     -11.652  12.879 -32.599  1.00  0.00           C  
ATOM    456  CE2 TRP T  23     -12.102  12.013 -31.595  1.00  0.00           C  
ATOM    457  CE3 TRP T  23     -10.274  12.993 -32.829  1.00  0.00           C  
ATOM    458  NE1 TRP T  23     -13.469  12.079 -31.584  1.00  0.00           N  
ATOM    459  CZ2 TRP T  23     -11.228  11.275 -30.814  1.00  0.00           C  
ATOM    460  CZ3 TRP T  23      -9.422  12.269 -32.066  1.00  0.00           C  
ATOM    461  CH2 TRP T  23      -9.891  11.422 -31.066  1.00  0.00           C  
ATOM    462  H   TRP T  23     -14.390  16.055 -32.926  1.00  0.00           H  
ATOM    463  HA  TRP T  23     -11.500  15.847 -33.338  1.00  0.00           H  
ATOM    464 1HB  TRP T  23     -13.813  14.412 -34.726  1.00  0.00           H  
ATOM    465 2HB  TRP T  23     -12.114  14.079 -35.034  1.00  0.00           H  
ATOM    466  HD1 TRP T  23     -14.913  13.202 -32.760  1.00  0.00           H  
ATOM    467  HE1 TRP T  23     -14.077  11.562 -30.965  1.00  0.00           H  
ATOM    468  HE3 TRP T  23      -9.898  13.651 -33.612  1.00  0.00           H  
ATOM    469  HZ2 TRP T  23     -11.578  10.604 -30.030  1.00  0.00           H  
ATOM    470  HZ3 TRP T  23      -8.353  12.368 -32.256  1.00  0.00           H  
ATOM    471  HH2 TRP T  23      -9.169  10.864 -30.469  1.00  0.00           H  
ATOM    472  N   GLU T  24     -11.248  17.358 -35.286  1.00  0.00           N  
ATOM    473  CA  GLU T  24     -10.999  18.119 -36.511  1.00  0.00           C  
ATOM    474  C   GLU T  24      -9.979  17.327 -37.322  1.00  0.00           C  
ATOM    475  O   GLU T  24      -9.126  16.677 -36.742  1.00  0.00           O  
ATOM    476  CB  GLU T  24     -10.427  19.501 -36.259  1.00  0.00           C  
ATOM    477  CG  GLU T  24     -10.665  20.461 -37.390  1.00  0.00           C  
ATOM    478  CD  GLU T  24     -12.061  21.047 -37.325  1.00  0.00           C  
ATOM    479  OE1 GLU T  24     -12.703  20.888 -36.260  1.00  0.00           O  
ATOM    480  OE2 GLU T  24     -12.520  21.655 -38.318  1.00  0.00           O1-
ATOM    481  H   GLU T  24     -10.540  17.340 -34.566  1.00  0.00           H  
ATOM    482  HA  GLU T  24     -11.937  18.179 -37.066  1.00  0.00           H  
ATOM    483 1HB  GLU T  24     -10.869  19.917 -35.353  1.00  0.00           H  
ATOM    484 2HB  GLU T  24      -9.352  19.425 -36.093  1.00  0.00           H  
ATOM    485 1HG  GLU T  24      -9.928  21.262 -37.336  1.00  0.00           H  
ATOM    486 2HG  GLU T  24     -10.522  19.938 -38.334  1.00  0.00           H  
ATOM    487  N   GLU T  25     -10.063  17.378 -38.649  1.00  0.00           N  
ATOM    488  CA  GLU T  25      -9.095  16.705 -39.525  1.00  0.00           C  
ATOM    489  C   GLU T  25      -7.797  17.492 -39.368  1.00  0.00           C  
ATOM    490  O   GLU T  25      -7.788  18.711 -39.443  1.00  0.00           O  
ATOM    491  CB  GLU T  25      -9.492  16.722 -41.010  1.00  0.00           C  
ATOM    492  CG  GLU T  25     -10.119  15.441 -41.493  1.00  0.00           C  
ATOM    493  CD  GLU T  25     -10.050  15.225 -42.982  1.00  0.00           C  
ATOM    494  OE1 GLU T  25      -8.943  15.251 -43.545  1.00  0.00           O  
ATOM    495  OE2 GLU T  25     -11.114  15.000 -43.587  1.00  0.00           O1-
ATOM    496  H   GLU T  25     -10.822  17.900 -39.063  1.00  0.00           H  
ATOM    497  HA  GLU T  25      -8.956  15.687 -39.163  1.00  0.00           H  
ATOM    498 1HB  GLU T  25     -10.199  17.532 -41.188  1.00  0.00           H  
ATOM    499 2HB  GLU T  25      -8.610  16.917 -41.620  1.00  0.00           H  
ATOM    500 1HG  GLU T  25      -9.622  14.600 -41.012  1.00  0.00           H  
ATOM    501 2HG  GLU T  25     -11.168  15.427 -41.197  1.00  0.00           H  
ATOM    502  N   ALA T  26      -6.690  16.796 -39.168  1.00  0.00           N  
ATOM    503  CA  ALA T  26      -5.396  17.470 -39.147  1.00  0.00           C  
ATOM    504  C   ALA T  26      -4.940  17.703 -40.588  1.00  0.00           C  
ATOM    505  O   ALA T  26      -5.420  17.061 -41.519  1.00  0.00           O  
ATOM    506  CB  ALA T  26      -4.317  16.668 -38.449  1.00  0.00           C  
ATOM    507  H   ALA T  26      -6.726  15.798 -39.026  1.00  0.00           H  
ATOM    508  HA  ALA T  26      -5.535  18.433 -38.656  1.00  0.00           H  
ATOM    509 1HB  ALA T  26      -3.381  17.225 -38.469  1.00  0.00           H  
ATOM    510 2HB  ALA T  26      -4.611  16.489 -37.414  1.00  0.00           H  
ATOM    511 3HB  ALA T  26      -4.184  15.716 -38.959  1.00  0.00           H  
ATOM    512  N   ARG T  27      -3.959  18.586 -40.749  1.00  0.00           N  
ATOM    513  CA  ARG T  27      -3.520  19.007 -42.067  1.00  0.00           C  
ATOM    514  C   ARG T  27      -2.611  18.041 -42.786  1.00  0.00           C  
ATOM    515  O   ARG T  27      -1.422  18.278 -42.887  1.00  0.00           O  
ATOM    516  CB  ARG T  27      -2.782  20.337 -42.028  1.00  0.00           C  
ATOM    517  CG  ARG T  27      -3.631  21.526 -41.606  1.00  0.00           C  
ATOM    518  CD  ARG T  27      -2.849  22.790 -41.616  1.00  0.00           C  
ATOM    519  NE  ARG T  27      -3.651  23.927 -41.193  1.00  0.00           N  
ATOM    520  CZ  ARG T  27      -3.198  25.193 -41.109  1.00  0.00           C  
ATOM    521  NH1 ARG T  27      -1.951  25.467 -41.419  1.00  0.00           N1+
ATOM    522  NH2 ARG T  27      -4.008  26.159 -40.712  1.00  0.00           N  
ATOM    523  H   ARG T  27      -3.508  18.974 -39.933  1.00  0.00           H  
ATOM    524  HA  ARG T  27      -4.423  19.121 -42.665  1.00  0.00           H  
ATOM    525 1HB  ARG T  27      -1.944  20.268 -41.337  1.00  0.00           H  
ATOM    526 2HB  ARG T  27      -2.376  20.557 -43.015  1.00  0.00           H  
ATOM    527 1HG  ARG T  27      -4.471  21.637 -42.292  1.00  0.00           H  
ATOM    528 2HG  ARG T  27      -4.007  21.364 -40.595  1.00  0.00           H  
ATOM    529 1HD  ARG T  27      -2.002  22.699 -40.937  1.00  0.00           H  
ATOM    530 2HD  ARG T  27      -2.487  22.985 -42.625  1.00  0.00           H  
ATOM    531  HE  ARG T  27      -4.617  23.755 -40.946  1.00  0.00           H  
ATOM    532 1HH1 ARG T  27      -1.331  24.729 -41.722  1.00  0.00           H  
ATOM    533 2HH1 ARG T  27      -1.611  26.416 -41.355  1.00  0.00           H  
ATOM    534 1HH2 ARG T  27      -4.968  25.949 -40.473  1.00  0.00           H  
ATOM    535 2HH2 ARG T  27      -3.669  27.108 -40.648  1.00  0.00           H  
ATOM    536  N   ILE T  28      -3.168  16.929 -43.241  1.00  0.00           N  
ATOM    537  CA  ILE T  28      -2.435  15.969 -44.052  1.00  0.00           C  
ATOM    538  C   ILE T  28      -3.241  15.966 -45.335  1.00  0.00           C  
ATOM    539  O   ILE T  28      -4.451  15.680 -45.316  1.00  0.00           O  
ATOM    540  CB  ILE T  28      -2.414  14.563 -43.482  1.00  0.00           C  
ATOM    541  CG1 ILE T  28      -1.797  14.559 -42.097  1.00  0.00           C  
ATOM    542  CG2 ILE T  28      -1.613  13.665 -44.409  1.00  0.00           C  
ATOM    543  CD1 ILE T  28      -2.786  14.594 -41.017  1.00  0.00           C  
ATOM    544  H   ILE T  28      -4.135  16.745 -43.015  1.00  0.00           H  
ATOM    545  HA  ILE T  28      -1.432  16.355 -44.234  1.00  0.00           H  
ATOM    546  HB  ILE T  28      -3.435  14.189 -43.401  1.00  0.00           H  
ATOM    547 1HG1 ILE T  28      -1.184  13.667 -41.974  1.00  0.00           H  
ATOM    548 2HG1 ILE T  28      -1.140  15.424 -41.989  1.00  0.00           H  
ATOM    549 1HG2 ILE T  28      -1.593  12.653 -44.006  1.00  0.00           H  
ATOM    550 2HG2 ILE T  28      -2.076  13.655 -45.394  1.00  0.00           H  
ATOM    551 3HG2 ILE T  28      -0.593  14.044 -44.490  1.00  0.00           H  
ATOM    552 1HD1 ILE T  28      -2.275  14.590 -40.054  1.00  0.00           H  
ATOM    553 2HD1 ILE T  28      -3.388  15.499 -41.104  1.00  0.00           H  
ATOM    554 3HD1 ILE T  28      -3.432  13.720 -41.087  1.00  0.00           H  
ATOM    555  N   ASN T  29      -2.611  16.388 -46.429  1.00  0.00           N  
ATOM    556  CA  ASN T  29      -3.283  16.377 -47.719  1.00  0.00           C  
ATOM    557  C   ASN T  29      -3.449  14.939 -48.199  1.00  0.00           C  
ATOM    558  O   ASN T  29      -2.786  14.529 -49.141  1.00  0.00           O  
ATOM    559  CB  ASN T  29      -2.515  17.136 -48.802  1.00  0.00           C  
ATOM    560  CG  ASN T  29      -3.136  18.486 -49.115  1.00  0.00           C  
ATOM    561  ND2 ASN T  29      -3.321  19.314 -48.091  1.00  0.00           N  
ATOM    562  OD1 ASN T  29      -3.420  18.787 -50.277  1.00  0.00           O  
ATOM    563  H   ASN T  29      -1.659  16.722 -46.374  1.00  0.00           H  
ATOM    564  HA  ASN T  29      -4.270  16.818 -47.576  1.00  0.00           H  
ATOM    565 1HB  ASN T  29      -1.485  17.287 -48.479  1.00  0.00           H  
ATOM    566 2HB  ASN T  29      -2.488  16.540 -49.715  1.00  0.00           H  
ATOM    567 1HD2 ASN T  29      -3.727  20.215 -48.243  1.00  0.00           H  
ATOM    568 2HD2 ASN T  29      -3.056  19.034 -47.168  1.00  0.00           H  
ATOM    569  N   SER T  30      -4.379  14.199 -47.606  1.00  0.00           N  
ATOM    570  CA  SER T  30      -4.712  12.884 -48.122  1.00  0.00           C  
ATOM    571  C   SER T  30      -6.233  12.838 -48.099  1.00  0.00           C  
ATOM    572  O   SER T  30      -6.866  13.702 -47.504  1.00  0.00           O  
ATOM    573  CB  SER T  30      -4.183  11.736 -47.268  1.00  0.00           C  
ATOM    574  OG  SER T  30      -4.762  11.750 -45.990  1.00  0.00           O  
ATOM    575  H   SER T  30      -4.865  14.546 -46.790  1.00  0.00           H  
ATOM    576  HA  SER T  30      -4.354  12.816 -49.150  1.00  0.00           H  
ATOM    577 1HB  SER T  30      -4.399  10.787 -47.758  1.00  0.00           H  
ATOM    578 2HB  SER T  30      -3.100  11.819 -47.179  1.00  0.00           H  
ATOM    579  HG  SER T  30      -5.606  11.297 -46.078  1.00  0.00           H  
ATOM    580  N   SER T  31      -6.810  11.861 -48.793  1.00  0.00           N  
ATOM    581  CA  SER T  31      -8.253  11.754 -48.930  1.00  0.00           C  
ATOM    582  C   SER T  31      -8.888  10.985 -47.807  1.00  0.00           C  
ATOM    583  O   SER T  31      -8.786   9.774 -47.766  1.00  0.00           O  
ATOM    584  CB  SER T  31      -8.667  11.071 -50.219  1.00  0.00           C  
ATOM    585  OG  SER T  31      -8.255  11.811 -51.334  1.00  0.00           O  
ATOM    586  H   SER T  31      -6.220  11.171 -49.238  1.00  0.00           H  
ATOM    587  HA  SER T  31      -8.647  12.771 -48.914  1.00  0.00           H  
ATOM    588 1HB  SER T  31      -8.229  10.074 -50.259  1.00  0.00           H  
ATOM    589 2HB  SER T  31      -9.750  10.954 -50.236  1.00  0.00           H  
ATOM    590  HG  SER T  31      -8.551  11.318 -52.104  1.00  0.00           H  
ATOM    591  N   SER T  32      -9.595  11.687 -46.939  1.00  0.00           N  
ATOM    592  CA  SER T  32     -10.279  11.067 -45.829  1.00  0.00           C  
ATOM    593  C   SER T  32     -11.585  10.430 -46.213  1.00  0.00           C  
ATOM    594  O   SER T  32     -12.448  11.087 -46.782  1.00  0.00           O  
ATOM    595  CB  SER T  32     -10.584  12.047 -44.715  1.00  0.00           C  
ATOM    596  OG  SER T  32     -11.471  11.482 -43.774  1.00  0.00           O  
ATOM    597  H   SER T  32      -9.656  12.688 -47.056  1.00  0.00           H  
ATOM    598  HA  SER T  32      -9.617  10.285 -45.453  1.00  0.00           H  
ATOM    599 1HB  SER T  32      -9.656  12.334 -44.219  1.00  0.00           H  
ATOM    600 2HB  SER T  32     -11.022  12.951 -45.136  1.00  0.00           H  
ATOM    601  HG  SER T  32     -11.341  11.974 -42.959  1.00  0.00           H  
ATOM    602  N   PRO T  33     -11.724   9.133 -45.942  1.00  0.00           N  
ATOM    603  CA  PRO T  33     -12.948   8.410 -46.250  1.00  0.00           C  
ATOM    604  C   PRO T  33     -13.969   8.566 -45.140  1.00  0.00           C  
ATOM    605  O   PRO T  33     -14.941   7.840 -45.115  1.00  0.00           O  
ATOM    606  CB  PRO T  33     -12.472   6.960 -46.378  1.00  0.00           C  
ATOM    607  CG  PRO T  33     -11.410   6.830 -45.340  1.00  0.00           C  
ATOM    608  CD  PRO T  33     -10.713   8.164 -45.348  1.00  0.00           C  
ATOM    609  HA  PRO T  33     -13.325   8.739 -47.230  1.00  0.00           H  
ATOM    610 1HB  PRO T  33     -13.314   6.271 -46.216  1.00  0.00           H  
ATOM    611 2HB  PRO T  33     -12.097   6.776 -47.396  1.00  0.00           H  
ATOM    612 1HG  PRO T  33     -11.861   6.594 -44.364  1.00  0.00           H  
ATOM    613 2HG  PRO T  33     -10.736   5.997 -45.588  1.00  0.00           H  
ATOM    614 1HD  PRO T  33     -10.452   8.449 -44.319  1.00  0.00           H  
ATOM    615 2HD  PRO T  33      -9.810   8.102 -45.974  1.00  0.00           H  
ATOM    616  N   LEU T  34     -13.742   9.526 -44.254  1.00  0.00           N  
ATOM    617  CA  LEU T  34     -14.578   9.770 -43.084  1.00  0.00           C  
ATOM    618  C   LEU T  34     -15.015  11.213 -43.066  1.00  0.00           C  
ATOM    619  O   LEU T  34     -14.210  12.117 -43.134  1.00  0.00           O  
ATOM    620  CB  LEU T  34     -13.860   9.492 -41.767  1.00  0.00           C  
ATOM    621  CG  LEU T  34     -13.293   8.143 -41.432  1.00  0.00           C  
ATOM    622  CD1 LEU T  34     -12.482   8.288 -40.177  1.00  0.00           C  
ATOM    623  CD2 LEU T  34     -14.457   7.205 -41.242  1.00  0.00           C  
ATOM    624  H   LEU T  34     -12.936  10.113 -44.413  1.00  0.00           H  
ATOM    625  HA  LEU T  34     -15.459   9.135 -43.175  1.00  0.00           H  
ATOM    626 1HB  LEU T  34     -13.010  10.167 -41.686  1.00  0.00           H  
ATOM    627 2HB  LEU T  34     -14.546   9.704 -40.946  1.00  0.00           H  
ATOM    628  HG  LEU T  34     -12.655   7.803 -42.248  1.00  0.00           H  
ATOM    629 1HD1 LEU T  34     -12.054   7.323 -39.907  1.00  0.00           H  
ATOM    630 2HD1 LEU T  34     -11.678   9.006 -40.345  1.00  0.00           H  
ATOM    631 3HD1 LEU T  34     -13.121   8.641 -39.370  1.00  0.00           H  
ATOM    632 1HD2 LEU T  34     -14.086   6.210 -40.996  1.00  0.00           H  
ATOM    633 2HD2 LEU T  34     -15.088   7.568 -40.430  1.00  0.00           H  
ATOM    634 3HD2 LEU T  34     -15.039   7.159 -42.162  1.00  0.00           H  
ATOM    635  N   ARG T  35     -16.328  11.378 -43.028  1.00  0.00           N  
ATOM    636  CA  ARG T  35     -17.005  12.646 -42.862  1.00  0.00           C  
ATOM    637  C   ARG T  35     -17.294  12.780 -41.360  1.00  0.00           C  
ATOM    638  O   ARG T  35     -18.230  12.150 -40.866  1.00  0.00           O  
ATOM    639  CB  ARG T  35     -18.328  12.733 -43.608  1.00  0.00           C  
ATOM    640  CG  ARG T  35     -19.028  14.079 -43.514  1.00  0.00           C  
ATOM    641  CD  ARG T  35     -20.288  14.099 -44.303  1.00  0.00           C  
ATOM    642  NE  ARG T  35     -21.016  15.345 -44.129  1.00  0.00           N  
ATOM    643  CZ  ARG T  35     -20.743  16.488 -44.788  1.00  0.00           C  
ATOM    644  NH1 ARG T  35     -19.757  16.528 -45.658  1.00  0.00           N1+
ATOM    645  NH2 ARG T  35     -21.466  17.571 -44.560  1.00  0.00           N  
ATOM    646  H   ARG T  35     -16.878  10.536 -43.127  1.00  0.00           H  
ATOM    647  HA  ARG T  35     -16.323  13.437 -43.175  1.00  0.00           H  
ATOM    648 1HB  ARG T  35     -18.164  12.519 -44.663  1.00  0.00           H  
ATOM    649 2HB  ARG T  35     -19.012  11.976 -43.223  1.00  0.00           H  
ATOM    650 1HG  ARG T  35     -19.273  14.290 -42.473  1.00  0.00           H  
ATOM    651 2HG  ARG T  35     -18.370  14.859 -43.899  1.00  0.00           H  
ATOM    652 1HD  ARG T  35     -20.056  13.984 -45.361  1.00  0.00           H  
ATOM    653 2HD  ARG T  35     -20.931  13.281 -43.981  1.00  0.00           H  
ATOM    654  HE  ARG T  35     -21.782  15.354 -43.469  1.00  0.00           H  
ATOM    655 1HH1 ARG T  35     -19.205  15.700 -45.832  1.00  0.00           H  
ATOM    656 2HH1 ARG T  35     -19.553  17.384 -46.150  1.00  0.00           H  
ATOM    657 1HH2 ARG T  35     -22.224  17.541 -43.891  1.00  0.00           H  
ATOM    658 2HH2 ARG T  35     -21.262  18.428 -45.052  1.00  0.00           H  
ATOM    659  N   TYR T  36     -16.517  13.557 -40.611  1.00  0.00           N  
ATOM    660  CA  TYR T  36     -16.848  13.751 -39.198  1.00  0.00           C  
ATOM    661  C   TYR T  36     -17.978  14.776 -39.159  1.00  0.00           C  
ATOM    662  O   TYR T  36     -17.771  15.957 -39.420  1.00  0.00           O  
ATOM    663  CB  TYR T  36     -15.694  14.291 -38.374  1.00  0.00           C  
ATOM    664  CG  TYR T  36     -16.079  14.596 -36.945  1.00  0.00           C  
ATOM    665  CD1 TYR T  36     -16.304  13.575 -36.031  1.00  0.00           C  
ATOM    666  CD2 TYR T  36     -16.221  15.907 -36.508  1.00  0.00           C  
ATOM    667  CE1 TYR T  36     -16.658  13.853 -34.723  1.00  0.00           C  
ATOM    668  CE2 TYR T  36     -16.569  16.187 -35.217  1.00  0.00           C  
ATOM    669  CZ  TYR T  36     -16.785  15.163 -34.331  1.00  0.00           C  
ATOM    670  OH  TYR T  36     -17.134  15.456 -33.039  1.00  0.00           O  
ATOM    671  H   TYR T  36     -15.704  14.018 -40.994  1.00  0.00           H  
ATOM    672  HA  TYR T  36     -17.204  12.800 -38.801  1.00  0.00           H  
ATOM    673 1HB  TYR T  36     -14.880  13.563 -38.366  1.00  0.00           H  
ATOM    674 2HB  TYR T  36     -15.313  15.202 -38.832  1.00  0.00           H  
ATOM    675  HD1 TYR T  36     -16.203  12.534 -36.341  1.00  0.00           H  
ATOM    676  HD2 TYR T  36     -16.055  16.732 -37.201  1.00  0.00           H  
ATOM    677  HE1 TYR T  36     -16.830  13.039 -34.020  1.00  0.00           H  
ATOM    678  HE2 TYR T  36     -16.676  17.223 -34.894  1.00  0.00           H  
ATOM    679  HH  TYR T  36     -17.277  14.640 -32.555  1.00  0.00           H  
ATOM    680  N   ASN T  37     -19.156  14.307 -38.750  1.00  0.00           N  
ATOM    681  CA  ASN T  37     -20.374  15.101 -38.644  1.00  0.00           C  
ATOM    682  C   ASN T  37     -20.290  15.832 -37.324  1.00  0.00           C  
ATOM    683  O   ASN T  37     -20.237  15.199 -36.289  1.00  0.00           O  
ATOM    684  CB  ASN T  37     -21.630  14.276 -38.641  1.00  0.00           C  
ATOM    685  CG  ASN T  37     -22.784  15.004 -39.208  1.00  0.00           C  
ATOM    686  ND2 ASN T  37     -23.057  16.184 -38.673  1.00  0.00           N  
ATOM    687  OD1 ASN T  37     -23.416  14.537 -40.145  1.00  0.00           O  
ATOM    688  H   ASN T  37     -19.183  13.329 -38.501  1.00  0.00           H  
ATOM    689  HA  ASN T  37     -20.380  15.822 -39.462  1.00  0.00           H  
ATOM    690 1HB  ASN T  37     -21.468  13.365 -39.219  1.00  0.00           H  
ATOM    691 2HB  ASN T  37     -21.867  13.977 -37.619  1.00  0.00           H  
ATOM    692 1HD2 ASN T  37     -23.827  16.722 -39.015  1.00  0.00           H  
ATOM    693 2HD2 ASN T  37     -22.494  16.536 -37.927  1.00  0.00           H  
ATOM    694  N   ARG T  38     -20.459  17.151 -37.340  1.00  0.00           N  
ATOM    695  CA  ARG T  38     -20.254  17.963 -36.133  1.00  0.00           C  
ATOM    696  C   ARG T  38     -21.531  18.005 -35.307  1.00  0.00           C  
ATOM    697  O   ARG T  38     -21.488  18.270 -34.123  1.00  0.00           O  
ATOM    698  CB  ARG T  38     -19.867  19.402 -36.442  1.00  0.00           C  
ATOM    699  CG  ARG T  38     -18.472  19.577 -37.021  1.00  0.00           C  
ATOM    700  CD  ARG T  38     -18.206  20.991 -37.392  1.00  0.00           C  
ATOM    701  NE  ARG T  38     -16.862  21.170 -37.917  1.00  0.00           N  
ATOM    702  CZ  ARG T  38     -16.389  22.322 -38.432  1.00  0.00           C  
ATOM    703  NH1 ARG T  38     -17.160  23.385 -38.484  1.00  0.00           N1+
ATOM    704  NH2 ARG T  38     -15.148  22.383 -38.884  1.00  0.00           N  
ATOM    705  H   ARG T  38     -20.734  17.608 -38.199  1.00  0.00           H  
ATOM    706  HA  ARG T  38     -19.471  17.481 -35.546  1.00  0.00           H  
ATOM    707 1HB  ARG T  38     -20.575  19.823 -37.153  1.00  0.00           H  
ATOM    708 2HB  ARG T  38     -19.923  19.998 -35.530  1.00  0.00           H  
ATOM    709 1HG  ARG T  38     -17.730  19.271 -36.283  1.00  0.00           H  
ATOM    710 2HG  ARG T  38     -18.370  18.962 -37.916  1.00  0.00           H  
ATOM    711 1HD  ARG T  38     -18.915  21.306 -38.157  1.00  0.00           H  
ATOM    712 2HD  ARG T  38     -18.316  21.624 -36.513  1.00  0.00           H  
ATOM    713  HE  ARG T  38     -16.238  20.374 -37.894  1.00  0.00           H  
ATOM    714 1HH1 ARG T  38     -18.109  23.338 -38.138  1.00  0.00           H  
ATOM    715 2HH1 ARG T  38     -16.806  24.248 -38.870  1.00  0.00           H  
ATOM    716 1HH2 ARG T  38     -14.555  21.566 -38.844  1.00  0.00           H  
ATOM    717 2HH2 ARG T  38     -14.794  23.245 -39.270  1.00  0.00           H  
ATOM    718  N   GLN T  39     -22.669  17.832 -35.950  1.00  0.00           N  
ATOM    719  CA  GLN T  39     -23.962  18.012 -35.296  1.00  0.00           C  
ATOM    720  C   GLN T  39     -24.397  16.729 -34.541  1.00  0.00           C  
ATOM    721  O   GLN T  39     -25.096  16.819 -33.539  1.00  0.00           O  
ATOM    722  CB  GLN T  39     -25.082  18.356 -36.281  1.00  0.00           C  
ATOM    723  CG  GLN T  39     -24.918  19.705 -36.964  1.00  0.00           C  
ATOM    724  CD  GLN T  39     -26.035  19.995 -37.947  1.00  0.00           C  
ATOM    725  NE2 GLN T  39     -25.931  21.121 -38.644  1.00  0.00           N  
ATOM    726  OE1 GLN T  39     -26.983  19.214 -38.081  1.00  0.00           O  
ATOM    727  H   GLN T  39     -22.643  17.568 -36.924  1.00  0.00           H  
ATOM    728  HA  GLN T  39     -23.844  18.818 -34.572  1.00  0.00           H  
ATOM    729 1HB  GLN T  39     -25.134  17.591 -37.056  1.00  0.00           H  
ATOM    730 2HB  GLN T  39     -26.039  18.358 -35.759  1.00  0.00           H  
ATOM    731 1HG  GLN T  39     -24.920  20.487 -36.204  1.00  0.00           H  
ATOM    732 2HG  GLN T  39     -23.973  19.713 -37.506  1.00  0.00           H  
ATOM    733 1HE2 GLN T  39     -26.639  21.365 -39.309  1.00  0.00           H  
ATOM    734 2HE2 GLN T  39     -25.147  21.724 -38.505  1.00  0.00           H  
ATOM    735  N   ILE T  40     -24.015  15.547 -35.017  1.00  0.00           N  
ATOM    736  CA  ILE T  40     -24.549  14.305 -34.428  1.00  0.00           C  
ATOM    737  C   ILE T  40     -23.826  13.998 -33.084  1.00  0.00           C  
ATOM    738  O   ILE T  40     -24.495  13.818 -32.062  1.00  0.00           O  
ATOM    739  CB  ILE T  40     -24.365  13.079 -35.341  1.00  0.00           C  
ATOM    740  CG1 ILE T  40     -25.255  13.197 -36.581  1.00  0.00           C  
ATOM    741  CG2 ILE T  40     -24.673  11.798 -34.580  1.00  0.00           C  
ATOM    742  CD1 ILE T  40     -26.733  13.245 -36.269  1.00  0.00           C  
ATOM    743  H   ILE T  40     -23.359  15.487 -35.783  1.00  0.00           H  
ATOM    744  HA  ILE T  40     -25.609  14.470 -34.229  1.00  0.00           H  
ATOM    745  HB  ILE T  40     -23.335  13.052 -35.695  1.00  0.00           H  
ATOM    746 1HG1 ILE T  40     -24.964  14.108 -37.103  1.00  0.00           H  
ATOM    747 2HG1 ILE T  40     -25.045  12.334 -37.213  1.00  0.00           H  
ATOM    748 1HG2 ILE T  40     -24.538  10.942 -35.240  1.00  0.00           H  
ATOM    749 2HG2 ILE T  40     -24.000  11.710 -33.729  1.00  0.00           H  
ATOM    750 3HG2 ILE T  40     -25.704  11.825 -34.226  1.00  0.00           H  
ATOM    751 1HD1 ILE T  40     -27.299  13.329 -37.197  1.00  0.00           H  
ATOM    752 2HD1 ILE T  40     -27.026  12.333 -35.747  1.00  0.00           H  
ATOM    753 3HD1 ILE T  40     -26.945  14.107 -35.638  1.00  0.00           H  
ATOM    754  N   GLY T  41     -22.502  13.814 -33.051  1.00  0.00           N  
ATOM    755  CA  GLY T  41     -21.617  13.804 -34.184  1.00  0.00           C  
ATOM    756  C   GLY T  41     -21.124  12.365 -34.231  1.00  0.00           C  
ATOM    757  O   GLY T  41     -21.228  11.597 -33.272  1.00  0.00           O  
ATOM    758  H   GLY T  41     -22.120  13.673 -32.127  1.00  0.00           H  
ATOM    759 1HA  GLY T  41     -22.197  14.029 -35.080  1.00  0.00           H  
ATOM    760 2HA  GLY T  41     -20.785  14.477 -33.979  1.00  0.00           H  
ATOM    761  N   GLU T  42     -20.590  12.015 -35.390  1.00  0.00           N  
ATOM    762  CA  GLU T  42     -20.220  10.662 -35.719  1.00  0.00           C  
ATOM    763  C   GLU T  42     -19.276  10.874 -36.888  1.00  0.00           C  
ATOM    764  O   GLU T  42     -19.326  11.889 -37.562  1.00  0.00           O  
ATOM    765  CB  GLU T  42     -21.383   9.792 -36.177  1.00  0.00           C  
ATOM    766  CG  GLU T  42     -22.012  10.379 -37.407  1.00  0.00           C  
ATOM    767  CD  GLU T  42     -23.193   9.606 -37.909  1.00  0.00           C  
ATOM    768  OE1 GLU T  42     -23.525   8.562 -37.301  1.00  0.00           O  
ATOM    769  OE2 GLU T  42     -23.749  10.016 -38.956  1.00  0.00           O1-
ATOM    770  H   GLU T  42     -20.439  12.746 -36.072  1.00  0.00           H  
ATOM    771  HA  GLU T  42     -19.686  10.227 -34.874  1.00  0.00           H  
ATOM    772 1HB  GLU T  42     -21.024   8.784 -36.382  1.00  0.00           H  
ATOM    773 2HB  GLU T  42     -22.120   9.721 -35.376  1.00  0.00           H  
ATOM    774 1HG  GLU T  42     -22.333  11.396 -37.189  1.00  0.00           H  
ATOM    775 2HG  GLU T  42     -21.263  10.425 -38.198  1.00  0.00           H  
ATOM    776  N   PHE T  43     -18.457   9.872 -37.157  1.00  0.00           N  
ATOM    777  CA  PHE T  43     -17.632   9.827 -38.348  1.00  0.00           C  
ATOM    778  C   PHE T  43     -18.546   9.086 -39.288  1.00  0.00           C  
ATOM    779  O   PHE T  43     -19.292   8.238 -38.851  1.00  0.00           O  
ATOM    780  CB  PHE T  43     -16.321   9.026 -38.182  1.00  0.00           C  
ATOM    781  CG  PHE T  43     -15.306   9.666 -37.266  1.00  0.00           C  
ATOM    782  CD1 PHE T  43     -14.399  10.595 -37.764  1.00  0.00           C  
ATOM    783  CD2 PHE T  43     -15.264   9.374 -35.931  1.00  0.00           C  
ATOM    784  CE1 PHE T  43     -13.462  11.181 -36.952  1.00  0.00           C  
ATOM    785  CE2 PHE T  43     -14.317   9.974 -35.124  1.00  0.00           C  
ATOM    786  CZ  PHE T  43     -13.417  10.878 -35.648  1.00  0.00           C  
ATOM    787  H   PHE T  43     -18.412   9.109 -36.497  1.00  0.00           H  
ATOM    788  HA  PHE T  43     -17.459  10.844 -38.702  1.00  0.00           H  
ATOM    789 1HB  PHE T  43     -16.547   8.036 -37.790  1.00  0.00           H  
ATOM    790 2HB  PHE T  43     -15.852   8.891 -39.157  1.00  0.00           H  
ATOM    791  HD1 PHE T  43     -14.436  10.861 -38.821  1.00  0.00           H  
ATOM    792  HD2 PHE T  43     -15.971   8.661 -35.504  1.00  0.00           H  
ATOM    793  HE1 PHE T  43     -12.752  11.895 -37.369  1.00  0.00           H  
ATOM    794  HE2 PHE T  43     -14.286   9.729 -34.062  1.00  0.00           H  
ATOM    795  HZ  PHE T  43     -12.670  11.342 -35.005  1.00  0.00           H  
ATOM    796  N   ILE T  44     -18.489   9.378 -40.577  1.00  0.00           N  
ATOM    797  CA  ILE T  44     -19.313   8.659 -41.545  1.00  0.00           C  
ATOM    798  C   ILE T  44     -18.465   7.992 -42.610  1.00  0.00           C  
ATOM    799  O   ILE T  44     -17.739   8.650 -43.353  1.00  0.00           O  
ATOM    800  CB  ILE T  44     -20.316   9.574 -42.271  1.00  0.00           C  
ATOM    801  CG1 ILE T  44     -21.283  10.209 -41.268  1.00  0.00           C  
ATOM    802  CG2 ILE T  44     -21.079   8.793 -43.330  1.00  0.00           C  
ATOM    803  CD1 ILE T  44     -22.131  11.314 -41.854  1.00  0.00           C  
ATOM    804  H   ILE T  44     -17.870  10.106 -40.903  1.00  0.00           H  
ATOM    805  HA  ILE T  44     -19.850   7.886 -40.995  1.00  0.00           H  
ATOM    806  HB  ILE T  44     -19.779  10.391 -42.752  1.00  0.00           H  
ATOM    807 1HG1 ILE T  44     -21.948   9.443 -40.870  1.00  0.00           H  
ATOM    808 2HG1 ILE T  44     -20.720  10.620 -40.430  1.00  0.00           H  
ATOM    809 1HG2 ILE T  44     -21.782   9.456 -43.834  1.00  0.00           H  
ATOM    810 2HG2 ILE T  44     -20.378   8.388 -44.059  1.00  0.00           H  
ATOM    811 3HG2 ILE T  44     -21.624   7.976 -42.858  1.00  0.00           H  
ATOM    812 1HD1 ILE T  44     -22.790  11.714 -41.083  1.00  0.00           H  
ATOM    813 2HD1 ILE T  44     -21.485  12.110 -42.228  1.00  0.00           H  
ATOM    814 3HD1 ILE T  44     -22.731  10.918 -42.672  1.00  0.00           H  
ATOM    815  N   VAL T  45     -18.535   6.675 -42.680  1.00  0.00           N  
ATOM    816  CA  VAL T  45     -17.755   5.983 -43.696  1.00  0.00           C  
ATOM    817  C   VAL T  45     -18.370   6.318 -45.039  1.00  0.00           C  
ATOM    818  O   VAL T  45     -19.486   5.919 -45.322  1.00  0.00           O  
ATOM    819  CB  VAL T  45     -17.766   4.451 -43.539  1.00  0.00           C  
ATOM    820  CG1 VAL T  45     -17.026   3.792 -44.693  1.00  0.00           C  
ATOM    821  CG2 VAL T  45     -17.141   4.064 -42.206  1.00  0.00           C  
ATOM    822  H   VAL T  45     -19.113   6.137 -42.051  1.00  0.00           H  
ATOM    823  HA  VAL T  45     -16.736   6.371 -43.658  1.00  0.00           H  
ATOM    824  HB  VAL T  45     -18.796   4.098 -43.575  1.00  0.00           H  
ATOM    825 1HG1 VAL T  45     -17.043   2.710 -44.566  1.00  0.00           H  
ATOM    826 2HG1 VAL T  45     -17.511   4.054 -45.633  1.00  0.00           H  
ATOM    827 3HG1 VAL T  45     -15.993   4.139 -44.708  1.00  0.00           H  
ATOM    828 1HG2 VAL T  45     -17.153   2.979 -42.102  1.00  0.00           H  
ATOM    829 2HG2 VAL T  45     -16.112   4.422 -42.169  1.00  0.00           H  
ATOM    830 3HG2 VAL T  45     -17.711   4.512 -41.393  1.00  0.00           H  
ATOM    831  N   THR T  46     -17.622   7.034 -45.873  1.00  0.00           N  
ATOM    832  CA  THR T  46     -18.099   7.367 -47.201  1.00  0.00           C  
ATOM    833  C   THR T  46     -17.394   6.437 -48.178  1.00  0.00           C  
ATOM    834  O   THR T  46     -17.982   6.062 -49.188  1.00  0.00           O  
ATOM    835  CB  THR T  46     -17.789   8.817 -47.617  1.00  0.00           C  
ATOM    836  CG2 THR T  46     -18.450   9.799 -46.662  1.00  0.00           C  
ATOM    837  OG1 THR T  46     -16.370   9.027 -47.605  1.00  0.00           O  
ATOM    838  H   THR T  46     -16.708   7.351 -45.585  1.00  0.00           H  
ATOM    839  HA  THR T  46     -19.172   7.175 -47.228  1.00  0.00           H  
ATOM    840  HB  THR T  46     -18.160   8.993 -48.626  1.00  0.00           H  
ATOM    841  HG1 THR T  46     -16.180   9.931 -47.865  1.00  0.00           H  
ATOM    842 1HG2 THR T  46     -18.220  10.818 -46.971  1.00  0.00           H  
ATOM    843 2HG2 THR T  46     -19.530   9.650 -46.677  1.00  0.00           H  
ATOM    844 3HG2 THR T  46     -18.075   9.634 -45.652  1.00  0.00           H  
ATOM    845  N   ARG T  47     -16.156   6.037 -47.893  1.00  0.00           N  
ATOM    846  CA  ARG T  47     -15.501   5.106 -48.795  1.00  0.00           C  
ATOM    847  C   ARG T  47     -15.320   3.713 -48.220  1.00  0.00           C  
ATOM    848  O   ARG T  47     -15.026   3.545 -47.042  1.00  0.00           O  
ATOM    849  CB  ARG T  47     -14.120   5.583 -49.218  1.00  0.00           C  
ATOM    850  CG  ARG T  47     -14.117   6.772 -50.166  1.00  0.00           C  
ATOM    851  CD  ARG T  47     -12.737   7.222 -50.477  1.00  0.00           C  
ATOM    852  NE  ARG T  47     -12.730   8.427 -51.293  1.00  0.00           N  
ATOM    853  CZ  ARG T  47     -12.860   8.443 -52.633  1.00  0.00           C  
ATOM    854  NH1 ARG T  47     -13.006   7.317 -53.294  1.00  0.00           N1+
ATOM    855  NH2 ARG T  47     -12.841   9.594 -53.284  1.00  0.00           N  
ATOM    856  H   ARG T  47     -15.662   6.359 -47.073  1.00  0.00           H  
ATOM    857  HA  ARG T  47     -16.140   5.028 -49.676  1.00  0.00           H  
ATOM    858 1HB  ARG T  47     -13.546   5.863 -48.337  1.00  0.00           H  
ATOM    859 2HB  ARG T  47     -13.589   4.769 -49.709  1.00  0.00           H  
ATOM    860 1HG  ARG T  47     -14.606   6.493 -51.100  1.00  0.00           H  
ATOM    861 2HG  ARG T  47     -14.655   7.604 -49.709  1.00  0.00           H  
ATOM    862 1HD  ARG T  47     -12.205   7.436 -49.550  1.00  0.00           H  
ATOM    863 2HD  ARG T  47     -12.213   6.439 -51.023  1.00  0.00           H  
ATOM    864  HE  ARG T  47     -12.619   9.314 -50.820  1.00  0.00           H  
ATOM    865 1HH1 ARG T  47     -13.021   6.438 -52.796  1.00  0.00           H  
ATOM    866 2HH1 ARG T  47     -13.105   7.329 -54.298  1.00  0.00           H  
ATOM    867 1HH2 ARG T  47     -12.730  10.460 -52.776  1.00  0.00           H  
ATOM    868 2HH2 ARG T  47     -12.940   9.606 -54.288  1.00  0.00           H  
ATOM    869  N   ALA T  48     -15.542   2.703 -49.051  1.00  0.00           N  
ATOM    870  CA  ALA T  48     -15.430   1.318 -48.604  1.00  0.00           C  
ATOM    871  C   ALA T  48     -14.021   0.838 -48.769  1.00  0.00           C  
ATOM    872  O   ALA T  48     -13.307   1.256 -49.660  1.00  0.00           O  
ATOM    873  CB  ALA T  48     -16.325   0.371 -49.380  1.00  0.00           C  
ATOM    874  H   ALA T  48     -15.793   2.893 -50.011  1.00  0.00           H  
ATOM    875  HA  ALA T  48     -15.688   1.297 -47.545  1.00  0.00           H  
ATOM    876 1HB  ALA T  48     -16.197  -0.643 -49.002  1.00  0.00           H  
ATOM    877 2HB  ALA T  48     -17.366   0.673 -49.261  1.00  0.00           H  
ATOM    878 3HB  ALA T  48     -16.058   0.401 -50.436  1.00  0.00           H  
ATOM    879  N   GLY T  49     -13.657  -0.119 -47.950  1.00  0.00           N  
ATOM    880  CA  GLY T  49     -12.348  -0.682 -48.048  1.00  0.00           C  
ATOM    881  C   GLY T  49     -11.911  -1.264 -46.735  1.00  0.00           C  
ATOM    882  O   GLY T  49     -12.598  -1.173 -45.711  1.00  0.00           O  
ATOM    883  H   GLY T  49     -14.291  -0.470 -47.246  1.00  0.00           H  
ATOM    884 1HA  GLY T  49     -12.396  -1.483 -48.786  1.00  0.00           H  
ATOM    885 2HA  GLY T  49     -11.669   0.127 -48.314  1.00  0.00           H  
ATOM    886  N   LEU T  50     -10.746  -1.880 -46.784  1.00  0.00           N  
ATOM    887  CA  LEU T  50     -10.160  -2.467 -45.612  1.00  0.00           C  
ATOM    888  C   LEU T  50      -9.279  -1.340 -45.078  1.00  0.00           C  
ATOM    889  O   LEU T  50      -8.444  -0.768 -45.794  1.00  0.00           O  
ATOM    890  CB  LEU T  50      -9.285  -3.679 -45.897  1.00  0.00           C  
ATOM    891  CG  LEU T  50      -8.525  -4.304 -44.741  1.00  0.00           C  
ATOM    892  CD1 LEU T  50      -9.456  -4.942 -43.727  1.00  0.00           C  
ATOM    893  CD2 LEU T  50      -7.531  -5.295 -45.302  1.00  0.00           C  
ATOM    894  H   LEU T  50     -10.253  -1.942 -47.664  1.00  0.00           H  
ATOM    895  HA  LEU T  50     -10.954  -2.695 -44.901  1.00  0.00           H  
ATOM    896 1HB  LEU T  50      -9.909  -4.467 -46.317  1.00  0.00           H  
ATOM    897 2HB  LEU T  50      -8.538  -3.401 -46.642  1.00  0.00           H  
ATOM    898  HG  LEU T  50      -8.002  -3.525 -44.186  1.00  0.00           H  
ATOM    899 1HD1 LEU T  50      -8.868  -5.376 -42.918  1.00  0.00           H  
ATOM    900 2HD1 LEU T  50     -10.126  -4.184 -43.322  1.00  0.00           H  
ATOM    901 3HD1 LEU T  50     -10.039  -5.724 -44.212  1.00  0.00           H  
ATOM    902 1HD2 LEU T  50      -6.974  -5.755 -44.484  1.00  0.00           H  
ATOM    903 2HD2 LEU T  50      -8.061  -6.068 -45.859  1.00  0.00           H  
ATOM    904 3HD2 LEU T  50      -6.839  -4.779 -45.968  1.00  0.00           H  
ATOM    905  N   TYR T  51      -9.509  -1.008 -43.813  1.00  0.00           N  
ATOM    906  CA  TYR T  51      -8.791   0.076 -43.192  1.00  0.00           C  
ATOM    907  C   TYR T  51      -8.084  -0.326 -41.929  1.00  0.00           C  
ATOM    908  O   TYR T  51      -8.637  -0.994 -41.087  1.00  0.00           O  
ATOM    909  CB  TYR T  51      -9.693   1.240 -42.835  1.00  0.00           C  
ATOM    910  CG  TYR T  51     -10.320   1.870 -44.038  1.00  0.00           C  
ATOM    911  CD1 TYR T  51      -9.715   2.936 -44.679  1.00  0.00           C  
ATOM    912  CD2 TYR T  51     -11.522   1.397 -44.532  1.00  0.00           C  
ATOM    913  CE1 TYR T  51     -10.290   3.508 -45.767  1.00  0.00           C  
ATOM    914  CE2 TYR T  51     -12.109   1.958 -45.622  1.00  0.00           C  
ATOM    915  CZ  TYR T  51     -11.495   3.013 -46.237  1.00  0.00           C  
ATOM    916  OH  TYR T  51     -12.099   3.568 -47.334  1.00  0.00           O  
ATOM    917  H   TYR T  51     -10.193  -1.518 -43.273  1.00  0.00           H  
ATOM    918  HA  TYR T  51      -8.041   0.406 -43.912  1.00  0.00           H  
ATOM    919 1HB  TYR T  51     -10.483   0.897 -42.166  1.00  0.00           H  
ATOM    920 2HB  TYR T  51      -9.118   1.996 -42.302  1.00  0.00           H  
ATOM    921  HD1 TYR T  51      -8.766   3.326 -44.311  1.00  0.00           H  
ATOM    922  HD2 TYR T  51     -12.019   0.558 -44.047  1.00  0.00           H  
ATOM    923  HE1 TYR T  51      -9.803   4.347 -46.263  1.00  0.00           H  
ATOM    924  HE2 TYR T  51     -13.056   1.568 -45.993  1.00  0.00           H  
ATOM    925  HH  TYR T  51     -13.014   3.279 -47.375  1.00  0.00           H  
ATOM    926  N   TYR T  52      -6.902   0.222 -41.754  1.00  0.00           N  
ATOM    927  CA  TYR T  52      -6.196   0.133 -40.504  1.00  0.00           C  
ATOM    928  C   TYR T  52      -6.594   1.405 -39.772  1.00  0.00           C  
ATOM    929  O   TYR T  52      -6.601   2.485 -40.364  1.00  0.00           O  
ATOM    930  CB  TYR T  52      -4.697   0.112 -40.650  1.00  0.00           C  
ATOM    931  CG  TYR T  52      -3.988   0.081 -39.342  1.00  0.00           C  
ATOM    932  CD1 TYR T  52      -3.935  -1.090 -38.604  1.00  0.00           C  
ATOM    933  CD2 TYR T  52      -3.398   1.215 -38.821  1.00  0.00           C  
ATOM    934  CE1 TYR T  52      -3.281  -1.139 -37.394  1.00  0.00           C  
ATOM    935  CE2 TYR T  52      -2.745   1.182 -37.600  1.00  0.00           C  
ATOM    936  CZ  TYR T  52      -2.690  -0.002 -36.900  1.00  0.00           C  
ATOM    937  OH  TYR T  52      -2.050  -0.059 -35.693  1.00  0.00           O  
ATOM    938  H   TYR T  52      -6.479   0.719 -42.524  1.00  0.00           H  
ATOM    939  HA  TYR T  52      -6.561  -0.740 -39.961  1.00  0.00           H  
ATOM    940 1HB  TYR T  52      -4.400  -0.763 -41.229  1.00  0.00           H  
ATOM    941 2HB  TYR T  52      -4.373   0.995 -41.201  1.00  0.00           H  
ATOM    942  HD1 TYR T  52      -4.416  -1.993 -38.979  1.00  0.00           H  
ATOM    943  HD2 TYR T  52      -3.442   2.155 -39.370  1.00  0.00           H  
ATOM    944  HE1 TYR T  52      -3.251  -2.070 -36.829  1.00  0.00           H  
ATOM    945  HE2 TYR T  52      -2.284   2.087 -37.204  1.00  0.00           H  
ATOM    946  HH  TYR T  52      -1.604   0.774 -35.528  1.00  0.00           H  
ATOM    947  N   LEU T  53      -6.945   1.277 -38.494  1.00  0.00           N  
ATOM    948  CA  LEU T  53      -7.394   2.408 -37.691  1.00  0.00           C  
ATOM    949  C   LEU T  53      -6.462   2.433 -36.474  1.00  0.00           C  
ATOM    950  O   LEU T  53      -5.900   1.423 -36.106  1.00  0.00           O  
ATOM    951  CB  LEU T  53      -8.826   2.275 -37.194  1.00  0.00           C  
ATOM    952  CG  LEU T  53     -10.001   2.444 -38.142  1.00  0.00           C  
ATOM    953  CD1 LEU T  53     -10.079   1.334 -39.194  1.00  0.00           C  
ATOM    954  CD2 LEU T  53     -11.287   2.557 -37.389  1.00  0.00           C  
ATOM    955  H   LEU T  53      -6.896   0.362 -38.072  1.00  0.00           H  
ATOM    956  HA  LEU T  53      -7.259   3.318 -38.277  1.00  0.00           H  
ATOM    957 1HB  LEU T  53      -8.953   1.281 -36.765  1.00  0.00           H  
ATOM    958 2HB  LEU T  53      -8.991   3.011 -36.408  1.00  0.00           H  
ATOM    959  HG  LEU T  53      -9.863   3.349 -38.734  1.00  0.00           H  
ATOM    960 1HD1 LEU T  53     -10.937   1.508 -39.843  1.00  0.00           H  
ATOM    961 2HD1 LEU T  53      -9.168   1.333 -39.791  1.00  0.00           H  
ATOM    962 3HD1 LEU T  53     -10.189   0.370 -38.698  1.00  0.00           H  
ATOM    963 1HD2 LEU T  53     -12.111   2.679 -38.092  1.00  0.00           H  
ATOM    964 2HD2 LEU T  53     -11.443   1.653 -36.799  1.00  0.00           H  
ATOM    965 3HD2 LEU T  53     -11.245   3.421 -36.725  1.00  0.00           H  
ATOM    966  N   TYR T  54      -6.254   3.594 -35.883  1.00  0.00           N  
ATOM    967  CA  TYR T  54      -5.424   3.710 -34.687  1.00  0.00           C  
ATOM    968  C   TYR T  54      -5.776   4.877 -33.763  1.00  0.00           C  
ATOM    969  O   TYR T  54      -5.769   6.031 -34.196  1.00  0.00           O  
ATOM    970  CB  TYR T  54      -3.927   3.863 -35.029  1.00  0.00           C  
ATOM    971  CG  TYR T  54      -3.610   5.076 -35.873  1.00  0.00           C  
ATOM    972  CD1 TYR T  54      -3.617   5.017 -37.264  1.00  0.00           C  
ATOM    973  CD2 TYR T  54      -3.316   6.292 -35.274  1.00  0.00           C  
ATOM    974  CE1 TYR T  54      -3.343   6.127 -38.011  1.00  0.00           C  
ATOM    975  CE2 TYR T  54      -3.039   7.399 -36.022  1.00  0.00           C  
ATOM    976  CZ  TYR T  54      -3.051   7.312 -37.376  1.00  0.00           C  
ATOM    977  OH  TYR T  54      -2.765   8.448 -38.071  1.00  0.00           O  
ATOM    978  H   TYR T  54      -6.680   4.426 -36.267  1.00  0.00           H  
ATOM    979  HA  TYR T  54      -5.567   2.786 -34.127  1.00  0.00           H  
ATOM    980 1HB  TYR T  54      -3.349   3.933 -34.107  1.00  0.00           H  
ATOM    981 2HB  TYR T  54      -3.583   2.979 -35.565  1.00  0.00           H  
ATOM    982  HD1 TYR T  54      -3.843   4.077 -37.769  1.00  0.00           H  
ATOM    983  HD2 TYR T  54      -3.302   6.374 -34.187  1.00  0.00           H  
ATOM    984  HE1 TYR T  54      -3.352   6.068 -39.099  1.00  0.00           H  
ATOM    985  HE2 TYR T  54      -2.810   8.345 -35.531  1.00  0.00           H  
ATOM    986  HH  TYR T  54      -2.773   8.256 -39.012  1.00  0.00           H  
ATOM    987  N   CYS T  55      -6.185   4.593 -32.534  1.00  0.00           N  
ATOM    988  CA  CYS T  55      -6.529   5.670 -31.611  1.00  0.00           C  
ATOM    989  C   CYS T  55      -5.673   5.658 -30.379  1.00  0.00           C  
ATOM    990  O   CYS T  55      -5.391   4.595 -29.859  1.00  0.00           O  
ATOM    991  CB  CYS T  55      -7.983   5.603 -31.144  1.00  0.00           C  
ATOM    992  SG  CYS T  55      -8.465   6.949 -30.037  1.00  0.00           S  
ATOM    993  H   CYS T  55      -6.264   3.635 -32.224  1.00  0.00           H  
ATOM    994  HA  CYS T  55      -6.357   6.606 -32.141  1.00  0.00           H  
ATOM    995 1HB  CYS T  55      -8.645   5.624 -32.009  1.00  0.00           H  
ATOM    996 2HB  CYS T  55      -8.155   4.661 -30.623  1.00  0.00           H  
ATOM    997  HG  CYS T  55      -9.775   6.828 -30.232  1.00  0.00           H  
ATOM    998  N   GLN T  56      -5.287   6.832 -29.892  1.00  0.00           N  
ATOM    999  CA  GLN T  56      -4.500   6.933 -28.685  1.00  0.00           C  
ATOM   1000  C   GLN T  56      -5.129   8.041 -27.859  1.00  0.00           C  
ATOM   1001  O   GLN T  56      -5.440   9.093 -28.390  1.00  0.00           O  
ATOM   1002  CB  GLN T  56      -3.035   7.300 -28.938  1.00  0.00           C  
ATOM   1003  CG  GLN T  56      -2.229   7.549 -27.675  1.00  0.00           C  
ATOM   1004  CD  GLN T  56      -0.796   7.947 -27.972  1.00  0.00           C  
ATOM   1005  NE2 GLN T  56      -0.414   9.145 -27.546  1.00  0.00           N  
ATOM   1006  OE1 GLN T  56      -0.038   7.184 -28.580  1.00  0.00           O  
ATOM   1007  H   GLN T  56      -5.550   7.677 -30.379  1.00  0.00           H  
ATOM   1008  HA  GLN T  56      -4.581   5.987 -28.149  1.00  0.00           H  
ATOM   1009 1HB  GLN T  56      -2.550   6.499 -29.496  1.00  0.00           H  
ATOM   1010 2HB  GLN T  56      -2.987   8.200 -29.550  1.00  0.00           H  
ATOM   1011 1HG  GLN T  56      -2.697   8.354 -27.110  1.00  0.00           H  
ATOM   1012 2HG  GLN T  56      -2.214   6.635 -27.081  1.00  0.00           H  
ATOM   1013 1HE2 GLN T  56       0.520   9.462 -27.713  1.00  0.00           H  
ATOM   1014 2HE2 GLN T  56      -1.060   9.731 -27.057  1.00  0.00           H  
ATOM   1015  N   VAL T  57      -5.355   7.779 -26.568  1.00  0.00           N  
ATOM   1016  CA  VAL T  57      -5.914   8.768 -25.649  1.00  0.00           C  
ATOM   1017  C   VAL T  57      -5.138   8.742 -24.329  1.00  0.00           C  
ATOM   1018  O   VAL T  57      -4.863   7.684 -23.788  1.00  0.00           O  
ATOM   1019  CB  VAL T  57      -7.397   8.515 -25.318  1.00  0.00           C  
ATOM   1020  CG1 VAL T  57      -7.957   9.652 -24.477  1.00  0.00           C  
ATOM   1021  CG2 VAL T  57      -8.193   8.352 -26.603  1.00  0.00           C  
ATOM   1022  H   VAL T  57      -5.130   6.857 -26.222  1.00  0.00           H  
ATOM   1023  HA  VAL T  57      -5.792   9.748 -26.111  1.00  0.00           H  
ATOM   1024  HB  VAL T  57      -7.477   7.605 -24.722  1.00  0.00           H  
ATOM   1025 1HG1 VAL T  57      -9.005   9.457 -24.252  1.00  0.00           H  
ATOM   1026 2HG1 VAL T  57      -7.395   9.727 -23.546  1.00  0.00           H  
ATOM   1027 3HG1 VAL T  57      -7.873  10.588 -25.028  1.00  0.00           H  
ATOM   1028 1HG2 VAL T  57      -9.241   8.172 -26.362  1.00  0.00           H  
ATOM   1029 2HG2 VAL T  57      -8.108   9.260 -27.201  1.00  0.00           H  
ATOM   1030 3HG2 VAL T  57      -7.802   7.507 -27.170  1.00  0.00           H  
ATOM   1031  N   HIS T  58      -4.760   9.914 -23.833  1.00  0.00           N  
ATOM   1032  CA  HIS T  58      -4.172  10.026 -22.513  1.00  0.00           C  
ATOM   1033  C   HIS T  58      -5.175  10.535 -21.504  1.00  0.00           C  
ATOM   1034  O   HIS T  58      -5.720  11.610 -21.656  1.00  0.00           O  
ATOM   1035  CB  HIS T  58      -2.979  10.973 -22.476  1.00  0.00           C  
ATOM   1036  CG  HIS T  58      -1.698  10.306 -22.825  1.00  0.00           C  
ATOM   1037  CD2 HIS T  58      -1.073  10.144 -24.008  1.00  0.00           C  
ATOM   1038  ND1 HIS T  58      -0.865   9.776 -21.873  1.00  0.00           N  
ATOM   1039  CE1 HIS T  58       0.205   9.282 -22.456  1.00  0.00           C  
ATOM   1040  NE2 HIS T  58       0.107   9.498 -23.753  1.00  0.00           N  
ATOM   1041  H   HIS T  58      -4.886  10.748 -24.387  1.00  0.00           H  
ATOM   1042  HA  HIS T  58      -3.859   9.025 -22.217  1.00  0.00           H  
ATOM   1043 1HB  HIS T  58      -3.146  11.795 -23.173  1.00  0.00           H  
ATOM   1044 2HB  HIS T  58      -2.887  11.405 -21.479  1.00  0.00           H  
ATOM   1045  HD2 HIS T  58      -1.439  10.459 -24.985  1.00  0.00           H  
ATOM   1046  HE1 HIS T  58       1.030   8.779 -21.954  1.00  0.00           H  
ATOM   1047  HE2 HIS T  58       0.788   9.230 -24.449  1.00  0.00           H  
ATOM   1048  N   PHE T  59      -5.443   9.729 -20.487  1.00  0.00           N  
ATOM   1049  CA  PHE T  59      -6.440  10.066 -19.497  1.00  0.00           C  
ATOM   1050  C   PHE T  59      -5.857  10.514 -18.184  1.00  0.00           C  
ATOM   1051  O   PHE T  59      -4.960   9.881 -17.671  1.00  0.00           O  
ATOM   1052  CB  PHE T  59      -7.377   8.892 -19.185  1.00  0.00           C  
ATOM   1053  CG  PHE T  59      -8.182   8.441 -20.358  1.00  0.00           C  
ATOM   1054  CD1 PHE T  59      -9.363   9.066 -20.673  1.00  0.00           C  
ATOM   1055  CD2 PHE T  59      -7.781   7.358 -21.109  1.00  0.00           C  
ATOM   1056  CE1 PHE T  59     -10.092   8.672 -21.751  1.00  0.00           C  
ATOM   1057  CE2 PHE T  59      -8.527   6.941 -22.168  1.00  0.00           C  
ATOM   1058  CZ  PHE T  59      -9.686   7.608 -22.489  1.00  0.00           C  
ATOM   1059  H   PHE T  59      -4.940   8.857 -20.401  1.00  0.00           H  
ATOM   1060  HA  PHE T  59      -7.021  10.892 -19.910  1.00  0.00           H  
ATOM   1061 1HB  PHE T  59      -6.794   8.045 -18.825  1.00  0.00           H  
ATOM   1062 2HB  PHE T  59      -8.064   9.177 -18.388  1.00  0.00           H  
ATOM   1063  HD1 PHE T  59      -9.714   9.888 -20.049  1.00  0.00           H  
ATOM   1064  HD2 PHE T  59      -6.861   6.832 -20.850  1.00  0.00           H  
ATOM   1065  HE1 PHE T  59     -11.000   9.210 -22.021  1.00  0.00           H  
ATOM   1066  HE2 PHE T  59      -8.209   6.084 -22.762  1.00  0.00           H  
ATOM   1067  HZ  PHE T  59     -10.279   7.276 -23.341  1.00  0.00           H  
ATOM   1068  N   ASP T  60      -6.364  11.599 -17.627  1.00  0.00           N  
ATOM   1069  CA  ASP T  60      -5.836  12.059 -16.359  1.00  0.00           C  
ATOM   1070  C   ASP T  60      -7.054  12.022 -15.442  1.00  0.00           C  
ATOM   1071  O   ASP T  60      -7.635  13.048 -15.113  1.00  0.00           O  
ATOM   1072  CB  ASP T  60      -5.299  13.478 -16.394  1.00  0.00           C  
ATOM   1073  CG  ASP T  60      -4.933  14.010 -15.024  1.00  0.00           C  
ATOM   1074  OD1 ASP T  60      -4.045  13.402 -14.376  1.00  0.00           O  
ATOM   1075  OD2 ASP T  60      -5.543  15.022 -14.592  1.00  0.00           O1-
ATOM   1076  H   ASP T  60      -7.113  12.115 -18.064  1.00  0.00           H  
ATOM   1077  HA  ASP T  60      -5.085  11.348 -16.015  1.00  0.00           H  
ATOM   1078 1HB  ASP T  60      -4.412  13.514 -17.028  1.00  0.00           H  
ATOM   1079 2HB  ASP T  60      -6.044  14.139 -16.836  1.00  0.00           H  
ATOM   1080  N   GLU T  61      -7.450  10.823 -15.038  1.00  0.00           N  
ATOM   1081  CA  GLU T  61      -8.690  10.667 -14.286  1.00  0.00           C  
ATOM   1082  C   GLU T  61      -8.410  10.729 -12.790  1.00  0.00           C  
ATOM   1083  O   GLU T  61      -7.300  10.425 -12.342  1.00  0.00           O  
ATOM   1084  CB  GLU T  61      -9.395   9.336 -14.565  1.00  0.00           C  
ATOM   1085  CG  GLU T  61     -10.130   9.243 -15.890  1.00  0.00           C  
ATOM   1086  CD  GLU T  61     -11.518   9.807 -15.782  1.00  0.00           C  
ATOM   1087  OE1 GLU T  61     -11.647  11.005 -15.485  1.00  0.00           O  
ATOM   1088  OE2 GLU T  61     -12.486   9.029 -15.929  1.00  0.00           O1-
ATOM   1089  H   GLU T  61      -6.895  10.006 -15.246  1.00  0.00           H  
ATOM   1090  HA  GLU T  61      -9.340  11.500 -14.557  1.00  0.00           H  
ATOM   1091 1HB  GLU T  61      -8.666   8.526 -14.544  1.00  0.00           H  
ATOM   1092 2HB  GLU T  61     -10.125   9.139 -13.778  1.00  0.00           H  
ATOM   1093 1HG  GLU T  61      -9.568   9.793 -16.645  1.00  0.00           H  
ATOM   1094 2HG  GLU T  61     -10.172   8.199 -16.199  1.00  0.00           H  
ATOM   1095  N   GLY T  62      -9.452  11.064 -12.031  1.00  0.00           N  
ATOM   1096  CA  GLY T  62      -9.368  11.144 -10.584  1.00  0.00           C  
ATOM   1097  C   GLY T  62      -9.578   9.775  -9.981  1.00  0.00           C  
ATOM   1098  O   GLY T  62      -8.608   9.130  -9.559  1.00  0.00           O  
ATOM   1099  H   GLY T  62     -10.331  11.268 -12.485  1.00  0.00           H  
ATOM   1100 1HA  GLY T  62      -8.365  11.490 -10.334  1.00  0.00           H  
ATOM   1101 2HA  GLY T  62     -10.168  11.804 -10.247  1.00  0.00           H  
ATOM   1102  N   LYS T  63     -10.837   9.346  -9.912  1.00  0.00           N  
ATOM   1103  CA  LYS T  63     -11.186   8.066  -9.310  1.00  0.00           C  
ATOM   1104  C   LYS T  63     -12.035   7.347 -10.323  1.00  0.00           C  
ATOM   1105  O   LYS T  63     -13.258   7.360 -10.245  1.00  0.00           O  
ATOM   1106  CB  LYS T  63     -11.994   8.198  -8.019  1.00  0.00           C  
ATOM   1107  CG  LYS T  63     -11.243   8.858  -6.870  1.00  0.00           C  
ATOM   1108  CD  LYS T  63     -12.076   8.867  -5.597  1.00  0.00           C  
ATOM   1109  CE  LYS T  63     -11.352   9.583  -4.466  1.00  0.00           C  
ATOM   1110  NZ  LYS T  63     -12.127   9.544  -3.197  1.00  0.00           N1+
ATOM   1111  H   LYS T  63     -11.570   9.929 -10.289  1.00  0.00           H  
ATOM   1112  HA  LYS T  63     -10.264   7.508  -9.143  1.00  0.00           H  
ATOM   1113 1HB  LYS T  63     -12.893   8.785  -8.210  1.00  0.00           H  
ATOM   1114 2HB  LYS T  63     -12.313   7.210  -7.686  1.00  0.00           H  
ATOM   1115 1HG  LYS T  63     -10.315   8.314  -6.682  1.00  0.00           H  
ATOM   1116 2HG  LYS T  63     -10.993   9.883  -7.140  1.00  0.00           H  
ATOM   1117 1HD  LYS T  63     -13.024   9.372  -5.787  1.00  0.00           H  
ATOM   1118 2HD  LYS T  63     -12.285   7.843  -5.291  1.00  0.00           H  
ATOM   1119 1HE  LYS T  63     -10.383   9.114  -4.300  1.00  0.00           H  
ATOM   1120 2HE  LYS T  63     -11.185  10.624  -4.742  1.00  0.00           H  
ATOM   1121 1HZ  LYS T  63     -11.615  10.028  -2.473  1.00  0.00           H  
ATOM   1122 2HZ  LYS T  63     -13.022   9.994  -3.334  1.00  0.00           H  
ATOM   1123 3HZ  LYS T  63     -12.272   8.584  -2.920  1.00  0.00           H  
ATOM   1124  N   ALA T  64     -11.383   6.793 -11.328  1.00  0.00           N  
ATOM   1125  CA  ALA T  64     -12.072   5.886 -12.207  1.00  0.00           C  
ATOM   1126  C   ALA T  64     -11.273   4.624 -11.945  1.00  0.00           C  
ATOM   1127  O   ALA T  64     -10.074   4.607 -12.180  1.00  0.00           O  
ATOM   1128  CB  ALA T  64     -11.974   6.243 -13.679  1.00  0.00           C  
ATOM   1129  H   ALA T  64     -10.407   6.992 -11.493  1.00  0.00           H  
ATOM   1130  HA  ALA T  64     -13.101   5.769 -11.869  1.00  0.00           H  
ATOM   1131 1HB  ALA T  64     -12.522   5.508 -14.268  1.00  0.00           H  
ATOM   1132 2HB  ALA T  64     -12.402   7.232 -13.843  1.00  0.00           H  
ATOM   1133 3HB  ALA T  64     -10.928   6.246 -13.983  1.00  0.00           H  
ATOM   1134  N   VAL T  65     -11.905   3.590 -11.402  1.00  0.00           N  
ATOM   1135  CA  VAL T  65     -11.158   2.388 -11.030  1.00  0.00           C  
ATOM   1136  C   VAL T  65     -10.616   1.736 -12.305  1.00  0.00           C  
ATOM   1137  O   VAL T  65      -9.589   1.067 -12.280  1.00  0.00           O  
ATOM   1138  CB  VAL T  65     -12.018   1.340 -10.298  1.00  0.00           C  
ATOM   1139  CG1 VAL T  65     -12.979   0.669 -11.268  1.00  0.00           C  
ATOM   1140  CG2 VAL T  65     -11.121   0.309  -9.629  1.00  0.00           C  
ATOM   1141  H   VAL T  65     -12.902   3.621 -11.240  1.00  0.00           H  
ATOM   1142  HA  VAL T  65     -10.321   2.700 -10.404  1.00  0.00           H  
ATOM   1143  HB  VAL T  65     -12.622   1.842  -9.542  1.00  0.00           H  
ATOM   1144 1HG1 VAL T  65     -13.580  -0.068 -10.733  1.00  0.00           H  
ATOM   1145 2HG1 VAL T  65     -13.635   1.420 -11.708  1.00  0.00           H  
ATOM   1146 3HG1 VAL T  65     -12.414   0.172 -12.056  1.00  0.00           H  
ATOM   1147 1HG2 VAL T  65     -11.735  -0.428  -9.113  1.00  0.00           H  
ATOM   1148 2HG2 VAL T  65     -10.513  -0.189 -10.384  1.00  0.00           H  
ATOM   1149 3HG2 VAL T  65     -10.471   0.807  -8.909  1.00  0.00           H  
ATOM   1150  N   TYR T  66     -11.288   1.963 -13.424  1.00  0.00           N  
ATOM   1151  CA  TYR T  66     -10.798   1.416 -14.661  1.00  0.00           C  
ATOM   1152  C   TYR T  66     -10.996   2.546 -15.643  1.00  0.00           C  
ATOM   1153  O   TYR T  66     -11.554   3.578 -15.295  1.00  0.00           O  
ATOM   1154  CB  TYR T  66     -11.575   0.204 -15.151  1.00  0.00           C  
ATOM   1155  CG  TYR T  66     -13.003   0.459 -15.589  1.00  0.00           C  
ATOM   1156  CD1 TYR T  66     -13.303   0.785 -16.902  1.00  0.00           C  
ATOM   1157  CD2 TYR T  66     -14.038   0.443 -14.674  1.00  0.00           C  
ATOM   1158  CE1 TYR T  66     -14.598   1.010 -17.300  1.00  0.00           C  
ATOM   1159  CE2 TYR T  66     -15.339   0.691 -15.062  1.00  0.00           C  
ATOM   1160  CZ  TYR T  66     -15.612   0.971 -16.371  1.00  0.00           C  
ATOM   1161  OH  TYR T  66     -16.916   1.199 -16.740  1.00  0.00           O  
ATOM   1162  H   TYR T  66     -12.136   2.511 -13.432  1.00  0.00           H  
ATOM   1163  HA  TYR T  66      -9.735   1.198 -14.548  1.00  0.00           H  
ATOM   1164 1HB  TYR T  66     -11.058  -0.240 -16.003  1.00  0.00           H  
ATOM   1165 2HB  TYR T  66     -11.614  -0.546 -14.363  1.00  0.00           H  
ATOM   1166  HD1 TYR T  66     -12.505   0.864 -17.640  1.00  0.00           H  
ATOM   1167  HD2 TYR T  66     -13.836   0.232 -13.624  1.00  0.00           H  
ATOM   1168  HE1 TYR T  66     -14.813   1.265 -18.336  1.00  0.00           H  
ATOM   1169  HE2 TYR T  66     -16.142   0.663 -14.324  1.00  0.00           H  
ATOM   1170  HH  TYR T  66     -17.483   1.123 -15.968  1.00  0.00           H  
ATOM   1171  N   LEU T  67     -10.524   2.360 -16.865  1.00  0.00           N  
ATOM   1172  CA  LEU T  67     -10.706   3.358 -17.904  1.00  0.00           C  
ATOM   1173  C   LEU T  67     -11.024   2.581 -19.167  1.00  0.00           C  
ATOM   1174  O   LEU T  67     -10.659   1.426 -19.288  1.00  0.00           O  
ATOM   1175  CB  LEU T  67      -9.467   4.201 -18.164  1.00  0.00           C  
ATOM   1176  CG  LEU T  67      -8.214   3.439 -18.522  1.00  0.00           C  
ATOM   1177  CD1 LEU T  67      -8.322   3.186 -19.946  1.00  0.00           C  
ATOM   1178  CD2 LEU T  67      -6.997   4.244 -18.278  1.00  0.00           C  
ATOM   1179  H   LEU T  67     -10.028   1.508 -17.082  1.00  0.00           H  
ATOM   1180  HA  LEU T  67     -11.558   3.981 -17.633  1.00  0.00           H  
ATOM   1181 1HB  LEU T  67      -9.679   4.889 -18.982  1.00  0.00           H  
ATOM   1182 2HB  LEU T  67      -9.251   4.788 -17.272  1.00  0.00           H  
ATOM   1183  HG  LEU T  67      -8.155   2.534 -17.917  1.00  0.00           H  
ATOM   1184 1HD1 LEU T  67      -7.444   2.634 -20.284  1.00  0.00           H  
ATOM   1185 2HD1 LEU T  67      -9.219   2.601 -20.145  1.00  0.00           H  
ATOM   1186 3HD1 LEU T  67      -8.380   4.134 -20.481  1.00  0.00           H  
ATOM   1187 1HD2 LEU T  67      -6.115   3.662 -18.547  1.00  0.00           H  
ATOM   1188 2HD2 LEU T  67      -7.033   5.150 -18.885  1.00  0.00           H  
ATOM   1189 3HD2 LEU T  67      -6.946   4.516 -17.224  1.00  0.00           H  
ATOM   1190  N   LYS T  68     -11.790   3.184 -20.061  1.00  0.00           N  
ATOM   1191  CA  LYS T  68     -12.255   2.485 -21.246  1.00  0.00           C  
ATOM   1192  C   LYS T  68     -12.118   3.404 -22.460  1.00  0.00           C  
ATOM   1193  O   LYS T  68     -12.313   4.601 -22.378  1.00  0.00           O  
ATOM   1194  CB  LYS T  68     -13.721   2.058 -21.154  1.00  0.00           C  
ATOM   1195  CG  LYS T  68     -14.212   1.235 -22.338  1.00  0.00           C  
ATOM   1196  CD  LYS T  68     -15.566   0.604 -22.050  1.00  0.00           C  
ATOM   1197  CE  LYS T  68     -16.587   1.651 -21.628  1.00  0.00           C  
ATOM   1198  NZ  LYS T  68     -17.978   1.125 -21.680  1.00  0.00           N1+
ATOM   1199  H   LYS T  68     -12.060   4.148 -19.921  1.00  0.00           H  
ATOM   1200  HA  LYS T  68     -11.614   1.614 -21.385  1.00  0.00           H  
ATOM   1201 1HB  LYS T  68     -13.828   1.476 -20.239  1.00  0.00           H  
ATOM   1202 2HB  LYS T  68     -14.316   2.969 -21.076  1.00  0.00           H  
ATOM   1203 1HG  LYS T  68     -14.293   1.891 -23.206  1.00  0.00           H  
ATOM   1204 2HG  LYS T  68     -13.482   0.453 -22.542  1.00  0.00           H  
ATOM   1205 1HD  LYS T  68     -15.914   0.101 -22.953  1.00  0.00           H  
ATOM   1206 2HD  LYS T  68     -15.446  -0.127 -21.252  1.00  0.00           H  
ATOM   1207 1HE  LYS T  68     -16.355   1.963 -20.610  1.00  0.00           H  
ATOM   1208 2HE  LYS T  68     -16.497   2.505 -22.298  1.00  0.00           H  
ATOM   1209 1HZ  LYS T  68     -18.622   1.848 -21.393  1.00  0.00           H  
ATOM   1210 2HZ  LYS T  68     -18.194   0.836 -22.624  1.00  0.00           H  
ATOM   1211 3HZ  LYS T  68     -18.062   0.333 -21.058  1.00  0.00           H  
ATOM   1212  N   LEU T  69     -11.723   2.821 -23.584  1.00  0.00           N  
ATOM   1213  CA  LEU T  69     -11.692   3.543 -24.840  1.00  0.00           C  
ATOM   1214  C   LEU T  69     -12.259   2.538 -25.821  1.00  0.00           C  
ATOM   1215  O   LEU T  69     -11.667   1.490 -26.081  1.00  0.00           O  
ATOM   1216  CB  LEU T  69     -10.288   3.934 -25.297  1.00  0.00           C  
ATOM   1217  CG  LEU T  69     -10.266   4.716 -26.615  1.00  0.00           C  
ATOM   1218  CD1 LEU T  69     -11.024   6.011 -26.479  1.00  0.00           C  
ATOM   1219  CD2 LEU T  69      -8.867   4.998 -27.067  1.00  0.00           C  
ATOM   1220  H   LEU T  69     -11.438   1.852 -23.565  1.00  0.00           H  
ATOM   1221  HA  LEU T  69     -12.351   4.407 -24.763  1.00  0.00           H  
ATOM   1222 1HB  LEU T  69      -9.827   4.543 -24.521  1.00  0.00           H  
ATOM   1223 2HB  LEU T  69      -9.696   3.027 -25.418  1.00  0.00           H  
ATOM   1224  HG  LEU T  69     -10.767   4.136 -27.390  1.00  0.00           H  
ATOM   1225 1HD1 LEU T  69     -10.996   6.550 -27.426  1.00  0.00           H  
ATOM   1226 2HD1 LEU T  69     -12.061   5.799 -26.213  1.00  0.00           H  
ATOM   1227 3HD1 LEU T  69     -10.567   6.621 -25.701  1.00  0.00           H  
ATOM   1228 1HD2 LEU T  69      -8.893   5.554 -28.005  1.00  0.00           H  
ATOM   1229 2HD2 LEU T  69      -8.352   5.589 -26.310  1.00  0.00           H  
ATOM   1230 3HD2 LEU T  69      -8.336   4.059 -27.216  1.00  0.00           H  
ATOM   1231  N   ASP T  70     -13.417   2.878 -26.376  1.00  0.00           N  
ATOM   1232  CA  ASP T  70     -14.116   2.003 -27.324  1.00  0.00           C  
ATOM   1233  C   ASP T  70     -14.162   2.629 -28.703  1.00  0.00           C  
ATOM   1234  O   ASP T  70     -14.202   3.845 -28.848  1.00  0.00           O  
ATOM   1235  CB  ASP T  70     -15.560   1.711 -26.911  1.00  0.00           C  
ATOM   1236  CG  ASP T  70     -15.695   0.842 -25.667  1.00  0.00           C  
ATOM   1237  OD1 ASP T  70     -14.751   0.167 -25.333  1.00  0.00           O  
ATOM   1238  OD2 ASP T  70     -16.676   0.977 -24.977  1.00  0.00           O1-
ATOM   1239  H   ASP T  70     -13.826   3.769 -26.134  1.00  0.00           H  
ATOM   1240  HA  ASP T  70     -13.549   1.074 -27.381  1.00  0.00           H  
ATOM   1241 1HB  ASP T  70     -16.169   2.608 -26.794  1.00  0.00           H  
ATOM   1242 2HB  ASP T  70     -15.899   1.151 -27.783  1.00  0.00           H  
ATOM   1243  N   LEU T  71     -14.174   1.777 -29.717  1.00  0.00           N  
ATOM   1244  CA  LEU T  71     -14.352   2.217 -31.088  1.00  0.00           C  
ATOM   1245  C   LEU T  71     -15.437   1.375 -31.693  1.00  0.00           C  
ATOM   1246  O   LEU T  71     -15.253   0.177 -31.858  1.00  0.00           O  
ATOM   1247  CB  LEU T  71     -13.093   2.053 -31.949  1.00  0.00           C  
ATOM   1248  CG  LEU T  71     -12.891   3.111 -33.040  1.00  0.00           C  
ATOM   1249  CD1 LEU T  71     -11.512   2.939 -33.665  1.00  0.00           C  
ATOM   1250  CD2 LEU T  71     -13.987   2.978 -34.087  1.00  0.00           C  
ATOM   1251  H   LEU T  71     -14.058   0.792 -29.529  1.00  0.00           H  
ATOM   1252  HA  LEU T  71     -14.673   3.259 -31.066  1.00  0.00           H  
ATOM   1253 1HB  LEU T  71     -12.221   2.078 -31.297  1.00  0.00           H  
ATOM   1254 2HB  LEU T  71     -13.130   1.078 -32.435  1.00  0.00           H  
ATOM   1255  HG  LEU T  71     -12.932   4.106 -32.594  1.00  0.00           H  
ATOM   1256 1HD1 LEU T  71     -11.369   3.692 -34.440  1.00  0.00           H  
ATOM   1257 2HD1 LEU T  71     -10.747   3.059 -32.898  1.00  0.00           H  
ATOM   1258 3HD1 LEU T  71     -11.435   1.946 -34.105  1.00  0.00           H  
ATOM   1259 1HD2 LEU T  71     -13.842   3.732 -34.862  1.00  0.00           H  
ATOM   1260 2HD2 LEU T  71     -13.944   1.985 -34.533  1.00  0.00           H  
ATOM   1261 3HD2 LEU T  71     -14.959   3.123 -33.616  1.00  0.00           H  
ATOM   1262  N   LEU T  72     -16.600   1.973 -31.942  1.00  0.00           N  
ATOM   1263  CA  LEU T  72     -17.761   1.188 -32.340  1.00  0.00           C  
ATOM   1264  C   LEU T  72     -17.976   1.516 -33.781  1.00  0.00           C  
ATOM   1265  O   LEU T  72     -17.612   2.587 -34.238  1.00  0.00           O  
ATOM   1266  CB  LEU T  72     -19.039   1.541 -31.569  1.00  0.00           C  
ATOM   1267  CG  LEU T  72     -18.901   1.537 -30.041  1.00  0.00           C  
ATOM   1268  CD1 LEU T  72     -20.192   2.029 -29.400  1.00  0.00           C  
ATOM   1269  CD2 LEU T  72     -18.564   0.132 -29.565  1.00  0.00           C  
ATOM   1270  H   LEU T  72     -16.690   2.976 -31.858  1.00  0.00           H  
ATOM   1271  HA  LEU T  72     -17.512   0.132 -32.235  1.00  0.00           H  
ATOM   1272 1HB  LEU T  72     -19.187   2.558 -31.928  1.00  0.00           H  
ATOM   1273 2HB  LEU T  72     -19.881   0.921 -31.877  1.00  0.00           H  
ATOM   1274  HG  LEU T  72     -18.061   2.185 -29.790  1.00  0.00           H  
ATOM   1275 1HD1 LEU T  72     -20.085   2.023 -28.315  1.00  0.00           H  
ATOM   1276 2HD1 LEU T  72     -20.401   3.045 -29.737  1.00  0.00           H  
ATOM   1277 3HD1 LEU T  72     -21.013   1.374 -29.687  1.00  0.00           H  
ATOM   1278 1HD2 LEU T  72     -18.466   0.130 -28.479  1.00  0.00           H  
ATOM   1279 2HD2 LEU T  72     -19.360  -0.553 -29.859  1.00  0.00           H  
ATOM   1280 3HD2 LEU T  72     -17.624  -0.190 -30.014  1.00  0.00           H  
ATOM   1281  N   VAL T  73     -18.577   0.586 -34.507  1.00  0.00           N  
ATOM   1282  CA  VAL T  73     -18.901   0.867 -35.881  1.00  0.00           C  
ATOM   1283  C   VAL T  73     -20.402   0.759 -35.831  1.00  0.00           C  
ATOM   1284  O   VAL T  73     -20.964  -0.327 -35.793  1.00  0.00           O  
ATOM   1285  CB  VAL T  73     -18.355  -0.165 -36.885  1.00  0.00           C  
ATOM   1286  CG1 VAL T  73     -18.776   0.195 -38.302  1.00  0.00           C  
ATOM   1287  CG2 VAL T  73     -16.839  -0.253 -36.789  1.00  0.00           C  
ATOM   1288  H   VAL T  73     -18.813  -0.318 -34.121  1.00  0.00           H  
ATOM   1289  HA  VAL T  73     -18.596   1.886 -36.119  1.00  0.00           H  
ATOM   1290  HB  VAL T  73     -18.746  -1.150 -36.629  1.00  0.00           H  
ATOM   1291 1HG1 VAL T  73     -18.382  -0.545 -38.999  1.00  0.00           H  
ATOM   1292 2HG1 VAL T  73     -19.864   0.209 -38.365  1.00  0.00           H  
ATOM   1293 3HG1 VAL T  73     -18.384   1.179 -38.559  1.00  0.00           H  
ATOM   1294 1HG2 VAL T  73     -16.470  -0.987 -37.504  1.00  0.00           H  
ATOM   1295 2HG2 VAL T  73     -16.404   0.721 -37.011  1.00  0.00           H  
ATOM   1296 3HG2 VAL T  73     -16.556  -0.556 -35.780  1.00  0.00           H  
ATOM   1297  N   ASP T  74     -21.024   1.930 -35.818  1.00  0.00           N  
ATOM   1298  CA  ASP T  74     -22.440   2.063 -35.571  1.00  0.00           C  
ATOM   1299  C   ASP T  74     -22.766   1.616 -34.152  1.00  0.00           C  
ATOM   1300  O   ASP T  74     -22.205   2.177 -33.207  1.00  0.00           O  
ATOM   1301  CB  ASP T  74     -23.295   1.224 -36.523  1.00  0.00           C  
ATOM   1302  CG  ASP T  74     -23.094   1.545 -37.998  1.00  0.00           C  
ATOM   1303  OD1 ASP T  74     -23.297   2.676 -38.373  1.00  0.00           O  
ATOM   1304  OD2 ASP T  74     -22.591   0.705 -38.704  1.00  0.00           O1-
ATOM   1305  H   ASP T  74     -20.474   2.759 -35.991  1.00  0.00           H  
ATOM   1306  HA  ASP T  74     -22.689   3.120 -35.673  1.00  0.00           H  
ATOM   1307 1HB  ASP T  74     -23.191   0.150 -36.368  1.00  0.00           H  
ATOM   1308 2HB  ASP T  74     -24.292   1.542 -36.215  1.00  0.00           H  
ATOM   1309  N   GLY T  75     -23.647   0.651 -33.953  1.00  0.00           N  
ATOM   1310  CA  GLY T  75     -23.918   0.258 -32.583  1.00  0.00           C  
ATOM   1311  C   GLY T  75     -23.346  -1.140 -32.405  1.00  0.00           C  
ATOM   1312  O   GLY T  75     -24.087  -2.035 -32.054  1.00  0.00           O  
ATOM   1313  H   GLY T  75     -24.133   0.182 -34.704  1.00  0.00           H  
ATOM   1314 1HA  GLY T  75     -23.394   0.951 -31.925  1.00  0.00           H  
ATOM   1315 2HA  GLY T  75     -24.999   0.227 -32.451  1.00  0.00           H  
ATOM   1316  N   VAL T  76     -22.063  -1.348 -32.691  1.00  0.00           N  
ATOM   1317  CA  VAL T  76     -21.442  -2.686 -32.595  1.00  0.00           C  
ATOM   1318  C   VAL T  76     -19.975  -2.524 -32.165  1.00  0.00           C  
ATOM   1319  O   VAL T  76     -19.241  -1.664 -32.656  1.00  0.00           O  
ATOM   1320  CB  VAL T  76     -21.454  -3.458 -33.928  1.00  0.00           C  
ATOM   1321  CG1 VAL T  76     -20.947  -4.878 -33.727  1.00  0.00           C  
ATOM   1322  CG2 VAL T  76     -22.854  -3.473 -34.522  1.00  0.00           C  
ATOM   1323  H   VAL T  76     -21.497  -0.563 -32.983  1.00  0.00           H  
ATOM   1324  HA  VAL T  76     -21.980  -3.244 -31.826  1.00  0.00           H  
ATOM   1325  HB  VAL T  76     -20.813  -2.940 -34.642  1.00  0.00           H  
ATOM   1326 1HG1 VAL T  76     -20.962  -5.408 -34.679  1.00  0.00           H  
ATOM   1327 2HG1 VAL T  76     -19.927  -4.849 -33.344  1.00  0.00           H  
ATOM   1328 3HG1 VAL T  76     -21.588  -5.395 -33.014  1.00  0.00           H  
ATOM   1329 1HG2 VAL T  76     -22.844  -4.021 -35.464  1.00  0.00           H  
ATOM   1330 2HG2 VAL T  76     -23.538  -3.958 -33.826  1.00  0.00           H  
ATOM   1331 3HG2 VAL T  76     -23.184  -2.450 -34.702  1.00  0.00           H  
ATOM   1332  N   LEU T  77     -19.543  -3.414 -31.275  1.00  0.00           N  
ATOM   1333  CA  LEU T  77     -18.171  -3.411 -30.797  1.00  0.00           C  
ATOM   1334  C   LEU T  77     -17.271  -3.752 -31.951  1.00  0.00           C  
ATOM   1335  O   LEU T  77     -17.447  -4.748 -32.638  1.00  0.00           O  
ATOM   1336  CB  LEU T  77     -17.914  -4.436 -29.685  1.00  0.00           C  
ATOM   1337  CG  LEU T  77     -16.443  -4.619 -29.293  1.00  0.00           C  
ATOM   1338  CD1 LEU T  77     -15.876  -3.308 -28.764  1.00  0.00           C  
ATOM   1339  CD2 LEU T  77     -16.327  -5.718 -28.247  1.00  0.00           C  
ATOM   1340  H   LEU T  77     -20.186  -4.110 -30.923  1.00  0.00           H  
ATOM   1341  HA  LEU T  77     -17.944  -2.404 -30.450  1.00  0.00           H  
ATOM   1342 1HB  LEU T  77     -18.460  -3.957 -28.873  1.00  0.00           H  
ATOM   1343 2HB  LEU T  77     -18.371  -5.399 -29.910  1.00  0.00           H  
ATOM   1344  HG  LEU T  77     -15.909  -4.950 -30.185  1.00  0.00           H  
ATOM   1345 1HD1 LEU T  77     -14.830  -3.448 -28.489  1.00  0.00           H  
ATOM   1346 2HD1 LEU T  77     -15.947  -2.543 -29.537  1.00  0.00           H  
ATOM   1347 3HD1 LEU T  77     -16.442  -2.995 -27.888  1.00  0.00           H  
ATOM   1348 1HD2 LEU T  77     -15.280  -5.847 -27.970  1.00  0.00           H  
ATOM   1349 2HD2 LEU T  77     -16.905  -5.442 -27.365  1.00  0.00           H  
ATOM   1350 3HD2 LEU T  77     -16.712  -6.652 -28.656  1.00  0.00           H  
ATOM   1351  N   ALA T  78     -16.252  -2.933 -32.107  1.00  0.00           N  
ATOM   1352  CA  ALA T  78     -15.178  -3.210 -33.022  1.00  0.00           C  
ATOM   1353  C   ALA T  78     -13.839  -3.351 -32.313  1.00  0.00           C  
ATOM   1354  O   ALA T  78     -13.244  -4.407 -32.318  1.00  0.00           O  
ATOM   1355  CB  ALA T  78     -15.011  -2.136 -34.063  1.00  0.00           C  
ATOM   1356  H   ALA T  78     -16.228  -2.081 -31.563  1.00  0.00           H  
ATOM   1357  HA  ALA T  78     -15.412  -4.158 -33.507  1.00  0.00           H  
ATOM   1358 1HB  ALA T  78     -14.186  -2.397 -34.727  1.00  0.00           H  
ATOM   1359 2HB  ALA T  78     -15.929  -2.046 -34.643  1.00  0.00           H  
ATOM   1360 3HB  ALA T  78     -14.796  -1.186 -33.575  1.00  0.00           H  
ATOM   1361  N   LEU T  79     -13.372  -2.279 -31.691  1.00  0.00           N  
ATOM   1362  CA  LEU T  79     -12.100  -2.309 -31.000  1.00  0.00           C  
ATOM   1363  C   LEU T  79     -12.321  -1.820 -29.591  1.00  0.00           C  
ATOM   1364  O   LEU T  79     -13.302  -1.168 -29.310  1.00  0.00           O  
ATOM   1365  CB  LEU T  79     -11.037  -1.410 -31.645  1.00  0.00           C  
ATOM   1366  CG  LEU T  79     -10.764  -1.666 -33.132  1.00  0.00           C  
ATOM   1367  CD1 LEU T  79      -9.842  -0.582 -33.674  1.00  0.00           C  
ATOM   1368  CD2 LEU T  79     -10.145  -3.045 -33.305  1.00  0.00           C  
ATOM   1369  H   LEU T  79     -13.909  -1.424 -31.696  1.00  0.00           H  
ATOM   1370  HA  LEU T  79     -11.762  -3.344 -30.972  1.00  0.00           H  
ATOM   1371 1HB  LEU T  79     -11.351  -0.372 -31.540  1.00  0.00           H  
ATOM   1372 2HB  LEU T  79     -10.098  -1.540 -31.108  1.00  0.00           H  
ATOM   1373  HG  LEU T  79     -11.700  -1.616 -33.689  1.00  0.00           H  
ATOM   1374 1HD1 LEU T  79      -9.647  -0.764 -34.731  1.00  0.00           H  
ATOM   1375 2HD1 LEU T  79     -10.318   0.392 -33.556  1.00  0.00           H  
ATOM   1376 3HD1 LEU T  79      -8.902  -0.596 -33.125  1.00  0.00           H  
ATOM   1377 1HD2 LEU T  79      -9.951  -3.229 -34.362  1.00  0.00           H  
ATOM   1378 2HD2 LEU T  79      -9.207  -3.096 -32.749  1.00  0.00           H  
ATOM   1379 3HD2 LEU T  79     -10.831  -3.802 -32.925  1.00  0.00           H  
ATOM   1380  N   ARG T  80     -11.395  -2.134 -28.701  1.00  0.00           N  
ATOM   1381  CA  ARG T  80     -11.508  -1.724 -27.305  1.00  0.00           C  
ATOM   1382  C   ARG T  80     -10.157  -1.674 -26.622  1.00  0.00           C  
ATOM   1383  O   ARG T  80      -9.261  -2.456 -26.916  1.00  0.00           O  
ATOM   1384  CB  ARG T  80     -12.395  -2.669 -26.479  1.00  0.00           C  
ATOM   1385  CG  ARG T  80     -12.181  -2.518 -24.997  1.00  0.00           C  
ATOM   1386  CD  ARG T  80     -13.158  -3.290 -24.166  1.00  0.00           C  
ATOM   1387  NE  ARG T  80     -14.467  -2.658 -24.204  1.00  0.00           N  
ATOM   1388  CZ  ARG T  80     -15.570  -3.169 -23.670  1.00  0.00           C  
ATOM   1389  NH1 ARG T  80     -15.540  -4.315 -23.016  1.00  0.00           N1+
ATOM   1390  NH2 ARG T  80     -16.699  -2.505 -23.777  1.00  0.00           N  
ATOM   1391  H   ARG T  80     -10.590  -2.670 -28.993  1.00  0.00           H  
ATOM   1392  HA  ARG T  80     -11.935  -0.722 -27.302  1.00  0.00           H  
ATOM   1393 1HB  ARG T  80     -13.442  -2.472 -26.702  1.00  0.00           H  
ATOM   1394 2HB  ARG T  80     -12.187  -3.701 -26.759  1.00  0.00           H  
ATOM   1395 1HG  ARG T  80     -11.183  -2.871 -24.736  1.00  0.00           H  
ATOM   1396 2HG  ARG T  80     -12.278  -1.468 -24.721  1.00  0.00           H  
ATOM   1397 1HD  ARG T  80     -13.243  -4.305 -24.554  1.00  0.00           H  
ATOM   1398 2HD  ARG T  80     -12.811  -3.324 -23.134  1.00  0.00           H  
ATOM   1399  HE  ARG T  80     -14.546  -1.764 -24.670  1.00  0.00           H  
ATOM   1400 1HH1 ARG T  80     -14.669  -4.818 -22.917  1.00  0.00           H  
ATOM   1401 2HH1 ARG T  80     -16.388  -4.691 -22.616  1.00  0.00           H  
ATOM   1402 1HH2 ARG T  80     -16.720  -1.618 -24.262  1.00  0.00           H  
ATOM   1403 2HH2 ARG T  80     -17.545  -2.880 -23.376  1.00  0.00           H  
ATOM   1404  N   CYS T  81     -10.007  -0.695 -25.744  1.00  0.00           N  
ATOM   1405  CA  CYS T  81      -8.892  -0.597 -24.823  1.00  0.00           C  
ATOM   1406  C   CYS T  81      -9.513  -0.837 -23.449  1.00  0.00           C  
ATOM   1407  O   CYS T  81     -10.536  -0.261 -23.121  1.00  0.00           O  
ATOM   1408  CB  CYS T  81      -8.216   0.776 -24.815  1.00  0.00           C  
ATOM   1409  SG  CYS T  81      -6.888   0.895 -23.607  1.00  0.00           S  
ATOM   1410  H   CYS T  81     -10.722   0.018 -25.729  1.00  0.00           H  
ATOM   1411  HA  CYS T  81      -8.183  -1.391 -25.054  1.00  0.00           H  
ATOM   1412 1HB  CYS T  81      -7.810   0.988 -25.804  1.00  0.00           H  
ATOM   1413 2HB  CYS T  81      -8.957   1.545 -24.595  1.00  0.00           H  
ATOM   1414  N   LEU T  82      -8.914  -1.696 -22.644  1.00  0.00           N  
ATOM   1415  CA  LEU T  82      -9.536  -2.060 -21.387  1.00  0.00           C  
ATOM   1416  C   LEU T  82      -8.376  -2.179 -20.429  1.00  0.00           C  
ATOM   1417  O   LEU T  82      -7.434  -2.917 -20.659  1.00  0.00           O  
ATOM   1418  CB  LEU T  82     -10.274  -3.404 -21.427  1.00  0.00           C  
ATOM   1419  CG  LEU T  82     -10.802  -3.900 -20.074  1.00  0.00           C  
ATOM   1420  CD1 LEU T  82     -11.875  -2.952 -19.554  1.00  0.00           C  
ATOM   1421  CD2 LEU T  82     -11.356  -5.308 -20.230  1.00  0.00           C  
ATOM   1422  H   LEU T  82      -8.023  -2.105 -22.889  1.00  0.00           H  
ATOM   1423  HA  LEU T  82     -10.193  -1.249 -21.078  1.00  0.00           H  
ATOM   1424 1HB  LEU T  82     -11.106  -3.131 -22.075  1.00  0.00           H  
ATOM   1425 2HB  LEU T  82      -9.678  -4.178 -21.909  1.00  0.00           H  
ATOM   1426  HG  LEU T  82      -9.952  -3.949 -19.393  1.00  0.00           H  
ATOM   1427 1HD1 LEU T  82     -12.244  -3.312 -18.593  1.00  0.00           H  
ATOM   1428 2HD1 LEU T  82     -11.450  -1.956 -19.428  1.00  0.00           H  
ATOM   1429 3HD1 LEU T  82     -12.699  -2.909 -20.265  1.00  0.00           H  
ATOM   1430 1HD2 LEU T  82     -11.731  -5.659 -19.267  1.00  0.00           H  
ATOM   1431 2HD2 LEU T  82     -12.170  -5.302 -20.956  1.00  0.00           H  
ATOM   1432 3HD2 LEU T  82     -10.566  -5.974 -20.576  1.00  0.00           H  
ATOM   1433  N   GLU T  83      -8.455  -1.416 -19.354  1.00  0.00           N  
ATOM   1434  CA  GLU T  83      -7.369  -1.340 -18.400  1.00  0.00           C  
ATOM   1435  C   GLU T  83      -8.011  -1.102 -17.056  1.00  0.00           C  
ATOM   1436  O   GLU T  83      -8.735  -0.124 -16.886  1.00  0.00           O  
ATOM   1437  CB  GLU T  83      -6.398  -0.196 -18.671  1.00  0.00           C  
ATOM   1438  CG  GLU T  83      -4.983  -0.420 -18.268  1.00  0.00           C  
ATOM   1439  CD  GLU T  83      -4.510  -1.779 -18.655  1.00  0.00           C  
ATOM   1440  OE1 GLU T  83      -3.985  -1.905 -19.782  1.00  0.00           O  
ATOM   1441  OE2 GLU T  83      -4.697  -2.720 -17.855  1.00  0.00           O1-
ATOM   1442  H   GLU T  83      -9.291  -0.872 -19.193  1.00  0.00           H  
ATOM   1443  HA  GLU T  83      -6.854  -2.302 -18.395  1.00  0.00           H  
ATOM   1444 1HB  GLU T  83      -6.389   0.029 -19.737  1.00  0.00           H  
ATOM   1445 2HB  GLU T  83      -6.735   0.699 -18.149  1.00  0.00           H  
ATOM   1446 1HG  GLU T  83      -4.356   0.332 -18.746  1.00  0.00           H  
ATOM   1447 2HG  GLU T  83      -4.898  -0.293 -17.190  1.00  0.00           H  
ATOM   1448  N   GLU T  84      -7.680  -1.949 -16.085  1.00  0.00           N  
ATOM   1449  CA  GLU T  84      -8.235  -1.844 -14.743  1.00  0.00           C  
ATOM   1450  C   GLU T  84      -7.130  -1.124 -13.976  1.00  0.00           C  
ATOM   1451  O   GLU T  84      -6.056  -1.669 -13.769  1.00  0.00           O  
ATOM   1452  CB  GLU T  84      -8.498  -3.186 -14.075  1.00  0.00           C  
ATOM   1453  CG  GLU T  84      -9.548  -3.080 -13.008  1.00  0.00           C  
ATOM   1454  CD  GLU T  84     -10.928  -3.241 -13.576  1.00  0.00           C  
ATOM   1455  OE1 GLU T  84     -11.899  -2.881 -12.880  1.00  0.00           O  
ATOM   1456  OE2 GLU T  84     -11.043  -3.752 -14.708  1.00  0.00           O1-
ATOM   1457  H   GLU T  84      -7.023  -2.687 -16.290  1.00  0.00           H  
ATOM   1458  HA  GLU T  84      -9.131  -1.224 -14.782  1.00  0.00           H  
ATOM   1459 1HB  GLU T  84      -8.818  -3.909 -14.824  1.00  0.00           H  
ATOM   1460 2HB  GLU T  84      -7.574  -3.560 -13.633  1.00  0.00           H  
ATOM   1461 1HG  GLU T  84      -9.371  -3.853 -12.260  1.00  0.00           H  
ATOM   1462 2HG  GLU T  84      -9.459  -2.111 -12.519  1.00  0.00           H  
ATOM   1463  N   LEU T  85      -1.410   6.854  -6.150  1.00  0.00           N  
ATOM   1464  CA  LEU T  85      -2.744   7.366  -5.884  1.00  0.00           C  
ATOM   1465  C   LEU T  85      -3.205   8.344  -6.969  1.00  0.00           C  
ATOM   1466  O   LEU T  85      -2.375   9.057  -7.544  1.00  0.00           O  
ATOM   1467  CB  LEU T  85      -2.838   8.103  -4.548  1.00  0.00           C  
ATOM   1468  CG  LEU T  85      -4.208   8.523  -4.024  1.00  0.00           C  
ATOM   1469  CD1 LEU T  85      -5.119   7.326  -3.932  1.00  0.00           C  
ATOM   1470  CD2 LEU T  85      -4.063   9.201  -2.687  1.00  0.00           C  
ATOM   1471  H   LEU T  85      -0.620   7.267  -5.676  1.00  0.00           H  
ATOM   1472  HA  LEU T  85      -3.418   6.510  -5.881  1.00  0.00           H  
ATOM   1473 1HB  LEU T  85      -2.405   7.473  -3.773  1.00  0.00           H  
ATOM   1474 2HB  LEU T  85      -2.252   9.019  -4.613  1.00  0.00           H  
ATOM   1475  HG  LEU T  85      -4.670   9.216  -4.728  1.00  0.00           H  
ATOM   1476 1HD1 LEU T  85      -6.094   7.638  -3.557  1.00  0.00           H  
ATOM   1477 2HD1 LEU T  85      -5.237   6.881  -4.920  1.00  0.00           H  
ATOM   1478 3HD1 LEU T  85      -4.688   6.592  -3.252  1.00  0.00           H  
ATOM   1479 1HD2 LEU T  85      -5.046   9.498  -2.321  1.00  0.00           H  
ATOM   1480 2HD2 LEU T  85      -3.605   8.511  -1.976  1.00  0.00           H  
ATOM   1481 3HD2 LEU T  85      -3.433  10.084  -2.793  1.00  0.00           H  
ATOM   1482  N   GLY T  86      -4.517   8.392  -7.234  1.00  0.00           N  
ATOM   1483  CA  GLY T  86      -5.073   9.303  -8.224  1.00  0.00           C  
ATOM   1484  C   GLY T  86      -4.941  10.708  -7.674  1.00  0.00           C  
ATOM   1485  O   GLY T  86      -4.838  10.862  -6.458  1.00  0.00           O  
ATOM   1486  H   GLY T  86      -5.138   7.776  -6.729  1.00  0.00           H  
ATOM   1487 1HA  GLY T  86      -4.477   9.214  -9.133  1.00  0.00           H  
ATOM   1488 2HA  GLY T  86      -6.129   9.061  -8.345  1.00  0.00           H  
ATOM   1489  N   PRO T  87      -4.971  11.737  -8.549  1.00  0.00           N  
ATOM   1490  CA  PRO T  87      -5.028  11.642 -10.014  1.00  0.00           C  
ATOM   1491  C   PRO T  87      -3.774  11.085 -10.652  1.00  0.00           C  
ATOM   1492  O   PRO T  87      -2.676  11.201 -10.112  1.00  0.00           O  
ATOM   1493  CB  PRO T  87      -5.250  13.100 -10.431  1.00  0.00           C  
ATOM   1494  CG  PRO T  87      -4.614  13.892  -9.341  1.00  0.00           C  
ATOM   1495  CD  PRO T  87      -4.935  13.127  -8.085  1.00  0.00           C  
ATOM   1496  HA  PRO T  87      -5.909  11.051 -10.304  1.00  0.00           H  
ATOM   1497 1HB  PRO T  87      -4.792  13.283 -11.415  1.00  0.00           H  
ATOM   1498 2HB  PRO T  87      -6.326  13.303 -10.535  1.00  0.00           H  
ATOM   1499 1HG  PRO T  87      -3.532  13.982  -9.517  1.00  0.00           H  
ATOM   1500 2HG  PRO T  87      -5.019  14.915  -9.329  1.00  0.00           H  
ATOM   1501 1HD  PRO T  87      -4.138  13.286  -7.343  1.00  0.00           H  
ATOM   1502 2HD  PRO T  87      -5.905  13.462  -7.689  1.00  0.00           H  
ATOM   1503  N   GLN T  88      -3.972  10.402 -11.770  1.00  0.00           N  
ATOM   1504  CA  GLN T  88      -2.916   9.676 -12.460  1.00  0.00           C  
ATOM   1505  C   GLN T  88      -2.989   9.781 -13.979  1.00  0.00           C  
ATOM   1506  O   GLN T  88      -4.026   9.483 -14.569  1.00  0.00           O  
ATOM   1507  CB  GLN T  88      -2.919   8.193 -12.127  1.00  0.00           C  
ATOM   1508  CG  GLN T  88      -1.681   7.471 -12.566  1.00  0.00           C  
ATOM   1509  CD  GLN T  88      -1.447   6.202 -11.801  1.00  0.00           C  
ATOM   1510  NE2 GLN T  88      -2.334   5.918 -10.859  1.00  0.00           N  
ATOM   1511  OE1 GLN T  88      -0.451   5.510 -12.007  1.00  0.00           O  
ATOM   1512  H   GLN T  88      -4.906  10.393 -12.153  1.00  0.00           H  
ATOM   1513  HA  GLN T  88      -1.974  10.116 -12.136  1.00  0.00           H  
ATOM   1514 1HB  GLN T  88      -3.025   8.062 -11.050  1.00  0.00           H  
ATOM   1515 2HB  GLN T  88      -3.777   7.715 -12.600  1.00  0.00           H  
ATOM   1516 1HG  GLN T  88      -1.775   7.218 -13.622  1.00  0.00           H  
ATOM   1517 2HG  GLN T  88      -0.820   8.122 -12.415  1.00  0.00           H  
ATOM   1518 1HE2 GLN T  88      -2.235   5.085 -10.312  1.00  0.00           H  
ATOM   1519 2HE2 GLN T  88      -3.104   6.534 -10.695  1.00  0.00           H  
ATOM   1520  N   LEU T  89      -1.875  10.120 -14.618  1.00  0.00           N  
ATOM   1521  CA  LEU T  89      -1.858  10.247 -16.069  1.00  0.00           C  
ATOM   1522  C   LEU T  89      -1.753   8.785 -16.425  1.00  0.00           C  
ATOM   1523  O   LEU T  89      -0.936   8.048 -15.858  1.00  0.00           O  
ATOM   1524  CB  LEU T  89      -0.641  10.996 -16.630  1.00  0.00           C  
ATOM   1525  CG  LEU T  89      -0.493  10.977 -18.156  1.00  0.00           C  
ATOM   1526  CD1 LEU T  89      -1.711  11.631 -18.793  1.00  0.00           C  
ATOM   1527  CD2 LEU T  89       0.786  11.699 -18.551  1.00  0.00           C  
ATOM   1528  H   LEU T  89      -1.026  10.293 -14.098  1.00  0.00           H  
ATOM   1529  HA  LEU T  89      -2.808  10.662 -16.408  1.00  0.00           H  
ATOM   1530 1HB  LEU T  89      -0.699  12.037 -16.316  1.00  0.00           H  
ATOM   1531 2HB  LEU T  89       0.261  10.559 -16.203  1.00  0.00           H  
ATOM   1532  HG  LEU T  89      -0.450   9.944 -18.504  1.00  0.00           H  
ATOM   1533 1HD1 LEU T  89      -1.606  11.618 -19.878  1.00  0.00           H  
ATOM   1534 2HD1 LEU T  89      -2.610  11.083 -18.509  1.00  0.00           H  
ATOM   1535 3HD1 LEU T  89      -1.791  12.663 -18.449  1.00  0.00           H  
ATOM   1536 1HD2 LEU T  89       0.892  11.685 -19.637  1.00  0.00           H  
ATOM   1537 2HD2 LEU T  89       0.743  12.732 -18.204  1.00  0.00           H  
ATOM   1538 3HD2 LEU T  89       1.641  11.199 -18.097  1.00  0.00           H  
ATOM   1539  N   ARG T  90      -2.645   8.357 -17.312  1.00  0.00           N  
ATOM   1540  CA  ARG T  90      -2.641   6.996 -17.755  1.00  0.00           C  
ATOM   1541  C   ARG T  90      -3.096   6.866 -19.205  1.00  0.00           C  
ATOM   1542  O   ARG T  90      -3.779   7.737 -19.710  1.00  0.00           O  
ATOM   1543  CB  ARG T  90      -3.551   6.104 -16.923  1.00  0.00           C  
ATOM   1544  CG  ARG T  90      -3.144   5.961 -15.464  1.00  0.00           C  
ATOM   1545  CD  ARG T  90      -3.994   4.972 -14.752  1.00  0.00           C  
ATOM   1546  NE  ARG T  90      -3.794   3.623 -15.256  1.00  0.00           N  
ATOM   1547  CZ  ARG T  90      -4.393   2.524 -14.758  1.00  0.00           C  
ATOM   1548  NH1 ARG T  90      -5.224   2.630 -13.745  1.00  0.00           N1+
ATOM   1549  NH2 ARG T  90      -4.145   1.339 -15.287  1.00  0.00           N  
ATOM   1550  H   ARG T  90      -3.338   8.993 -17.681  1.00  0.00           H  
ATOM   1551  HA  ARG T  90      -1.613   6.642 -17.683  1.00  0.00           H  
ATOM   1552 1HB  ARG T  90      -4.565   6.496 -16.945  1.00  0.00           H  
ATOM   1553 2HB  ARG T  90      -3.576   5.105 -17.357  1.00  0.00           H  
ATOM   1554 1HG  ARG T  90      -2.108   5.627 -15.406  1.00  0.00           H  
ATOM   1555 2HG  ARG T  90      -3.244   6.923 -14.963  1.00  0.00           H  
ATOM   1556 1HD  ARG T  90      -3.747   4.980 -13.691  1.00  0.00           H  
ATOM   1557 2HD  ARG T  90      -5.043   5.233 -14.882  1.00  0.00           H  
ATOM   1558  HE  ARG T  90      -3.161   3.501 -16.036  1.00  0.00           H  
ATOM   1559 1HH1 ARG T  90      -5.414   3.536 -13.340  1.00  0.00           H  
ATOM   1560 2HH1 ARG T  90      -5.674   1.807 -13.371  1.00  0.00           H  
ATOM   1561 1HH2 ARG T  90      -3.506   1.257 -16.066  1.00  0.00           H  
ATOM   1562 2HH2 ARG T  90      -4.594   0.515 -14.914  1.00  0.00           H  
ATOM   1563  N   LEU T  91      -2.746   5.762 -19.856  1.00  0.00           N  
ATOM   1564  CA  LEU T  91      -2.836   5.631 -21.308  1.00  0.00           C  
ATOM   1565  C   LEU T  91      -3.839   4.584 -21.807  1.00  0.00           C  
ATOM   1566  O   LEU T  91      -3.940   3.493 -21.255  1.00  0.00           O  
ATOM   1567  CB  LEU T  91      -1.488   5.273 -21.942  1.00  0.00           C  
ATOM   1568  CG  LEU T  91      -1.292   4.934 -23.409  1.00  0.00           C  
ATOM   1569  CD1 LEU T  91      -1.588   6.132 -24.212  1.00  0.00           C  
ATOM   1570  CD2 LEU T  91       0.156   4.548 -23.642  1.00  0.00           C  
ATOM   1571  H   LEU T  91      -2.402   4.982 -19.313  1.00  0.00           H  
ATOM   1572  HA  LEU T  91      -3.156   6.604 -21.681  1.00  0.00           H  
ATOM   1573 1HB  LEU T  91      -0.801   6.105 -21.788  1.00  0.00           H  
ATOM   1574 2HB  LEU T  91      -1.085   4.398 -21.432  1.00  0.00           H  
ATOM   1575  HG  LEU T  91      -1.942   4.101 -23.679  1.00  0.00           H  
ATOM   1576 1HD1 LEU T  91      -1.452   5.904 -25.269  1.00  0.00           H  
ATOM   1577 2HD1 LEU T  91      -2.617   6.443 -24.038  1.00  0.00           H  
ATOM   1578 3HD1 LEU T  91      -0.912   6.937 -23.925  1.00  0.00           H  
ATOM   1579 1HD2 LEU T  91       0.302   4.302 -24.694  1.00  0.00           H  
ATOM   1580 2HD2 LEU T  91       0.803   5.382 -23.371  1.00  0.00           H  
ATOM   1581 3HD2 LEU T  91       0.404   3.681 -23.030  1.00  0.00           H  
ATOM   1582  N   CYS T  92      -4.524   4.882 -22.902  1.00  0.00           N  
ATOM   1583  CA  CYS T  92      -5.078   3.851 -23.784  1.00  0.00           C  
ATOM   1584  C   CYS T  92      -4.676   3.997 -25.273  1.00  0.00           C  
ATOM   1585  O   CYS T  92      -4.588   5.089 -25.824  1.00  0.00           O  
ATOM   1586  CB  CYS T  92      -6.607   3.817 -23.749  1.00  0.00           C  
ATOM   1587  SG  CYS T  92      -7.278   2.621 -22.628  1.00  0.00           S  
ATOM   1588  H   CYS T  92      -4.666   5.856 -23.134  1.00  0.00           H  
ATOM   1589  HA  CYS T  92      -4.690   2.898 -23.424  1.00  0.00           H  
ATOM   1590 1HB  CYS T  92      -6.986   4.798 -23.461  1.00  0.00           H  
ATOM   1591 2HB  CYS T  92      -6.989   3.597 -24.746  1.00  0.00           H  
ATOM   1592  N   GLN T  93      -4.560   2.853 -25.925  1.00  0.00           N  
ATOM   1593  CA  GLN T  93      -4.242   2.748 -27.324  1.00  0.00           C  
ATOM   1594  C   GLN T  93      -4.896   1.452 -27.768  1.00  0.00           C  
ATOM   1595  O   GLN T  93      -4.862   0.438 -27.067  1.00  0.00           O  
ATOM   1596  CB  GLN T  93      -2.728   2.655 -27.613  1.00  0.00           C  
ATOM   1597  CG  GLN T  93      -1.849   3.848 -27.267  1.00  0.00           C  
ATOM   1598  CD  GLN T  93      -0.379   3.498 -26.999  1.00  0.00           C  
ATOM   1599  NE2 GLN T  93       0.507   4.465 -27.226  1.00  0.00           N  
ATOM   1600  OE1 GLN T  93      -0.044   2.369 -26.659  1.00  0.00           O  
ATOM   1601  H   GLN T  93      -4.710   2.009 -25.390  1.00  0.00           H  
ATOM   1602  HA  GLN T  93      -4.698   3.592 -27.844  1.00  0.00           H  
ATOM   1603 1HB  GLN T  93      -2.306   1.809 -27.070  1.00  0.00           H  
ATOM   1604 2HB  GLN T  93      -2.571   2.472 -28.677  1.00  0.00           H  
ATOM   1605 1HG  GLN T  93      -1.867   4.553 -28.098  1.00  0.00           H  
ATOM   1606 2HG  GLN T  93      -2.238   4.323 -26.366  1.00  0.00           H  
ATOM   1607 1HE2 GLN T  93       1.481   4.299 -27.070  1.00  0.00           H  
ATOM   1608 2HE2 GLN T  93       0.198   5.359 -27.553  1.00  0.00           H  
ATOM   1609  N   VAL T  94      -5.526   1.506 -28.935  1.00  0.00           N  
ATOM   1610  CA  VAL T  94      -6.096   0.329 -29.572  1.00  0.00           C  
ATOM   1611  C   VAL T  94      -6.047   0.617 -31.063  1.00  0.00           C  
ATOM   1612  O   VAL T  94      -6.219   1.757 -31.478  1.00  0.00           O  
ATOM   1613  CB  VAL T  94      -7.561   0.062 -29.180  1.00  0.00           C  
ATOM   1614  CG1 VAL T  94      -8.486   1.055 -29.869  1.00  0.00           C  
ATOM   1615  CG2 VAL T  94      -7.941  -1.366 -29.537  1.00  0.00           C  
ATOM   1616  H   VAL T  94      -5.608   2.403 -29.392  1.00  0.00           H  
ATOM   1617  HA  VAL T  94      -5.460  -0.526 -29.340  1.00  0.00           H  
ATOM   1618  HB  VAL T  94      -7.674   0.212 -28.106  1.00  0.00           H  
ATOM   1619 1HG1 VAL T  94      -9.518   0.852 -29.581  1.00  0.00           H  
ATOM   1620 2HG1 VAL T  94      -8.220   2.068 -29.571  1.00  0.00           H  
ATOM   1621 3HG1 VAL T  94      -8.387   0.955 -30.950  1.00  0.00           H  
ATOM   1622 1HG2 VAL T  94      -8.978  -1.549 -29.256  1.00  0.00           H  
ATOM   1623 2HG2 VAL T  94      -7.824  -1.517 -30.611  1.00  0.00           H  
ATOM   1624 3HG2 VAL T  94      -7.294  -2.060 -29.000  1.00  0.00           H  
ATOM   1625  N   SER T  95      -5.751  -0.409 -31.863  1.00  0.00           N  
ATOM   1626  CA  SER T  95      -5.624  -0.225 -33.305  1.00  0.00           C  
ATOM   1627  C   SER T  95      -5.947  -1.626 -33.850  1.00  0.00           C  
ATOM   1628  O   SER T  95      -6.053  -2.598 -33.110  1.00  0.00           O  
ATOM   1629  CB  SER T  95      -4.223   0.166 -33.759  1.00  0.00           C  
ATOM   1630  OG  SER T  95      -3.311  -0.890 -33.601  1.00  0.00           O  
ATOM   1631  H   SER T  95      -5.613  -1.330 -31.470  1.00  0.00           H  
ATOM   1632  HA  SER T  95      -6.377   0.492 -33.635  1.00  0.00           H  
ATOM   1633 1HB  SER T  95      -4.250   0.463 -34.806  1.00  0.00           H  
ATOM   1634 2HB  SER T  95      -3.882   1.025 -33.183  1.00  0.00           H  
ATOM   1635  HG  SER T  95      -2.651  -0.774 -34.289  1.00  0.00           H  
ATOM   1636  N   GLY T  96      -6.129  -1.694 -35.164  1.00  0.00           N  
ATOM   1637  CA  GLY T  96      -6.323  -2.937 -35.873  1.00  0.00           C  
ATOM   1638  C   GLY T  96      -7.076  -2.678 -37.166  1.00  0.00           C  
ATOM   1639  O   GLY T  96      -7.469  -1.556 -37.455  1.00  0.00           O  
ATOM   1640  H   GLY T  96      -6.128  -0.827 -35.682  1.00  0.00           H  
ATOM   1641 1HA  GLY T  96      -5.336  -3.335 -36.112  1.00  0.00           H  
ATOM   1642 2HA  GLY T  96      -6.926  -3.585 -35.237  1.00  0.00           H  
ATOM   1643  N   LEU T  97      -7.292  -3.758 -37.922  1.00  0.00           N  
ATOM   1644  CA  LEU T  97      -7.999  -3.711 -39.190  1.00  0.00           C  
ATOM   1645  C   LEU T  97      -9.482  -3.941 -38.967  1.00  0.00           C  
ATOM   1646  O   LEU T  97      -9.879  -4.736 -38.126  1.00  0.00           O  
ATOM   1647  CB  LEU T  97      -7.515  -4.773 -40.186  1.00  0.00           C  
ATOM   1648  CG  LEU T  97      -6.054  -4.648 -40.635  1.00  0.00           C  
ATOM   1649  CD1 LEU T  97      -5.693  -5.826 -41.528  1.00  0.00           C  
ATOM   1650  CD2 LEU T  97      -5.859  -3.328 -41.366  1.00  0.00           C  
ATOM   1651  H   LEU T  97      -6.944  -4.644 -37.585  1.00  0.00           H  
ATOM   1652  HA  LEU T  97      -7.856  -2.714 -39.604  1.00  0.00           H  
ATOM   1653 1HB  LEU T  97      -7.640  -5.755 -39.733  1.00  0.00           H  
ATOM   1654 2HB  LEU T  97      -8.141  -4.725 -41.076  1.00  0.00           H  
ATOM   1655  HG  LEU T  97      -5.401  -4.678 -39.762  1.00  0.00           H  
ATOM   1656 1HD1 LEU T  97      -4.656  -5.737 -41.847  1.00  0.00           H  
ATOM   1657 2HD1 LEU T  97      -5.824  -6.756 -40.973  1.00  0.00           H  
ATOM   1658 3HD1 LEU T  97      -6.342  -5.832 -42.403  1.00  0.00           H  
ATOM   1659 1HD2 LEU T  97      -4.820  -3.238 -41.685  1.00  0.00           H  
ATOM   1660 2HD2 LEU T  97      -6.511  -3.296 -42.240  1.00  0.00           H  
ATOM   1661 3HD2 LEU T  97      -6.106  -2.502 -40.699  1.00  0.00           H  
ATOM   1662  N   LEU T  98     -10.268  -3.207 -39.750  1.00  0.00           N  
ATOM   1663  CA  LEU T  98     -11.716  -3.315 -39.864  1.00  0.00           C  
ATOM   1664  C   LEU T  98     -12.151  -3.296 -41.317  1.00  0.00           C  
ATOM   1665  O   LEU T  98     -11.470  -2.738 -42.156  1.00  0.00           O  
ATOM   1666  CB  LEU T  98     -12.456  -2.174 -39.155  1.00  0.00           C  
ATOM   1667  CG  LEU T  98     -12.462  -2.237 -37.622  1.00  0.00           C  
ATOM   1668  CD1 LEU T  98     -13.224  -1.041 -37.067  1.00  0.00           C  
ATOM   1669  CD2 LEU T  98     -13.092  -3.545 -37.169  1.00  0.00           C  
ATOM   1670  H   LEU T  98      -9.781  -2.519 -40.306  1.00  0.00           H  
ATOM   1671  HA  LEU T  98     -12.002  -4.271 -39.428  1.00  0.00           H  
ATOM   1672 1HB  LEU T  98     -12.000  -1.230 -39.446  1.00  0.00           H  
ATOM   1673 2HB  LEU T  98     -13.494  -2.172 -39.489  1.00  0.00           H  
ATOM   1674  HG  LEU T  98     -11.436  -2.180 -37.252  1.00  0.00           H  
ATOM   1675 1HD1 LEU T  98     -13.227  -1.086 -35.977  1.00  0.00           H  
ATOM   1676 2HD1 LEU T  98     -12.739  -0.119 -37.390  1.00  0.00           H  
ATOM   1677 3HD1 LEU T  98     -14.248  -1.062 -37.433  1.00  0.00           H  
ATOM   1678 1HD2 LEU T  98     -13.094  -3.590 -36.079  1.00  0.00           H  
ATOM   1679 2HD2 LEU T  98     -14.116  -3.602 -37.537  1.00  0.00           H  
ATOM   1680 3HD2 LEU T  98     -12.516  -4.383 -37.565  1.00  0.00           H  
ATOM   1681  N   ALA T  99     -13.200  -4.035 -41.627  1.00  0.00           N  
ATOM   1682  CA  ALA T  99     -13.839  -3.953 -42.930  1.00  0.00           C  
ATOM   1683  C   ALA T  99     -14.944  -2.941 -42.709  1.00  0.00           C  
ATOM   1684  O   ALA T  99     -15.822  -3.153 -41.887  1.00  0.00           O  
ATOM   1685  CB  ALA T  99     -14.449  -5.233 -43.386  1.00  0.00           C  
ATOM   1686  H   ALA T  99     -13.569  -4.674 -40.938  1.00  0.00           H  
ATOM   1687  HA  ALA T  99     -13.116  -3.569 -43.649  1.00  0.00           H  
ATOM   1688 1HB  ALA T  99     -14.905  -5.090 -44.365  1.00  0.00           H  
ATOM   1689 2HB  ALA T  99     -13.678  -6.000 -43.452  1.00  0.00           H  
ATOM   1690 3HB  ALA T  99     -15.210  -5.546 -42.673  1.00  0.00           H  
ATOM   1691  N   LEU T 100     -14.933  -1.854 -43.466  1.00  0.00           N  
ATOM   1692  CA  LEU T 100     -15.871  -0.769 -43.195  1.00  0.00           C  
ATOM   1693  C   LEU T 100     -16.805  -0.646 -44.419  1.00  0.00           C  
ATOM   1694  O   LEU T 100     -16.370  -0.776 -45.560  1.00  0.00           O  
ATOM   1695  CB  LEU T 100     -15.197   0.569 -42.989  1.00  0.00           C  
ATOM   1696  CG  LEU T 100     -14.239   0.575 -41.802  1.00  0.00           C  
ATOM   1697  CD1 LEU T 100     -13.583   1.942 -41.669  1.00  0.00           C  
ATOM   1698  CD2 LEU T 100     -14.932   0.154 -40.516  1.00  0.00           C  
ATOM   1699  H   LEU T 100     -14.283  -1.764 -44.233  1.00  0.00           H  
ATOM   1700  HA  LEU T 100     -16.458  -1.046 -42.320  1.00  0.00           H  
ATOM   1701 1HB  LEU T 100     -14.647   0.824 -43.893  1.00  0.00           H  
ATOM   1702 2HB  LEU T 100     -15.966   1.325 -42.831  1.00  0.00           H  
ATOM   1703  HG  LEU T 100     -13.420  -0.119 -41.991  1.00  0.00           H  
ATOM   1704 1HD1 LEU T 100     -12.901   1.936 -40.819  1.00  0.00           H  
ATOM   1705 2HD1 LEU T 100     -13.028   2.169 -42.578  1.00  0.00           H  
ATOM   1706 3HD1 LEU T 100     -14.351   2.699 -41.513  1.00  0.00           H  
ATOM   1707 1HD2 LEU T 100     -14.215   0.171 -39.694  1.00  0.00           H  
ATOM   1708 2HD2 LEU T 100     -15.748   0.845 -40.299  1.00  0.00           H  
ATOM   1709 3HD2 LEU T 100     -15.330  -0.853 -40.629  1.00  0.00           H  
ATOM   1710  N   ARG T 101     -18.081  -0.354 -44.167  1.00  0.00           N  
ATOM   1711  CA  ARG T 101     -19.089  -0.299 -45.229  1.00  0.00           C  
ATOM   1712  C   ARG T 101     -19.603   1.146 -45.272  1.00  0.00           C  
ATOM   1713  O   ARG T 101     -19.866   1.744 -44.236  1.00  0.00           O  
ATOM   1714  CB  ARG T 101     -20.289  -1.223 -44.981  1.00  0.00           C  
ATOM   1715  CG  ARG T 101     -19.942  -2.722 -44.914  1.00  0.00           C  
ATOM   1716  CD  ARG T 101     -21.166  -3.621 -44.790  1.00  0.00           C  
ATOM   1717  NE  ARG T 101     -21.893  -3.305 -43.570  1.00  0.00           N  
ATOM   1718  CZ  ARG T 101     -21.584  -3.761 -42.355  1.00  0.00           C  
ATOM   1719  NH1 ARG T 101     -20.523  -4.546 -42.165  1.00  0.00           N1+
ATOM   1720  NH2 ARG T 101     -22.336  -3.409 -41.316  1.00  0.00           N  
ATOM   1721  H   ARG T 101     -18.359  -0.165 -43.214  1.00  0.00           H  
ATOM   1722  HA  ARG T 101     -18.599  -0.540 -46.172  1.00  0.00           H  
ATOM   1723 1HB  ARG T 101     -20.771  -0.951 -44.044  1.00  0.00           H  
ATOM   1724 2HB  ARG T 101     -21.022  -1.089 -45.777  1.00  0.00           H  
ATOM   1725 1HG  ARG T 101     -19.411  -3.015 -45.820  1.00  0.00           H  
ATOM   1726 2HG  ARG T 101     -19.309  -2.910 -44.046  1.00  0.00           H  
ATOM   1727 1HD  ARG T 101     -21.819  -3.467 -45.648  1.00  0.00           H  
ATOM   1728 2HD  ARG T 101     -20.849  -4.664 -44.758  1.00  0.00           H  
ATOM   1729  HE  ARG T 101     -22.694  -2.693 -43.647  1.00  0.00           H  
ATOM   1730 1HH1 ARG T 101     -19.939  -4.805 -42.948  1.00  0.00           H  
ATOM   1731 2HH1 ARG T 101     -20.305  -4.882 -41.238  1.00  0.00           H  
ATOM   1732 1HH2 ARG T 101     -23.133  -2.803 -41.451  1.00  0.00           H  
ATOM   1733 2HH2 ARG T 101     -22.111  -3.749 -40.393  1.00  0.00           H  
ATOM   1734  N   PRO T 102     -19.829   1.677 -46.481  1.00  0.00           N  
ATOM   1735  CA  PRO T 102     -20.309   3.052 -46.615  1.00  0.00           C  
ATOM   1736  C   PRO T 102     -21.677   3.150 -46.017  1.00  0.00           C  
ATOM   1737  O   PRO T 102     -22.448   2.207 -46.142  1.00  0.00           O  
ATOM   1738  CB  PRO T 102     -20.334   3.289 -48.129  1.00  0.00           C  
ATOM   1739  CG  PRO T 102     -19.357   2.301 -48.670  1.00  0.00           C  
ATOM   1740  CD  PRO T 102     -19.518   1.092 -47.788  1.00  0.00           C  
ATOM   1741  HA  PRO T 102     -19.566   3.738 -46.183  1.00  0.00           H  
ATOM   1742 1HB  PRO T 102     -21.353   3.137 -48.516  1.00  0.00           H  
ATOM   1743 2HB  PRO T 102     -20.057   4.330 -48.352  1.00  0.00           H  
ATOM   1744 1HG  PRO T 102     -19.578   2.089 -49.726  1.00  0.00           H  
ATOM   1745 2HG  PRO T 102     -18.339   2.718 -48.636  1.00  0.00           H  
ATOM   1746 1HD  PRO T 102     -20.330   0.461 -48.176  1.00  0.00           H  
ATOM   1747 2HD  PRO T 102     -18.572   0.533 -47.756  1.00  0.00           H  
ATOM   1748  N   GLY T 103     -21.976   4.242 -45.338  1.00  0.00           N  
ATOM   1749  CA  GLY T 103     -23.286   4.366 -44.731  1.00  0.00           C  
ATOM   1750  C   GLY T 103     -23.286   3.816 -43.320  1.00  0.00           C  
ATOM   1751  O   GLY T 103     -24.341   3.434 -42.791  1.00  0.00           O  
ATOM   1752  H   GLY T 103     -21.311   4.995 -45.233  1.00  0.00           H  
ATOM   1753 1HA  GLY T 103     -23.523   5.430 -44.690  1.00  0.00           H  
ATOM   1754 2HA  GLY T 103     -23.978   3.780 -45.334  1.00  0.00           H  
ATOM   1755  N   SER T 104     -22.105   3.781 -42.709  1.00  0.00           N  
ATOM   1756  CA  SER T 104     -21.991   3.405 -41.314  1.00  0.00           C  
ATOM   1757  C   SER T 104     -21.172   4.443 -40.609  1.00  0.00           C  
ATOM   1758  O   SER T 104     -20.332   5.108 -41.210  1.00  0.00           O  
ATOM   1759  CB  SER T 104     -21.303   2.046 -41.107  1.00  0.00           C  
ATOM   1760  OG  SER T 104     -22.073   0.937 -41.517  1.00  0.00           O  
ATOM   1761  H   SER T 104     -21.270   4.021 -43.223  1.00  0.00           H  
ATOM   1762  HA  SER T 104     -22.997   3.394 -40.891  1.00  0.00           H  
ATOM   1763 1HB  SER T 104     -20.364   2.026 -41.659  1.00  0.00           H  
ATOM   1764 2HB  SER T 104     -21.065   1.916 -40.052  1.00  0.00           H  
ATOM   1765  HG  SER T 104     -22.696   0.768 -40.806  1.00  0.00           H  
ATOM   1766  N   SER T 105     -21.466   4.610 -39.336  1.00  0.00           N  
ATOM   1767  CA  SER T 105     -20.770   5.553 -38.513  1.00  0.00           C  
ATOM   1768  C   SER T 105     -19.790   4.858 -37.619  1.00  0.00           C  
ATOM   1769  O   SER T 105     -19.919   3.688 -37.302  1.00  0.00           O  
ATOM   1770  CB  SER T 105     -21.697   6.357 -37.622  1.00  0.00           C  
ATOM   1771  OG  SER T 105     -22.150   5.612 -36.525  1.00  0.00           O  
ATOM   1772  H   SER T 105     -22.206   4.054 -38.930  1.00  0.00           H  
ATOM   1773  HA  SER T 105     -20.222   6.220 -39.180  1.00  0.00           H  
ATOM   1774 1HB  SER T 105     -21.159   7.232 -37.259  1.00  0.00           H  
ATOM   1775 2HB  SER T 105     -22.555   6.678 -38.211  1.00  0.00           H  
ATOM   1776  HG  SER T 105     -22.928   6.033 -36.153  1.00  0.00           H  
ATOM   1777  N   LEU T 106     -18.771   5.598 -37.258  1.00  0.00           N  
ATOM   1778  CA  LEU T 106     -17.750   5.158 -36.344  1.00  0.00           C  
ATOM   1779  C   LEU T 106     -17.797   6.192 -35.221  1.00  0.00           C  
ATOM   1780  O   LEU T 106     -17.882   7.403 -35.462  1.00  0.00           O  
ATOM   1781  CB  LEU T 106     -16.346   5.154 -36.941  1.00  0.00           C  
ATOM   1782  CG  LEU T 106     -15.834   3.968 -37.757  1.00  0.00           C  
ATOM   1783  CD1 LEU T 106     -16.739   3.581 -38.898  1.00  0.00           C  
ATOM   1784  CD2 LEU T 106     -14.454   4.290 -38.307  1.00  0.00           C  
ATOM   1785  H   LEU T 106     -18.711   6.527 -37.652  1.00  0.00           H  
ATOM   1786  HA  LEU T 106     -18.028   4.177 -35.960  1.00  0.00           H  
ATOM   1787 1HB  LEU T 106     -16.250   6.010 -37.608  1.00  0.00           H  
ATOM   1788 2HB  LEU T 106     -15.624   5.266 -36.133  1.00  0.00           H  
ATOM   1789  HG  LEU T 106     -15.774   3.086 -37.118  1.00  0.00           H  
ATOM   1790 1HD1 LEU T 106     -16.311   2.732 -39.430  1.00  0.00           H  
ATOM   1791 2HD1 LEU T 106     -17.720   3.305 -38.507  1.00  0.00           H  
ATOM   1792 3HD1 LEU T 106     -16.844   4.422 -39.581  1.00  0.00           H  
ATOM   1793 1HD2 LEU T 106     -14.088   3.443 -38.888  1.00  0.00           H  
ATOM   1794 2HD2 LEU T 106     -14.514   5.170 -38.945  1.00  0.00           H  
ATOM   1795 3HD2 LEU T 106     -13.771   4.486 -37.480  1.00  0.00           H  
ATOM   1796  N   ARG T 107     -17.785   5.711 -33.994  1.00  0.00           N  
ATOM   1797  CA  ARG T 107     -17.753   6.575 -32.847  1.00  0.00           C  
ATOM   1798  C   ARG T 107     -16.725   6.155 -31.839  1.00  0.00           C  
ATOM   1799  O   ARG T 107     -16.388   4.984 -31.735  1.00  0.00           O  
ATOM   1800  CB  ARG T 107     -19.088   6.631 -32.119  1.00  0.00           C  
ATOM   1801  CG  ARG T 107     -20.232   7.223 -32.926  1.00  0.00           C  
ATOM   1802  CD  ARG T 107     -21.507   7.356 -32.176  1.00  0.00           C  
ATOM   1803  NE  ARG T 107     -22.615   7.880 -32.958  1.00  0.00           N  
ATOM   1804  CZ  ARG T 107     -23.867   8.052 -32.491  1.00  0.00           C  
ATOM   1805  NH1 ARG T 107     -24.185   7.709 -31.262  1.00  0.00           N1+
ATOM   1806  NH2 ARG T 107     -24.775   8.553 -33.310  1.00  0.00           N  
ATOM   1807  H   ARG T 107     -17.802   4.711 -33.855  1.00  0.00           H  
ATOM   1808  HA  ARG T 107     -17.491   7.570 -33.209  1.00  0.00           H  
ATOM   1809 1HB  ARG T 107     -19.339   5.611 -31.834  1.00  0.00           H  
ATOM   1810 2HB  ARG T 107     -18.935   7.231 -31.221  1.00  0.00           H  
ATOM   1811 1HG  ARG T 107     -19.939   8.216 -33.268  1.00  0.00           H  
ATOM   1812 2HG  ARG T 107     -20.415   6.581 -33.789  1.00  0.00           H  
ATOM   1813 1HD  ARG T 107     -21.804   6.375 -31.806  1.00  0.00           H  
ATOM   1814 2HD  ARG T 107     -21.353   8.030 -31.334  1.00  0.00           H  
ATOM   1815  HE  ARG T 107     -22.636   8.185 -33.922  1.00  0.00           H  
ATOM   1816 1HH1 ARG T 107     -23.483   7.311 -30.654  1.00  0.00           H  
ATOM   1817 2HH1 ARG T 107     -25.129   7.846 -30.931  1.00  0.00           H  
ATOM   1818 1HH2 ARG T 107     -24.518   8.794 -34.257  1.00  0.00           H  
ATOM   1819 2HH2 ARG T 107     -25.721   8.691 -32.986  1.00  0.00           H  
ATOM   1820  N   ILE T 108     -16.177   7.144 -31.141  1.00  0.00           N  
ATOM   1821  CA  ILE T 108     -15.217   6.886 -30.081  1.00  0.00           C  
ATOM   1822  C   ILE T 108     -15.837   7.253 -28.757  1.00  0.00           C  
ATOM   1823  O   ILE T 108     -16.329   8.370 -28.608  1.00  0.00           O  
ATOM   1824  CB  ILE T 108     -13.919   7.700 -30.227  1.00  0.00           C  
ATOM   1825  CG1 ILE T 108     -13.246   7.396 -31.569  1.00  0.00           C  
ATOM   1826  CG2 ILE T 108     -12.972   7.404 -29.074  1.00  0.00           C  
ATOM   1827  CD1 ILE T 108     -12.173   8.389 -31.953  1.00  0.00           C  
ATOM   1828  H   ILE T 108     -16.432   8.097 -31.352  1.00  0.00           H  
ATOM   1829  HA  ILE T 108     -15.000   5.818 -30.088  1.00  0.00           H  
ATOM   1830  HB  ILE T 108     -14.155   8.764 -30.227  1.00  0.00           H  
ATOM   1831 1HG1 ILE T 108     -12.796   6.404 -31.533  1.00  0.00           H  
ATOM   1832 2HG1 ILE T 108     -13.998   7.385 -32.358  1.00  0.00           H  
ATOM   1833 1HG2 ILE T 108     -12.059   7.987 -29.194  1.00  0.00           H  
ATOM   1834 2HG2 ILE T 108     -13.450   7.670 -28.133  1.00  0.00           H  
ATOM   1835 3HG2 ILE T 108     -12.725   6.342 -29.069  1.00  0.00           H  
ATOM   1836 1HD1 ILE T 108     -11.745   8.108 -32.915  1.00  0.00           H  
ATOM   1837 2HD1 ILE T 108     -12.611   9.386 -32.029  1.00  0.00           H  
ATOM   1838 3HD1 ILE T 108     -11.392   8.392 -31.195  1.00  0.00           H  
ATOM   1839  N   ARG T 109     -15.793   6.326 -27.795  1.00  0.00           N  
ATOM   1840  CA  ARG T 109     -16.502   6.483 -26.530  1.00  0.00           C  
ATOM   1841  C   ARG T 109     -15.720   6.037 -25.309  1.00  0.00           C  
ATOM   1842  O   ARG T 109     -15.028   5.031 -25.327  1.00  0.00           O  
ATOM   1843  CB  ARG T 109     -17.815   5.714 -26.505  1.00  0.00           C  
ATOM   1844  CG  ARG T 109     -18.848   6.246 -25.524  1.00  0.00           C  
ATOM   1845  CD  ARG T 109     -20.098   5.445 -25.458  1.00  0.00           C  
ATOM   1846  NE  ARG T 109     -20.889   5.460 -26.678  1.00  0.00           N  
ATOM   1847  CZ  ARG T 109     -21.836   4.553 -26.986  1.00  0.00           C  
ATOM   1848  NH1 ARG T 109     -22.089   3.539 -26.189  1.00  0.00           N1+
ATOM   1849  NH2 ARG T 109     -22.490   4.697 -28.126  1.00  0.00           N  
ATOM   1850  H   ARG T 109     -15.248   5.490 -27.954  1.00  0.00           H  
ATOM   1851  HA  ARG T 109     -16.710   7.548 -26.424  1.00  0.00           H  
ATOM   1852 1HB  ARG T 109     -18.224   5.751 -27.513  1.00  0.00           H  
ATOM   1853 2HB  ARG T 109     -17.574   4.683 -26.247  1.00  0.00           H  
ATOM   1854 1HG  ARG T 109     -18.406   6.261 -24.528  1.00  0.00           H  
ATOM   1855 2HG  ARG T 109     -19.115   7.262 -25.819  1.00  0.00           H  
ATOM   1856 1HD  ARG T 109     -19.842   4.407 -25.247  1.00  0.00           H  
ATOM   1857 2HD  ARG T 109     -20.725   5.835 -24.657  1.00  0.00           H  
ATOM   1858  HE  ARG T 109     -20.866   6.110 -27.453  1.00  0.00           H  
ATOM   1859 1HH1 ARG T 109     -21.568   3.434 -25.330  1.00  0.00           H  
ATOM   1860 2HH1 ARG T 109     -22.803   2.870 -26.438  1.00  0.00           H  
ATOM   1861 1HH2 ARG T 109     -22.271   5.473 -28.736  1.00  0.00           H  
ATOM   1862 2HH2 ARG T 109     -23.204   4.032 -28.382  1.00  0.00           H  
ATOM   1863  N   THR T 110     -15.809   6.853 -24.265  1.00  0.00           N  
ATOM   1864  CA  THR T 110     -15.240   6.552 -22.957  1.00  0.00           C  
ATOM   1865  C   THR T 110     -16.368   6.538 -21.941  1.00  0.00           C  
ATOM   1866  O   THR T 110     -17.532   6.443 -22.295  1.00  0.00           O  
ATOM   1867  CB  THR T 110     -14.202   7.591 -22.492  1.00  0.00           C  
ATOM   1868  CG2 THR T 110     -13.257   7.947 -23.629  1.00  0.00           C  
ATOM   1869  OG1 THR T 110     -14.875   8.775 -22.045  1.00  0.00           O  
ATOM   1870  H   THR T 110     -16.301   7.725 -24.398  1.00  0.00           H  
ATOM   1871  HA  THR T 110     -14.792   5.560 -23.011  1.00  0.00           H  
ATOM   1872  HB  THR T 110     -13.631   7.174 -21.663  1.00  0.00           H  
ATOM   1873  HG1 THR T 110     -14.385   9.549 -22.336  1.00  0.00           H  
ATOM   1874 1HG2 THR T 110     -12.531   8.681 -23.281  1.00  0.00           H  
ATOM   1875 2HG2 THR T 110     -12.735   7.050 -23.963  1.00  0.00           H  
ATOM   1876 3HG2 THR T 110     -13.827   8.365 -24.457  1.00  0.00           H  
ATOM   1877  N   LEU T 111     -15.983   6.587 -20.673  1.00  0.00           N  
ATOM   1878  CA  LEU T 111     -16.862   6.769 -19.530  1.00  0.00           C  
ATOM   1879  C   LEU T 111     -17.428   8.159 -19.454  1.00  0.00           C  
ATOM   1880  O   LEU T 111     -16.730   9.100 -19.756  1.00  0.00           O  
ATOM   1881  CB  LEU T 111     -16.157   6.502 -18.194  1.00  0.00           C  
ATOM   1882  CG  LEU T 111     -15.550   5.101 -18.046  1.00  0.00           C  
ATOM   1883  CD1 LEU T 111     -14.940   4.940 -16.660  1.00  0.00           C  
ATOM   1884  CD2 LEU T 111     -16.627   4.052 -18.286  1.00  0.00           C  
ATOM   1885  H   LEU T 111     -14.990   6.485 -20.518  1.00  0.00           H  
ATOM   1886  HA  LEU T 111     -17.688   6.069 -19.653  1.00  0.00           H  
ATOM   1887 1HB  LEU T 111     -15.366   7.247 -18.260  1.00  0.00           H  
ATOM   1888 2HB  LEU T 111     -16.801   6.730 -17.345  1.00  0.00           H  
ATOM   1889  HG  LEU T 111     -14.797   4.990 -18.825  1.00  0.00           H  
ATOM   1890 1HD1 LEU T 111     -14.512   3.943 -16.563  1.00  0.00           H  
ATOM   1891 2HD1 LEU T 111     -14.157   5.685 -16.518  1.00  0.00           H  
ATOM   1892 3HD1 LEU T 111     -15.713   5.077 -15.904  1.00  0.00           H  
ATOM   1893 1HD2 LEU T 111     -16.194   3.057 -18.180  1.00  0.00           H  
ATOM   1894 2HD2 LEU T 111     -17.428   4.179 -17.558  1.00  0.00           H  
ATOM   1895 3HD2 LEU T 111     -17.029   4.167 -19.292  1.00  0.00           H  
ATOM   1896  N   PRO T 112     -18.641   8.304 -18.941  1.00  0.00           N  
ATOM   1897  CA  PRO T 112     -19.281   9.615 -18.825  1.00  0.00           C  
ATOM   1898  C   PRO T 112     -18.419  10.641 -18.080  1.00  0.00           C  
ATOM   1899  O   PRO T 112     -17.802  10.285 -17.081  1.00  0.00           O  
ATOM   1900  CB  PRO T 112     -20.540   9.288 -18.015  1.00  0.00           C  
ATOM   1901  CG  PRO T 112     -20.909   7.909 -18.443  1.00  0.00           C  
ATOM   1902  CD  PRO T 112     -19.602   7.187 -18.632  1.00  0.00           C  
ATOM   1903  HA  PRO T 112     -19.536   9.985 -19.829  1.00  0.00           H  
ATOM   1904 1HB  PRO T 112     -20.345   9.331 -16.933  1.00  0.00           H  
ATOM   1905 2HB  PRO T 112     -21.351  10.001 -18.225  1.00  0.00           H  
ATOM   1906 1HG  PRO T 112     -21.530   7.410 -17.685  1.00  0.00           H  
ATOM   1907 2HG  PRO T 112     -21.491   7.925 -19.376  1.00  0.00           H  
ATOM   1908 1HD  PRO T 112     -19.244   6.723 -17.701  1.00  0.00           H  
ATOM   1909 2HD  PRO T 112     -19.674   6.386 -19.383  1.00  0.00           H  
ATOM   1910  N   TRP T 113     -18.351  11.874 -18.591  1.00  0.00           N  
ATOM   1911  CA  TRP T 113     -17.655  12.954 -17.911  1.00  0.00           C  
ATOM   1912  C   TRP T 113     -16.190  12.620 -17.689  1.00  0.00           C  
ATOM   1913  O   TRP T 113     -15.559  13.212 -16.825  1.00  0.00           O  
ATOM   1914  CB  TRP T 113     -18.248  13.273 -16.557  1.00  0.00           C  
ATOM   1915  CG  TRP T 113     -19.717  13.382 -16.616  1.00  0.00           C  
ATOM   1916  CD1 TRP T 113     -20.625  12.651 -15.914  1.00  0.00           C  
ATOM   1917  CD2 TRP T 113     -20.462  14.332 -17.378  1.00  0.00           C  
ATOM   1918  CE2 TRP T 113     -21.820  14.097 -17.116  1.00  0.00           C  
ATOM   1919  CE3 TRP T 113     -20.110  15.350 -18.265  1.00  0.00           C  
ATOM   1920  NE1 TRP T 113     -21.894  13.057 -16.227  1.00  0.00           N  
ATOM   1921  CZ2 TRP T 113     -22.831  14.843 -17.710  1.00  0.00           C  
ATOM   1922  CZ3 TRP T 113     -21.104  16.082 -18.856  1.00  0.00           C  
ATOM   1923  CH2 TRP T 113     -22.457  15.831 -18.574  1.00  0.00           C  
ATOM   1924  H   TRP T 113     -18.800  12.057 -19.477  1.00  0.00           H  
ATOM   1925  HA  TRP T 113     -17.717  13.829 -18.558  1.00  0.00           H  
ATOM   1926 1HB  TRP T 113     -17.974  12.493 -15.847  1.00  0.00           H  
ATOM   1927 2HB  TRP T 113     -17.833  14.211 -16.190  1.00  0.00           H  
ATOM   1928  HD1 TRP T 113     -20.376  11.860 -15.209  1.00  0.00           H  
ATOM   1929  HE1 TRP T 113     -22.747  12.656 -15.863  1.00  0.00           H  
ATOM   1930  HE3 TRP T 113     -19.063  15.558 -18.481  1.00  0.00           H  
ATOM   1931  HZ2 TRP T 113     -23.885  14.659 -17.503  1.00  0.00           H  
ATOM   1932  HZ3 TRP T 113     -20.816  16.869 -19.554  1.00  0.00           H  
ATOM   1933  HH2 TRP T 113     -23.224  16.438 -19.057  1.00  0.00           H  
ATOM   1934  N   ALA T 114     -15.658  11.657 -18.438  1.00  0.00           N  
ATOM   1935  CA  ALA T 114     -14.277  11.230 -18.233  1.00  0.00           C  
ATOM   1936  C   ALA T 114     -13.492  12.439 -18.694  1.00  0.00           C  
ATOM   1937  O   ALA T 114     -13.835  13.059 -19.688  1.00  0.00           O  
ATOM   1938  CB  ALA T 114     -13.869  10.036 -19.070  1.00  0.00           C  
ATOM   1939  H   ALA T 114     -16.209  11.212 -19.157  1.00  0.00           H  
ATOM   1940  HA  ALA T 114     -14.116  11.059 -17.168  1.00  0.00           H  
ATOM   1941 1HB  ALA T 114     -12.830   9.782 -18.860  1.00  0.00           H  
ATOM   1942 2HB  ALA T 114     -14.507   9.187 -18.827  1.00  0.00           H  
ATOM   1943 3HB  ALA T 114     -13.976  10.279 -20.126  1.00  0.00           H  
ATOM   1944  N   HIS T 115     -12.393  12.712 -17.993  1.00  0.00           N  
ATOM   1945  CA  HIS T 115     -11.490  13.787 -18.340  1.00  0.00           C  
ATOM   1946  C   HIS T 115     -10.535  13.055 -19.235  1.00  0.00           C  
ATOM   1947  O   HIS T 115     -10.408  11.831 -19.178  1.00  0.00           O  
ATOM   1948  CB  HIS T 115     -10.725  14.362 -17.165  1.00  0.00           C  
ATOM   1949  CG  HIS T 115     -11.569  15.231 -16.293  1.00  0.00           C  
ATOM   1950  CD2 HIS T 115     -11.862  15.146 -14.975  1.00  0.00           C  
ATOM   1951  ND1 HIS T 115     -12.167  16.389 -16.746  1.00  0.00           N  
ATOM   1952  CE1 HIS T 115     -12.809  16.968 -15.747  1.00  0.00           C  
ATOM   1953  NE2 HIS T 115     -12.637  16.237 -14.662  1.00  0.00           N  
ATOM   1954  H   HIS T 115     -12.191  12.139 -17.186  1.00  0.00           H  
ATOM   1955  HA  HIS T 115     -12.035  14.547 -18.899  1.00  0.00           H  
ATOM   1956 1HB  HIS T 115     -10.319  13.550 -16.561  1.00  0.00           H  
ATOM   1957 2HB  HIS T 115      -9.883  14.949 -17.531  1.00  0.00           H  
ATOM   1958  HD2 HIS T 115     -11.546  14.359 -14.289  1.00  0.00           H  
ATOM   1959  HE1 HIS T 115     -13.383  17.893 -15.810  1.00  0.00           H  
ATOM   1960  HE2 HIS T 115     -13.013  16.441 -13.746  1.00  0.00           H  
ATOM   1961  N   LEU T 116      -9.879  13.841 -20.067  1.00  0.00           N  
ATOM   1962  CA  LEU T 116      -8.909  13.405 -21.040  1.00  0.00           C  
ATOM   1963  C   LEU T 116      -8.071  14.594 -21.450  1.00  0.00           C  
ATOM   1964  O   LEU T 116      -8.466  15.724 -21.239  1.00  0.00           O  
ATOM   1965  CB  LEU T 116      -9.540  12.829 -22.298  1.00  0.00           C  
ATOM   1966  CG  LEU T 116     -10.385  13.763 -23.164  1.00  0.00           C  
ATOM   1967  CD1 LEU T 116      -9.607  14.625 -24.117  1.00  0.00           C  
ATOM   1968  CD2 LEU T 116     -11.432  12.975 -23.873  1.00  0.00           C  
ATOM   1969  H   LEU T 116     -10.092  14.826 -19.992  1.00  0.00           H  
ATOM   1970  HA  LEU T 116      -8.270  12.665 -20.560  1.00  0.00           H  
ATOM   1971 1HB  LEU T 116      -8.747  12.444 -22.939  1.00  0.00           H  
ATOM   1972 2HB  LEU T 116     -10.185  11.997 -22.015  1.00  0.00           H  
ATOM   1973  HG  LEU T 116     -10.862  14.513 -22.531  1.00  0.00           H  
ATOM   1974 1HD1 LEU T 116     -10.295  15.252 -24.685  1.00  0.00           H  
ATOM   1975 2HD1 LEU T 116      -8.920  15.260 -23.557  1.00  0.00           H  
ATOM   1976 3HD1 LEU T 116      -9.043  13.994 -24.802  1.00  0.00           H  
ATOM   1977 1HD2 LEU T 116     -12.036  13.643 -24.489  1.00  0.00           H  
ATOM   1978 2HD2 LEU T 116     -10.959  12.226 -24.506  1.00  0.00           H  
ATOM   1979 3HD2 LEU T 116     -12.072  12.480 -23.142  1.00  0.00           H  
ATOM   1980  N   LYS T 117      -6.890  14.339 -21.994  1.00  0.00           N  
ATOM   1981  CA  LYS T 117      -6.009  15.409 -22.421  1.00  0.00           C  
ATOM   1982  C   LYS T 117      -6.278  15.656 -23.886  1.00  0.00           C  
ATOM   1983  O   LYS T 117      -6.817  14.815 -24.565  1.00  0.00           O  
ATOM   1984  CB  LYS T 117      -4.525  15.073 -22.266  1.00  0.00           C  
ATOM   1985  CG  LYS T 117      -4.112  14.684 -20.852  1.00  0.00           C  
ATOM   1986  CD  LYS T 117      -4.330  15.832 -19.877  1.00  0.00           C  
ATOM   1987  CE  LYS T 117      -3.342  16.963 -20.125  1.00  0.00           C  
ATOM   1988  NZ  LYS T 117      -3.437  18.022 -19.083  1.00  0.00           N1+
ATOM   1989  H   LYS T 117      -6.595  13.380 -22.116  1.00  0.00           H  
ATOM   1990  HA  LYS T 117      -6.267  16.301 -21.850  1.00  0.00           H  
ATOM   1991 1HB  LYS T 117      -4.267  14.246 -22.928  1.00  0.00           H  
ATOM   1992 2HB  LYS T 117      -3.924  15.931 -22.565  1.00  0.00           H  
ATOM   1993 1HG  LYS T 117      -4.699  13.824 -20.525  1.00  0.00           H  
ATOM   1994 2HG  LYS T 117      -3.059  14.406 -20.844  1.00  0.00           H  
ATOM   1995 1HD  LYS T 117      -5.344  16.216 -19.988  1.00  0.00           H  
ATOM   1996 2HD  LYS T 117      -4.205  15.471 -18.857  1.00  0.00           H  
ATOM   1997 1HE  LYS T 117      -2.329  16.566 -20.131  1.00  0.00           H  
ATOM   1998 2HE  LYS T 117      -3.539  17.411 -21.099  1.00  0.00           H  
ATOM   1999 1HZ  LYS T 117      -2.768  18.752 -19.283  1.00  0.00           H  
ATOM   2000 2HZ  LYS T 117      -4.369  18.411 -19.082  1.00  0.00           H  
ATOM   2001 3HZ  LYS T 117      -3.238  17.622 -18.178  1.00  0.00           H  
ATOM   2002  N   ALA T 118      -5.785  16.736 -24.435  1.00  0.00           N  
ATOM   2003  CA  ALA T 118      -6.103  16.965 -25.827  1.00  0.00           C  
ATOM   2004  C   ALA T 118      -4.911  17.428 -26.649  1.00  0.00           C  
ATOM   2005  O   ALA T 118      -5.070  17.781 -27.822  1.00  0.00           O  
ATOM   2006  CB  ALA T 118      -7.204  18.021 -26.012  1.00  0.00           C  
ATOM   2007  H   ALA T 118      -5.206  17.403 -23.946  1.00  0.00           H  
ATOM   2008  HA  ALA T 118      -6.445  16.012 -26.229  1.00  0.00           H  
ATOM   2009 1HB  ALA T 118      -7.404  18.155 -27.075  1.00  0.00           H  
ATOM   2010 2HB  ALA T 118      -8.113  17.689 -25.511  1.00  0.00           H  
ATOM   2011 3HB  ALA T 118      -6.876  18.966 -25.582  1.00  0.00           H  
ATOM   2012  N   ALA T 119      -3.722  17.392 -26.040  1.00  0.00           N  
ATOM   2013  CA  ALA T 119      -2.524  17.791 -26.737  1.00  0.00           C  
ATOM   2014  C   ALA T 119      -2.673  16.946 -27.996  1.00  0.00           C  
ATOM   2015  O   ALA T 119      -2.932  15.753 -27.906  1.00  0.00           O  
ATOM   2016  CB  ALA T 119      -1.272  17.427 -26.053  1.00  0.00           C  
ATOM   2017  H   ALA T 119      -3.653  17.084 -25.081  1.00  0.00           H  
ATOM   2018  HA  ALA T 119      -2.583  18.853 -26.975  1.00  0.00           H  
ATOM   2019 1HB  ALA T 119      -0.422  17.764 -26.646  1.00  0.00           H  
ATOM   2020 2HB  ALA T 119      -1.241  17.900 -25.072  1.00  0.00           H  
ATOM   2021 3HB  ALA T 119      -1.224  16.345 -25.936  1.00  0.00           H  
ATOM   2022  N   PRO T 120      -2.451  17.559 -29.168  1.00  0.00           N  
ATOM   2023  CA  PRO T 120      -2.518  16.903 -30.475  1.00  0.00           C  
ATOM   2024  C   PRO T 120      -1.636  15.683 -30.586  1.00  0.00           C  
ATOM   2025  O   PRO T 120      -1.936  14.775 -31.339  1.00  0.00           O  
ATOM   2026  CB  PRO T 120      -2.049  18.005 -31.430  1.00  0.00           C  
ATOM   2027  CG  PRO T 120      -2.446  19.272 -30.749  1.00  0.00           C  
ATOM   2028  CD  PRO T 120      -2.203  19.002 -29.288  1.00  0.00           C  
ATOM   2029  HA  PRO T 120      -3.558  16.602 -30.676  1.00  0.00           H  
ATOM   2030 1HB  PRO T 120      -0.963  17.929 -31.589  1.00  0.00           H  
ATOM   2031 2HB  PRO T 120      -2.527  17.882 -32.413  1.00  0.00           H  
ATOM   2032 1HG  PRO T 120      -1.847  20.112 -31.130  1.00  0.00           H  
ATOM   2033 2HG  PRO T 120      -3.498  19.507 -30.968  1.00  0.00           H  
ATOM   2034 1HD  PRO T 120      -1.165  19.260 -29.035  1.00  0.00           H  
ATOM   2035 2HD  PRO T 120      -2.908  19.594 -28.685  1.00  0.00           H  
ATOM   2036  N   PHE T 121      -0.533  15.695 -29.869  1.00  0.00           N  
ATOM   2037  CA  PHE T 121       0.393  14.586 -29.895  1.00  0.00           C  
ATOM   2038  C   PHE T 121       0.249  13.598 -28.747  1.00  0.00           C  
ATOM   2039  O   PHE T 121       1.053  12.697 -28.611  1.00  0.00           O  
ATOM   2040  CB  PHE T 121       1.860  15.052 -29.883  1.00  0.00           C  
ATOM   2041  CG  PHE T 121       2.173  16.046 -28.808  1.00  0.00           C  
ATOM   2042  CD1 PHE T 121       2.236  17.401 -29.098  1.00  0.00           C  
ATOM   2043  CD2 PHE T 121       2.404  15.641 -27.520  1.00  0.00           C  
ATOM   2044  CE1 PHE T 121       2.527  18.314 -28.111  1.00  0.00           C  
ATOM   2045  CE2 PHE T 121       2.680  16.543 -26.536  1.00  0.00           C  
ATOM   2046  CZ  PHE T 121       2.751  17.877 -26.831  1.00  0.00           C  
ATOM   2047  H   PHE T 121      -0.326  16.494 -29.287  1.00  0.00           H  
ATOM   2048  HA  PHE T 121       0.199  14.049 -30.824  1.00  0.00           H  
ATOM   2049 1HB  PHE T 121       2.514  14.192 -29.749  1.00  0.00           H  
ATOM   2050 2HB  PHE T 121       2.106  15.504 -30.844  1.00  0.00           H  
ATOM   2051  HD1 PHE T 121       2.048  17.736 -30.119  1.00  0.00           H  
ATOM   2052  HD2 PHE T 121       2.348  14.578 -27.285  1.00  0.00           H  
ATOM   2053  HE1 PHE T 121       2.579  19.376 -28.349  1.00  0.00           H  
ATOM   2054  HE2 PHE T 121       2.845  16.202 -25.514  1.00  0.00           H  
ATOM   2055  HZ  PHE T 121       2.989  18.591 -26.044  1.00  0.00           H  
ATOM   2056  N   LEU T 122      -0.827  13.748 -27.978  1.00  0.00           N  
ATOM   2057  CA  LEU T 122      -1.165  12.884 -26.835  1.00  0.00           C  
ATOM   2058  C   LEU T 122      -2.387  12.068 -27.231  1.00  0.00           C  
ATOM   2059  O   LEU T 122      -2.380  10.853 -27.149  1.00  0.00           O  
ATOM   2060  CB  LEU T 122      -1.509  13.662 -25.568  1.00  0.00           C  
ATOM   2061  CG  LEU T 122      -0.491  13.769 -24.437  1.00  0.00           C  
ATOM   2062  CD1 LEU T 122       0.824  14.192 -24.985  1.00  0.00           C  
ATOM   2063  CD2 LEU T 122      -0.968  14.771 -23.412  1.00  0.00           C  
ATOM   2064  H   LEU T 122      -1.442  14.514 -28.215  1.00  0.00           H  
ATOM   2065  HA  LEU T 122      -0.323  12.214 -26.663  1.00  0.00           H  
ATOM   2066 1HB  LEU T 122      -1.743  14.688 -25.843  1.00  0.00           H  
ATOM   2067 2HB  LEU T 122      -2.395  13.216 -25.117  1.00  0.00           H  
ATOM   2068  HG  LEU T 122      -0.372  12.796 -23.962  1.00  0.00           H  
ATOM   2069 1HD1 LEU T 122       1.549  14.267 -24.175  1.00  0.00           H  
ATOM   2070 2HD1 LEU T 122       1.169  13.456 -25.712  1.00  0.00           H  
ATOM   2071 3HD1 LEU T 122       0.721  15.162 -25.471  1.00  0.00           H  
ATOM   2072 1HD2 LEU T 122      -0.238  14.843 -22.607  1.00  0.00           H  
ATOM   2073 2HD2 LEU T 122      -1.086  15.747 -23.885  1.00  0.00           H  
ATOM   2074 3HD2 LEU T 122      -1.927  14.447 -23.006  1.00  0.00           H  
ATOM   2075  N   THR T 123      -3.416  12.769 -27.697  1.00  0.00           N  
ATOM   2076  CA  THR T 123      -4.677  12.169 -28.098  1.00  0.00           C  
ATOM   2077  C   THR T 123      -4.932  12.368 -29.596  1.00  0.00           C  
ATOM   2078  O   THR T 123      -4.769  13.468 -30.102  1.00  0.00           O  
ATOM   2079  CB  THR T 123      -5.885  12.761 -27.349  1.00  0.00           C  
ATOM   2080  CG2 THR T 123      -7.178  12.126 -27.837  1.00  0.00           C  
ATOM   2081  OG1 THR T 123      -5.742  12.525 -25.942  1.00  0.00           O  
ATOM   2082  H   THR T 123      -3.301  13.770 -27.772  1.00  0.00           H  
ATOM   2083  HA  THR T 123      -4.602  11.100 -27.896  1.00  0.00           H  
ATOM   2084  HB  THR T 123      -5.928  13.837 -27.520  1.00  0.00           H  
ATOM   2085  HG1 THR T 123      -6.206  13.209 -25.454  1.00  0.00           H  
ATOM   2086 1HG2 THR T 123      -8.022  12.557 -27.297  1.00  0.00           H  
ATOM   2087 2HG2 THR T 123      -7.296  12.315 -28.904  1.00  0.00           H  
ATOM   2088 3HG2 THR T 123      -7.146  11.052 -27.660  1.00  0.00           H  
ATOM   2089  N   TYR T 124      -5.401  11.327 -30.287  1.00  0.00           N  
ATOM   2090  CA  TYR T 124      -5.651  11.391 -31.728  1.00  0.00           C  
ATOM   2091  C   TYR T 124      -6.192  10.092 -32.306  1.00  0.00           C  
ATOM   2092  O   TYR T 124      -6.138   9.072 -31.690  1.00  0.00           O  
ATOM   2093  CB  TYR T 124      -4.398  11.735 -32.523  1.00  0.00           C  
ATOM   2094  CG  TYR T 124      -3.184  10.879 -32.229  1.00  0.00           C  
ATOM   2095  CD1 TYR T 124      -2.211  11.310 -31.351  1.00  0.00           C  
ATOM   2096  CD2 TYR T 124      -2.966   9.685 -32.894  1.00  0.00           C  
ATOM   2097  CE1 TYR T 124      -1.103  10.568 -31.108  1.00  0.00           C  
ATOM   2098  CE2 TYR T 124      -1.863   8.954 -32.653  1.00  0.00           C  
ATOM   2099  CZ  TYR T 124      -0.943   9.406 -31.762  1.00  0.00           C  
ATOM   2100  OH  TYR T 124       0.174   8.662 -31.510  1.00  0.00           O  
ATOM   2101  H   TYR T 124      -5.588  10.466 -29.794  1.00  0.00           H  
ATOM   2102  HA  TYR T 124      -6.401  12.168 -31.880  1.00  0.00           H  
ATOM   2103 1HB  TYR T 124      -4.607  11.646 -33.590  1.00  0.00           H  
ATOM   2104 2HB  TYR T 124      -4.118  12.771 -32.331  1.00  0.00           H  
ATOM   2105  HD1 TYR T 124      -2.324  12.264 -30.837  1.00  0.00           H  
ATOM   2106  HD2 TYR T 124      -3.694   9.327 -33.624  1.00  0.00           H  
ATOM   2107  HE1 TYR T 124      -0.348  10.928 -30.410  1.00  0.00           H  
ATOM   2108  HE2 TYR T 124      -1.713   8.008 -33.173  1.00  0.00           H  
ATOM   2109  HH  TYR T 124       0.149   7.861 -32.040  1.00  0.00           H  
ATOM   2110  N   PHE T 125      -6.667  10.127 -33.530  1.00  0.00           N  
ATOM   2111  CA  PHE T 125      -7.280   8.950 -34.117  1.00  0.00           C  
ATOM   2112  C   PHE T 125      -7.186   8.999 -35.643  1.00  0.00           C  
ATOM   2113  O   PHE T 125      -7.555   9.979 -36.254  1.00  0.00           O  
ATOM   2114  CB  PHE T 125      -8.757   8.807 -33.759  1.00  0.00           C  
ATOM   2115  CG  PHE T 125      -9.499   7.890 -34.669  1.00  0.00           C  
ATOM   2116  CD1 PHE T 125      -9.100   6.575 -34.829  1.00  0.00           C  
ATOM   2117  CD2 PHE T 125     -10.560   8.350 -35.410  1.00  0.00           C  
ATOM   2118  CE1 PHE T 125      -9.771   5.746 -35.680  1.00  0.00           C  
ATOM   2119  CE2 PHE T 125     -11.217   7.521 -36.270  1.00  0.00           C  
ATOM   2120  CZ  PHE T 125     -10.831   6.217 -36.401  1.00  0.00           C  
ATOM   2121  H   PHE T 125      -6.611  10.976 -34.074  1.00  0.00           H  
ATOM   2122  HA  PHE T 125      -6.723   8.083 -33.759  1.00  0.00           H  
ATOM   2123 1HB  PHE T 125      -8.849   8.430 -32.741  1.00  0.00           H  
ATOM   2124 2HB  PHE T 125      -9.235   9.784 -33.790  1.00  0.00           H  
ATOM   2125  HD1 PHE T 125      -8.243   6.206 -34.266  1.00  0.00           H  
ATOM   2126  HD2 PHE T 125     -10.871   9.391 -35.311  1.00  0.00           H  
ATOM   2127  HE1 PHE T 125      -9.462   4.707 -35.785  1.00  0.00           H  
ATOM   2128  HE2 PHE T 125     -12.054   7.902 -36.855  1.00  0.00           H  
ATOM   2129  HZ  PHE T 125     -11.368   5.556 -37.079  1.00  0.00           H  
ATOM   2130  N   GLY T 126      -6.668   7.943 -36.245  1.00  0.00           N  
ATOM   2131  CA  GLY T 126      -6.414   7.933 -37.664  1.00  0.00           C  
ATOM   2132  C   GLY T 126      -6.799   6.635 -38.349  1.00  0.00           C  
ATOM   2133  O   GLY T 126      -7.254   5.700 -37.716  1.00  0.00           O  
ATOM   2134  H   GLY T 126      -6.443   7.123 -35.699  1.00  0.00           H  
ATOM   2135 1HA  GLY T 126      -7.016   8.734 -38.095  1.00  0.00           H  
ATOM   2136 2HA  GLY T 126      -5.343   8.079 -37.792  1.00  0.00           H  
ATOM   2137  N   LEU T 127      -6.689   6.611 -39.665  1.00  0.00           N  
ATOM   2138  CA  LEU T 127      -6.941   5.417 -40.472  1.00  0.00           C  
ATOM   2139  C   LEU T 127      -6.462   5.591 -41.899  1.00  0.00           C  
ATOM   2140  O   LEU T 127      -6.501   6.674 -42.441  1.00  0.00           O  
ATOM   2141  CB  LEU T 127      -8.436   5.049 -40.539  1.00  0.00           C  
ATOM   2142  CG  LEU T 127      -9.491   6.035 -41.039  1.00  0.00           C  
ATOM   2143  CD1 LEU T 127      -9.301   6.390 -42.450  1.00  0.00           C  
ATOM   2144  CD2 LEU T 127     -10.799   5.348 -40.921  1.00  0.00           C  
ATOM   2145  H   LEU T 127      -6.415   7.467 -40.126  1.00  0.00           H  
ATOM   2146  HA  LEU T 127      -6.381   4.602 -40.016  1.00  0.00           H  
ATOM   2147 1HB  LEU T 127      -8.551   4.181 -41.187  1.00  0.00           H  
ATOM   2148 2HB  LEU T 127      -8.774   4.777 -39.540  1.00  0.00           H  
ATOM   2149  HG  LEU T 127      -9.467   6.936 -40.425  1.00  0.00           H  
ATOM   2150 1HD1 LEU T 127     -10.075   7.093 -42.755  1.00  0.00           H  
ATOM   2151 2HD1 LEU T 127      -8.322   6.851 -42.579  1.00  0.00           H  
ATOM   2152 3HD1 LEU T 127      -9.364   5.491 -43.062  1.00  0.00           H  
ATOM   2153 1HD2 LEU T 127     -11.591   6.012 -41.266  1.00  0.00           H  
ATOM   2154 2HD2 LEU T 127     -10.791   4.444 -41.531  1.00  0.00           H  
ATOM   2155 3HD2 LEU T 127     -10.977   5.081 -39.880  1.00  0.00           H  
ATOM   2156  N   PHE T 128      -5.956   4.524 -42.483  1.00  0.00           N  
ATOM   2157  CA  PHE T 128      -5.534   4.543 -43.888  1.00  0.00           C  
ATOM   2158  C   PHE T 128      -5.991   3.230 -44.523  1.00  0.00           C  
ATOM   2159  O   PHE T 128      -6.215   2.249 -43.837  1.00  0.00           O  
ATOM   2160  CB  PHE T 128      -4.012   4.647 -44.066  1.00  0.00           C  
ATOM   2161  CG  PHE T 128      -3.231   3.642 -43.299  1.00  0.00           C  
ATOM   2162  CD1 PHE T 128      -2.924   2.417 -43.848  1.00  0.00           C  
ATOM   2163  CD2 PHE T 128      -2.758   3.943 -42.041  1.00  0.00           C  
ATOM   2164  CE1 PHE T 128      -2.176   1.497 -43.134  1.00  0.00           C  
ATOM   2165  CE2 PHE T 128      -2.015   3.045 -41.327  1.00  0.00           C  
ATOM   2166  CZ  PHE T 128      -1.715   1.819 -41.866  1.00  0.00           C  
ATOM   2167  H   PHE T 128      -5.857   3.670 -41.952  1.00  0.00           H  
ATOM   2168  HA  PHE T 128      -6.039   5.376 -44.378  1.00  0.00           H  
ATOM   2169 1HB  PHE T 128      -3.760   4.532 -45.119  1.00  0.00           H  
ATOM   2170 2HB  PHE T 128      -3.677   5.636 -43.756  1.00  0.00           H  
ATOM   2171  HD1 PHE T 128      -3.276   2.180 -44.851  1.00  0.00           H  
ATOM   2172  HD2 PHE T 128      -2.996   4.917 -41.612  1.00  0.00           H  
ATOM   2173  HE1 PHE T 128      -1.951   0.523 -43.569  1.00  0.00           H  
ATOM   2174  HE2 PHE T 128      -1.661   3.302 -40.329  1.00  0.00           H  
ATOM   2175  HZ  PHE T 128      -1.121   1.102 -41.303  1.00  0.00           H  
ATOM   2176  N   GLN T 129      -6.215   3.247 -45.826  1.00  0.00           N  
ATOM   2177  CA  GLN T 129      -6.706   2.069 -46.506  1.00  0.00           C  
ATOM   2178  C   GLN T 129      -5.562   1.125 -46.807  1.00  0.00           C  
ATOM   2179  O   GLN T 129      -4.516   1.531 -47.311  1.00  0.00           O  
ATOM   2180  CB  GLN T 129      -7.390   2.386 -47.823  1.00  0.00           C  
ATOM   2181  CG  GLN T 129      -8.219   1.248 -48.325  1.00  0.00           C  
ATOM   2182  CD  GLN T 129      -8.904   1.577 -49.617  1.00  0.00           C  
ATOM   2183  NE2 GLN T 129     -10.053   2.219 -49.513  1.00  0.00           N  
ATOM   2184  OE1 GLN T 129      -8.422   1.238 -50.704  1.00  0.00           O  
ATOM   2185  H   GLN T 129      -6.044   4.088 -46.360  1.00  0.00           H  
ATOM   2186  HA  GLN T 129      -7.403   1.573 -45.831  1.00  0.00           H  
ATOM   2187 1HB  GLN T 129      -8.029   3.261 -47.701  1.00  0.00           H  
ATOM   2188 2HB  GLN T 129      -6.638   2.634 -48.574  1.00  0.00           H  
ATOM   2189 1HG  GLN T 129      -7.572   0.386 -48.487  1.00  0.00           H  
ATOM   2190 2HG  GLN T 129      -8.979   1.010 -47.582  1.00  0.00           H  
ATOM   2191 1HE2 GLN T 129     -10.562   2.469 -50.338  1.00  0.00           H  
ATOM   2192 2HE2 GLN T 129     -10.415   2.455 -48.612  1.00  0.00           H  
ATOM   2193  N   VAL T 130      -5.798  -0.152 -46.537  1.00  0.00           N  
ATOM   2194  CA  VAL T 130      -4.831  -1.200 -46.828  1.00  0.00           C  
ATOM   2195  C   VAL T 130      -5.324  -1.747 -48.167  1.00  0.00           C  
ATOM   2196  O   VAL T 130      -6.482  -2.099 -48.315  1.00  0.00           O  
ATOM   2197  CB  VAL T 130      -4.820  -2.347 -45.800  1.00  0.00           C  
ATOM   2198  CG1 VAL T 130      -3.822  -3.420 -46.208  1.00  0.00           C  
ATOM   2199  CG2 VAL T 130      -4.493  -1.801 -44.419  1.00  0.00           C  
ATOM   2200  H   VAL T 130      -6.681  -0.401 -46.114  1.00  0.00           H  
ATOM   2201  HA  VAL T 130      -3.847  -0.746 -46.946  1.00  0.00           H  
ATOM   2202  HB  VAL T 130      -5.805  -2.816 -45.783  1.00  0.00           H  
ATOM   2203 1HG1 VAL T 130      -3.828  -4.222 -45.470  1.00  0.00           H  
ATOM   2204 2HG1 VAL T 130      -4.096  -3.821 -47.183  1.00  0.00           H  
ATOM   2205 3HG1 VAL T 130      -2.824  -2.985 -46.261  1.00  0.00           H  
ATOM   2206 1HG2 VAL T 130      -4.488  -2.618 -43.697  1.00  0.00           H  
ATOM   2207 2HG2 VAL T 130      -3.511  -1.328 -44.438  1.00  0.00           H  
ATOM   2208 3HG2 VAL T 130      -5.244  -1.067 -44.131  1.00  0.00           H  
ATOM   2209  N   HIS T 131      -4.413  -1.846 -49.130  1.00  0.00           N  
ATOM   2210  CA  HIS T 131      -4.751  -2.259 -50.492  1.00  0.00           C  
ATOM   2211  C   HIS T 131      -3.521  -2.801 -51.218  1.00  0.00           C  
ATOM   2212  O   HIS T 131      -2.422  -2.801 -50.679  1.00  0.00           O  
ATOM   2213  CB  HIS T 131      -5.309  -1.114 -51.339  1.00  0.00           C  
ATOM   2214  CG  HIS T 131      -4.407   0.084 -51.416  1.00  0.00           C  
ATOM   2215  CD2 HIS T 131      -4.281   1.154 -50.595  1.00  0.00           C  
ATOM   2216  ND1 HIS T 131      -3.521   0.296 -52.451  1.00  0.00           N  
ATOM   2217  CE1 HIS T 131      -2.877   1.431 -52.258  1.00  0.00           C  
ATOM   2218  NE2 HIS T 131      -3.324   1.975 -51.141  1.00  0.00           N  
ATOM   2219  OXT HIS T 131      -3.625  -3.235 -52.332  1.00  0.00           O1-
ATOM   2220  H   HIS T 131      -3.453  -1.628 -48.905  1.00  0.00           H  
ATOM   2221  HA  HIS T 131      -5.489  -3.057 -50.412  1.00  0.00           H  
ATOM   2222 1HB  HIS T 131      -5.489  -1.467 -52.355  1.00  0.00           H  
ATOM   2223 2HB  HIS T 131      -6.266  -0.791 -50.931  1.00  0.00           H  
ATOM   2224  HD2 HIS T 131      -4.835   1.329 -49.673  1.00  0.00           H  
ATOM   2225  HE1 HIS T 131      -2.109   1.848 -52.909  1.00  0.00           H  
ATOM   2226  HE2 HIS T 131      -3.016   2.852 -50.746  1.00  0.00           H  
END
