# Supplementary material for: Evaluation of Computationally Designed Peptides against TWEAK, a Cytokine of the Tumour Necrosis Factor Ligand Family
Source: Int J Mol Sci. 2021 Jan 21;22(3):1066. doi: 10.3390/ijms22031066 (PMC7866087; doi:10.3390/ijms22031066)
Supplement: Supplementary file 1 [file ijms-22-01066-s001.zip › suppl/File2.coord.pdb.txt]

ATOM      1  N   ASP B   1     -31.667   7.829 -35.127  1.00  0.00           N  
ATOM      2  CA  ASP B   1     -30.215   7.816 -35.129  1.00  0.00           C  
ATOM      3  C   ASP B   1     -29.765   6.367 -34.907  1.00  0.00           C  
ATOM      4  O   ASP B   1     -30.558   5.457 -34.974  1.00  0.00           O  
ATOM      5  CB  ASP B   1     -29.671   8.677 -33.986  1.00  0.00           C  
ATOM      6  CG  ASP B   1     -30.028   8.174 -32.594  1.00  0.00           C  
ATOM      7  OD1 ASP B   1     -30.358   7.018 -32.468  1.00  0.00           O  
ATOM      8  OD2 ASP B   1     -29.819   8.898 -31.651  1.00  0.00           O1-
ATOM      9 1H   ASP B   1     -32.159   8.615 -34.753  1.00  0.00           H  
ATOM     10 2H   ASP B   1     -32.169   7.766 -35.990  1.00  0.00           H  
ATOM     11 3H   ASP B   1     -32.173   7.120 -34.636  1.00  0.00           H  
ATOM     12  HA  ASP B   1     -29.875   8.170 -36.102  1.00  0.00           H  
ATOM     13 1HB  ASP B   1     -28.596   8.848 -34.045  1.00  0.00           H  
ATOM     14 2HB  ASP B   1     -30.200   9.610 -34.182  1.00  0.00           H  
ATOM     15  N   ASN B   2     -28.496   6.137 -34.633  1.00  0.00           N  
ATOM     16  CA  ASN B   2     -28.033   4.773 -34.387  1.00  0.00           C  
ATOM     17  C   ASN B   2     -27.247   4.971 -33.112  1.00  0.00           C  
ATOM     18  O   ASN B   2     -27.310   6.029 -32.527  1.00  0.00           O  
ATOM     19  CB  ASN B   2     -27.109   4.225 -35.458  1.00  0.00           C  
ATOM     20  CG  ASN B   2     -25.737   4.839 -35.446  1.00  0.00           C  
ATOM     21  ND2 ASN B   2     -24.990   4.575 -36.488  1.00  0.00           N  
ATOM     22  OD1 ASN B   2     -25.384   5.604 -34.541  1.00  0.00           O  
ATOM     23  H   ASN B   2     -27.832   6.897 -34.591  1.00  0.00           H  
ATOM     24  HA  ASN B   2     -28.896   4.131 -34.210  1.00  0.00           H  
ATOM     25 1HB  ASN B   2     -27.018   3.150 -35.620  1.00  0.00           H  
ATOM     26 2HB  ASN B   2     -27.684   4.667 -36.271  1.00  0.00           H  
ATOM     27 1HD2 ASN B   2     -24.065   4.950 -36.548  1.00  0.00           H  
ATOM     28 2HD2 ASN B   2     -25.345   3.998 -37.224  1.00  0.00           H  
ATOM     29  N   GLY B   3     -26.509   3.954 -32.681  1.00  0.00           N  
ATOM     30  CA  GLY B   3     -25.741   4.027 -31.441  1.00  0.00           C  
ATOM     31  C   GLY B   3     -26.175   2.864 -30.597  1.00  0.00           C  
ATOM     32  O   GLY B   3     -27.303   2.406 -30.711  1.00  0.00           O  
ATOM     33  H   GLY B   3     -26.481   3.106 -33.229  1.00  0.00           H  
ATOM     34 1HA  GLY B   3     -24.685   3.920 -31.693  1.00  0.00           H  
ATOM     35 2HA  GLY B   3     -26.001   4.958 -30.939  1.00  0.00           H  
ATOM     36  N   GLY B   4     -25.285   2.410 -29.724  1.00  0.00           N  
ATOM     37  CA  GLY B   4     -25.594   1.286 -28.860  1.00  0.00           C  
ATOM     38  C   GLY B   4     -25.947   1.793 -27.471  1.00  0.00           C  
ATOM     39  O   GLY B   4     -25.925   1.048 -26.484  1.00  0.00           O  
ATOM     40  H   GLY B   4     -24.378   2.850 -29.654  1.00  0.00           H  
ATOM     41 1HA  GLY B   4     -26.461   0.778 -29.283  1.00  0.00           H  
ATOM     42 2HA  GLY B   4     -24.699   0.668 -28.795  1.00  0.00           H  
ATOM     43  N   GLY B   5     -26.301   3.043 -27.339  1.00  0.00           N  
ATOM     44  CA  GLY B   5     -26.643   3.421 -25.984  1.00  0.00           C  
ATOM     45  C   GLY B   5     -25.423   3.847 -25.167  1.00  0.00           C  
ATOM     46  O   GLY B   5     -24.296   3.930 -25.653  1.00  0.00           O  
ATOM     47  H   GLY B   5     -26.354   3.737 -28.071  1.00  0.00           H  
ATOM     48 1HA  GLY B   5     -27.324   4.269 -26.053  1.00  0.00           H  
ATOM     49 2HA  GLY B   5     -27.083   2.543 -25.511  1.00  0.00           H  
ATOM     50  N   ASN B   6     -25.706   4.089 -23.887  1.00  0.00           N  
ATOM     51  CA  ASN B   6     -24.764   4.527 -22.891  1.00  0.00           C  
ATOM     52  C   ASN B   6     -23.903   3.420 -22.359  1.00  0.00           C  
ATOM     53  O   ASN B   6     -24.087   2.262 -22.668  1.00  0.00           O  
ATOM     54  CB  ASN B   6     -25.440   5.167 -21.693  1.00  0.00           C  
ATOM     55  CG  ASN B   6     -26.186   4.191 -20.825  1.00  0.00           C  
ATOM     56  ND2 ASN B   6     -26.909   4.721 -19.872  1.00  0.00           N  
ATOM     57  OD1 ASN B   6     -26.165   2.978 -21.062  1.00  0.00           O  
ATOM     58  H   ASN B   6     -26.670   3.945 -23.622  1.00  0.00           H  
ATOM     59  HA  ASN B   6     -24.115   5.259 -23.375  1.00  0.00           H  
ATOM     60 1HB  ASN B   6     -24.901   5.871 -21.057  1.00  0.00           H  
ATOM     61 2HB  ASN B   6     -26.158   5.710 -22.308  1.00  0.00           H  
ATOM     62 1HD2 ASN B   6     -27.432   4.131 -19.256  1.00  0.00           H  
ATOM     63 2HD2 ASN B   6     -26.939   5.714 -19.761  1.00  0.00           H  
ATOM     64  N   THR B   7     -22.935   3.796 -21.553  1.00  0.00           N  
ATOM     65  CA  THR B   7     -22.099   2.810 -20.925  1.00  0.00           C  
ATOM     66  C   THR B   7     -22.405   2.906 -19.418  1.00  0.00           C  
ATOM     67  O   THR B   7     -22.985   3.887 -18.941  1.00  0.00           O  
ATOM     68  CB  THR B   7     -20.592   3.058 -21.127  1.00  0.00           C  
ATOM     69  CG2 THR B   7     -20.237   3.007 -22.605  1.00  0.00           C  
ATOM     70  OG1 THR B   7     -20.242   4.344 -20.599  1.00  0.00           O  
ATOM     71  H   THR B   7     -22.768   4.774 -21.365  1.00  0.00           H  
ATOM     72  HA  THR B   7     -22.391   1.828 -21.297  1.00  0.00           H  
ATOM     73  HB  THR B   7     -20.032   2.291 -20.593  1.00  0.00           H  
ATOM     74  HG1 THR B   7     -20.909   4.621 -19.966  1.00  0.00           H  
ATOM     75 1HG2 THR B   7     -19.169   3.185 -22.728  1.00  0.00           H  
ATOM     76 2HG2 THR B   7     -20.491   2.026 -23.006  1.00  0.00           H  
ATOM     77 3HG2 THR B   7     -20.796   3.774 -23.139  1.00  0.00           H  
ATOM     78  N   ASP B   8     -22.027   1.880 -18.671  1.00  0.00           N  
ATOM     79  CA  ASP B   8     -22.275   1.861 -17.247  1.00  0.00           C  
ATOM     80  C   ASP B   8     -20.980   1.318 -16.648  1.00  0.00           C  
ATOM     81  O   ASP B   8     -20.639   0.165 -16.832  1.00  0.00           O  
ATOM     82  CB  ASP B   8     -23.425   0.940 -16.832  1.00  0.00           C  
ATOM     83  CG  ASP B   8     -23.763   0.987 -15.348  1.00  0.00           C  
ATOM     84  OD1 ASP B   8     -23.093   1.688 -14.627  1.00  0.00           O  
ATOM     85  OD2 ASP B   8     -24.778   0.449 -14.973  1.00  0.00           O1-
ATOM     86  H   ASP B   8     -21.557   1.095 -19.099  1.00  0.00           H  
ATOM     87  HA  ASP B   8     -22.439   2.886 -16.912  1.00  0.00           H  
ATOM     88 1HB  ASP B   8     -24.333   1.089 -17.416  1.00  0.00           H  
ATOM     89 2HB  ASP B   8     -22.990  -0.030 -17.075  1.00  0.00           H  
ATOM     90  N   ILE B   9     -20.264   2.150 -15.876  1.00  0.00           N  
ATOM     91  CA  ILE B   9     -18.986   1.888 -15.213  1.00  0.00           C  
ATOM     92  C   ILE B   9     -18.697   0.501 -14.676  1.00  0.00           C  
ATOM     93  O   ILE B   9     -17.622  -0.041 -14.931  1.00  0.00           O  
ATOM     94  CB  ILE B   9     -18.811   2.864 -14.035  1.00  0.00           C  
ATOM     95  CG1 ILE B   9     -18.797   4.310 -14.537  1.00  0.00           C  
ATOM     96  CG2 ILE B   9     -17.535   2.550 -13.269  1.00  0.00           C  
ATOM     97  CD1 ILE B   9     -18.783   5.340 -13.431  1.00  0.00           C  
ATOM     98  H   ILE B   9     -20.699   3.055 -15.767  1.00  0.00           H  
ATOM     99  HA  ILE B   9     -18.169   2.018 -15.923  1.00  0.00           H  
ATOM    100  HB  ILE B   9     -19.668   2.772 -13.368  1.00  0.00           H  
ATOM    101 1HG1 ILE B   9     -17.908   4.430 -15.156  1.00  0.00           H  
ATOM    102 2HG1 ILE B   9     -19.687   4.449 -15.151  1.00  0.00           H  
ATOM    103 1HG2 ILE B   9     -17.427   3.249 -12.440  1.00  0.00           H  
ATOM    104 2HG2 ILE B   9     -17.584   1.533 -12.881  1.00  0.00           H  
ATOM    105 3HG2 ILE B   9     -16.678   2.643 -13.936  1.00  0.00           H  
ATOM    106 1HD1 ILE B   9     -18.773   6.341 -13.864  1.00  0.00           H  
ATOM    107 2HD1 ILE B   9     -19.673   5.222 -12.811  1.00  0.00           H  
ATOM    108 3HD1 ILE B   9     -17.894   5.204 -12.817  1.00  0.00           H  
ATOM    109  N   TYR B  10     -19.616  -0.075 -13.912  1.00  0.00           N  
ATOM    110  CA  TYR B  10     -19.315  -1.388 -13.378  1.00  0.00           C  
ATOM    111  C   TYR B  10     -19.949  -2.565 -14.076  1.00  0.00           C  
ATOM    112  O   TYR B  10     -20.120  -3.610 -13.459  1.00  0.00           O  
ATOM    113  CB  TYR B  10     -19.710  -1.510 -11.904  1.00  0.00           C  
ATOM    114  CG  TYR B  10     -19.114  -0.438 -11.019  1.00  0.00           C  
ATOM    115  CD1 TYR B  10     -19.918   0.523 -10.423  1.00  0.00           C  
ATOM    116  CD2 TYR B  10     -17.749  -0.391 -10.780  1.00  0.00           C  
ATOM    117  CE1 TYR B  10     -19.379   1.504  -9.614  1.00  0.00           C  
ATOM    118  CE2 TYR B  10     -17.199   0.585  -9.972  1.00  0.00           C  
ATOM    119  CZ  TYR B  10     -18.017   1.532  -9.391  1.00  0.00           C  
ATOM    120  OH  TYR B  10     -17.475   2.506  -8.585  1.00  0.00           O  
ATOM    121  H   TYR B  10     -20.502   0.356 -13.690  1.00  0.00           H  
ATOM    122  HA  TYR B  10     -18.234  -1.502 -13.459  1.00  0.00           H  
ATOM    123 1HB  TYR B  10     -20.799  -1.457 -11.856  1.00  0.00           H  
ATOM    124 2HB  TYR B  10     -19.378  -2.490 -11.562  1.00  0.00           H  
ATOM    125  HD1 TYR B  10     -20.993   0.495 -10.604  1.00  0.00           H  
ATOM    126  HD2 TYR B  10     -17.108  -1.142 -11.242  1.00  0.00           H  
ATOM    127  HE1 TYR B  10     -20.023   2.253  -9.153  1.00  0.00           H  
ATOM    128  HE2 TYR B  10     -16.123   0.605  -9.798  1.00  0.00           H  
ATOM    129  HH  TYR B  10     -18.085   2.822  -7.915  1.00  0.00           H  
ATOM    130  N   SER B  11     -20.290  -2.420 -15.352  1.00  0.00           N  
ATOM    131  CA  SER B  11     -20.934  -3.509 -16.068  1.00  0.00           C  
ATOM    132  C   SER B  11     -19.861  -4.446 -16.667  1.00  0.00           C  
ATOM    133  O   SER B  11     -20.142  -5.627 -16.955  1.00  0.00           O  
ATOM    134  CB  SER B  11     -21.809  -3.032 -17.211  1.00  0.00           C  
ATOM    135  OG  SER B  11     -21.053  -2.598 -18.308  1.00  0.00           O  
ATOM    136  H   SER B  11     -20.105  -1.554 -15.836  1.00  0.00           H  
ATOM    137  HA  SER B  11     -21.528  -4.068 -15.346  1.00  0.00           H  
ATOM    138 1HB  SER B  11     -22.451  -3.854 -17.525  1.00  0.00           H  
ATOM    139 2HB  SER B  11     -22.425  -2.206 -16.858  1.00  0.00           H  
ATOM    140  HG  SER B  11     -21.642  -2.312 -19.009  1.00  0.00           H  
ATOM    141  N   GLU B  12     -18.625  -3.965 -16.832  1.00  0.00           N  
ATOM    142  CA  GLU B  12     -17.630  -4.833 -17.437  1.00  0.00           C  
ATOM    143  C   GLU B  12     -16.996  -5.504 -16.225  1.00  0.00           C  
ATOM    144  O   GLU B  12     -17.522  -6.504 -15.695  1.00  0.00           O  
ATOM    145  CB  GLU B  12     -16.541  -4.088 -18.212  1.00  0.00           C  
ATOM    146  CG  GLU B  12     -17.068  -3.113 -19.256  1.00  0.00           C  
ATOM    147  CD  GLU B  12     -17.461  -3.826 -20.520  1.00  0.00           C  
ATOM    148  OE1 GLU B  12     -17.208  -5.003 -20.619  1.00  0.00           O  
ATOM    149  OE2 GLU B  12     -18.113  -3.224 -21.340  1.00  0.00           O1-
ATOM    150  OXT GLU B  12     -15.975  -5.072 -15.766  1.00  0.00           O1-
ATOM    151  H   GLU B  12     -18.360  -3.031 -16.554  1.00  0.00           H  
ATOM    152  HA  GLU B  12     -18.139  -5.573 -18.055  1.00  0.00           H  
ATOM    153 1HB  GLU B  12     -15.943  -3.546 -17.479  1.00  0.00           H  
ATOM    154 2HB  GLU B  12     -15.923  -4.842 -18.699  1.00  0.00           H  
ATOM    155 1HG  GLU B  12     -17.905  -2.512 -18.904  1.00  0.00           H  
ATOM    156 2HG  GLU B  12     -16.215  -2.466 -19.455  1.00  0.00           H  
ATOM    157  N   ARG T   1      -3.830   7.986 -55.391  1.00  0.00           N  
ATOM    158  CA  ARG T   1      -3.751   8.665 -54.094  1.00  0.00           C  
ATOM    159  C   ARG T   1      -3.728   7.790 -52.833  1.00  0.00           C  
ATOM    160  O   ARG T   1      -3.906   6.554 -52.887  1.00  0.00           O  
ATOM    161  CB  ARG T   1      -4.944   9.599 -53.952  1.00  0.00           C  
ATOM    162  CG  ARG T   1      -5.005  10.719 -54.978  1.00  0.00           C  
ATOM    163  CD  ARG T   1      -6.152  11.629 -54.731  1.00  0.00           C  
ATOM    164  NE  ARG T   1      -6.283  12.633 -55.774  1.00  0.00           N  
ATOM    165  CZ  ARG T   1      -7.286  13.530 -55.852  1.00  0.00           C  
ATOM    166  NH1 ARG T   1      -8.236  13.533 -54.943  1.00  0.00           N1+
ATOM    167  NH2 ARG T   1      -7.315  14.405 -56.842  1.00  0.00           N  
ATOM    168 1H   ARG T   1      -4.608   8.343 -55.908  1.00  0.00           H  
ATOM    169 2H   ARG T   1      -2.987   8.147 -55.904  1.00  0.00           H  
ATOM    170 3H   ARG T   1      -3.949   7.004 -55.247  1.00  0.00           H  
ATOM    171  HA  ARG T   1      -2.831   9.251 -54.114  1.00  0.00           H  
ATOM    172 1HB  ARG T   1      -5.866   9.026 -54.035  1.00  0.00           H  
ATOM    173 2HB  ARG T   1      -4.931  10.058 -52.963  1.00  0.00           H  
ATOM    174 1HG  ARG T   1      -4.087  11.304 -54.934  1.00  0.00           H  
ATOM    175 2HG  ARG T   1      -5.115  10.292 -55.976  1.00  0.00           H  
ATOM    176 1HD  ARG T   1      -7.075  11.051 -54.697  1.00  0.00           H  
ATOM    177 2HD  ARG T   1      -6.010  12.142 -53.780  1.00  0.00           H  
ATOM    178  HE  ARG T   1      -5.570  12.662 -56.491  1.00  0.00           H  
ATOM    179 1HH1 ARG T   1      -8.214  12.864 -54.186  1.00  0.00           H  
ATOM    180 2HH1 ARG T   1      -8.988  14.205 -55.002  1.00  0.00           H  
ATOM    181 1HH2 ARG T   1      -6.584  14.402 -57.541  1.00  0.00           H  
ATOM    182 2HH2 ARG T   1      -8.066  15.076 -56.900  1.00  0.00           H  
ATOM    183  N   ALA T   2      -3.454   8.453 -51.709  1.00  0.00           N  
ATOM    184  CA  ALA T   2      -3.420   7.818 -50.401  1.00  0.00           C  
ATOM    185  C   ALA T   2      -4.697   8.208 -49.677  1.00  0.00           C  
ATOM    186  O   ALA T   2      -4.982   9.393 -49.491  1.00  0.00           O  
ATOM    187  CB  ALA T   2      -2.243   8.259 -49.544  1.00  0.00           C  
ATOM    188  H   ALA T   2      -3.263   9.443 -51.779  1.00  0.00           H  
ATOM    189  HA  ALA T   2      -3.406   6.738 -50.553  1.00  0.00           H  
ATOM    190 1HB  ALA T   2      -2.279   7.747 -48.583  1.00  0.00           H  
ATOM    191 2HB  ALA T   2      -1.311   8.012 -50.052  1.00  0.00           H  
ATOM    192 3HB  ALA T   2      -2.294   9.335 -49.384  1.00  0.00           H  
ATOM    193  N   ILE T   3      -5.484   7.201 -49.318  1.00  0.00           N  
ATOM    194  CA  ILE T   3      -6.699   7.398 -48.552  1.00  0.00           C  
ATOM    195  C   ILE T   3      -6.363   7.156 -47.093  1.00  0.00           C  
ATOM    196  O   ILE T   3      -6.322   6.021 -46.672  1.00  0.00           O  
ATOM    197  CB  ILE T   3      -7.831   6.430 -48.942  1.00  0.00           C  
ATOM    198  CG1 ILE T   3      -8.182   6.588 -50.423  1.00  0.00           C  
ATOM    199  CG2 ILE T   3      -9.057   6.667 -48.073  1.00  0.00           C  
ATOM    200  CD1 ILE T   3      -9.147   5.545 -50.937  1.00  0.00           C  
ATOM    201  H   ILE T   3      -5.223   6.265 -49.593  1.00  0.00           H  
ATOM    202  HA  ILE T   3      -7.013   8.432 -48.684  1.00  0.00           H  
ATOM    203  HB  ILE T   3      -7.494   5.403 -48.805  1.00  0.00           H  
ATOM    204 1HG1 ILE T   3      -8.621   7.571 -50.590  1.00  0.00           H  
ATOM    205 2HG1 ILE T   3      -7.272   6.532 -51.022  1.00  0.00           H  
ATOM    206 1HG2 ILE T   3      -9.847   5.975 -48.362  1.00  0.00           H  
ATOM    207 2HG2 ILE T   3      -8.798   6.505 -47.028  1.00  0.00           H  
ATOM    208 3HG2 ILE T   3      -9.404   7.692 -48.206  1.00  0.00           H  
ATOM    209 1HD1 ILE T   3      -9.347   5.722 -51.994  1.00  0.00           H  
ATOM    210 2HD1 ILE T   3      -8.711   4.553 -50.812  1.00  0.00           H  
ATOM    211 3HD1 ILE T   3     -10.080   5.605 -50.377  1.00  0.00           H  
ATOM    212  N   ALA T   4      -6.118   8.228 -46.334  1.00  0.00           N  
ATOM    213  CA  ALA T   4      -5.695   8.119 -44.933  1.00  0.00           C  
ATOM    214  C   ALA T   4      -6.321   9.284 -44.166  1.00  0.00           C  
ATOM    215  O   ALA T   4      -6.592  10.335 -44.721  1.00  0.00           O  
ATOM    216  CB  ALA T   4      -4.189   8.198 -44.752  1.00  0.00           C  
ATOM    217  H   ALA T   4      -6.231   9.144 -46.744  1.00  0.00           H  
ATOM    218  HA  ALA T   4      -6.082   7.179 -44.541  1.00  0.00           H  
ATOM    219 1HB  ALA T   4      -3.946   8.111 -43.693  1.00  0.00           H  
ATOM    220 2HB  ALA T   4      -3.713   7.386 -45.301  1.00  0.00           H  
ATOM    221 3HB  ALA T   4      -3.828   9.154 -45.128  1.00  0.00           H  
ATOM    222  N   ALA T   5      -6.601   9.060 -42.890  1.00  0.00           N  
ATOM    223  CA  ALA T   5      -7.244  10.051 -42.043  1.00  0.00           C  
ATOM    224  C   ALA T   5      -6.475  10.051 -40.729  1.00  0.00           C  
ATOM    225  O   ALA T   5      -5.996   9.020 -40.282  1.00  0.00           O  
ATOM    226  CB  ALA T   5      -8.676   9.741 -41.744  1.00  0.00           C  
ATOM    227  H   ALA T   5      -6.354   8.162 -42.498  1.00  0.00           H  
ATOM    228  HA  ALA T   5      -7.145  11.023 -42.525  1.00  0.00           H  
ATOM    229 1HB  ALA T   5      -9.091  10.523 -41.106  1.00  0.00           H  
ATOM    230 2HB  ALA T   5      -9.240   9.694 -42.675  1.00  0.00           H  
ATOM    231 3HB  ALA T   5      -8.741   8.784 -41.230  1.00  0.00           H  
ATOM    232  N   HIS T   6      -6.273  11.220 -40.155  1.00  0.00           N  
ATOM    233  CA  HIS T   6      -5.614  11.313 -38.867  1.00  0.00           C  
ATOM    234  C   HIS T   6      -6.338  12.498 -38.199  1.00  0.00           C  
ATOM    235  O   HIS T   6      -6.376  13.594 -38.749  1.00  0.00           O  
ATOM    236  CB  HIS T   6      -4.119  11.636 -38.953  1.00  0.00           C  
ATOM    237  CG  HIS T   6      -3.407  11.543 -37.640  1.00  0.00           C  
ATOM    238  CD2 HIS T   6      -2.867  12.499 -36.848  1.00  0.00           C  
ATOM    239  ND1 HIS T   6      -3.186  10.343 -36.997  1.00  0.00           N  
ATOM    240  CE1 HIS T   6      -2.539  10.566 -35.866  1.00  0.00           C  
ATOM    241  NE2 HIS T   6      -2.335  11.865 -35.752  1.00  0.00           N  
ATOM    242  H   HIS T   6      -6.578  12.066 -40.614  1.00  0.00           H  
ATOM    243  HA  HIS T   6      -5.802  10.395 -38.311  1.00  0.00           H  
ATOM    244 1HB  HIS T   6      -3.638  10.951 -39.652  1.00  0.00           H  
ATOM    245 2HB  HIS T   6      -3.987  12.645 -39.342  1.00  0.00           H  
ATOM    246  HD1 HIS T   6      -3.396   9.433 -37.355  1.00  0.00           H  
ATOM    247  HD2 HIS T   6      -2.800  13.584 -36.937  1.00  0.00           H  
ATOM    248  HE1 HIS T   6      -2.267   9.739 -35.210  1.00  0.00           H  
ATOM    249  N   TYR T   7      -7.021  12.241 -37.097  1.00  0.00           N  
ATOM    250  CA  TYR T   7      -7.820  13.247 -36.429  1.00  0.00           C  
ATOM    251  C   TYR T   7      -7.203  13.489 -35.080  1.00  0.00           C  
ATOM    252  O   TYR T   7      -6.437  12.669 -34.590  1.00  0.00           O  
ATOM    253  CB  TYR T   7      -9.265  12.826 -36.214  1.00  0.00           C  
ATOM    254  CG  TYR T   7     -10.038  12.703 -37.491  1.00  0.00           C  
ATOM    255  CD1 TYR T   7     -10.762  13.768 -37.976  1.00  0.00           C  
ATOM    256  CD2 TYR T   7     -10.014  11.533 -38.228  1.00  0.00           C  
ATOM    257  CE1 TYR T   7     -11.467  13.665 -39.126  1.00  0.00           C  
ATOM    258  CE2 TYR T   7     -10.705  11.423 -39.383  1.00  0.00           C  
ATOM    259  CZ  TYR T   7     -11.429  12.500 -39.839  1.00  0.00           C  
ATOM    260  OH  TYR T   7     -12.151  12.413 -41.016  1.00  0.00           O  
ATOM    261  H   TYR T   7      -6.981  11.308 -36.711  1.00  0.00           H  
ATOM    262  HA  TYR T   7      -7.767  14.163 -37.020  1.00  0.00           H  
ATOM    263 1HB  TYR T   7      -9.291  11.865 -35.698  1.00  0.00           H  
ATOM    264 2HB  TYR T   7      -9.764  13.553 -35.574  1.00  0.00           H  
ATOM    265  HD1 TYR T   7     -10.775  14.713 -37.431  1.00  0.00           H  
ATOM    266  HD2 TYR T   7      -9.431  10.680 -37.879  1.00  0.00           H  
ATOM    267  HE1 TYR T   7     -12.035  14.518 -39.495  1.00  0.00           H  
ATOM    268  HE2 TYR T   7     -10.686  10.486 -39.942  1.00  0.00           H  
ATOM    269  HH  TYR T   7     -12.666  13.215 -41.135  1.00  0.00           H  
ATOM    270  N   GLU T   8      -7.531  14.629 -34.483  1.00  0.00           N  
ATOM    271  CA  GLU T   8      -7.004  14.978 -33.184  1.00  0.00           C  
ATOM    272  C   GLU T   8      -8.105  15.685 -32.398  1.00  0.00           C  
ATOM    273  O   GLU T   8      -9.172  15.946 -32.940  1.00  0.00           O  
ATOM    274  CB  GLU T   8      -5.805  15.919 -33.252  1.00  0.00           C  
ATOM    275  CG  GLU T   8      -4.612  15.260 -33.909  1.00  0.00           C  
ATOM    276  CD  GLU T   8      -3.483  16.217 -34.290  1.00  0.00           C  
ATOM    277  OE1 GLU T   8      -3.678  17.449 -34.293  1.00  0.00           O  
ATOM    278  OE2 GLU T   8      -2.372  15.726 -34.584  1.00  0.00           O1-
ATOM    279  H   GLU T   8      -8.162  15.267 -34.947  1.00  0.00           H  
ATOM    280  HA  GLU T   8      -6.737  14.052 -32.674  1.00  0.00           H  
ATOM    281 1HB  GLU T   8      -6.076  16.814 -33.813  1.00  0.00           H  
ATOM    282 2HB  GLU T   8      -5.533  16.235 -32.244  1.00  0.00           H  
ATOM    283 1HG  GLU T   8      -4.203  14.513 -33.229  1.00  0.00           H  
ATOM    284 2HG  GLU T   8      -4.944  14.746 -34.810  1.00  0.00           H  
ATOM    285  N   VAL T   9      -7.848  15.965 -31.123  1.00  0.00           N  
ATOM    286  CA  VAL T   9      -8.843  16.535 -30.209  1.00  0.00           C  
ATOM    287  C   VAL T   9      -8.519  17.986 -29.890  1.00  0.00           C  
ATOM    288  O   VAL T   9      -7.358  18.333 -29.675  1.00  0.00           O  
ATOM    289  CB  VAL T   9      -8.925  15.781 -28.867  1.00  0.00           C  
ATOM    290  CG1 VAL T   9      -9.926  16.453 -27.940  1.00  0.00           C  
ATOM    291  CG2 VAL T   9      -9.308  14.329 -29.112  1.00  0.00           C  
ATOM    292  H   VAL T   9      -6.918  15.772 -30.779  1.00  0.00           H  
ATOM    293  HA  VAL T   9      -9.807  16.496 -30.718  1.00  0.00           H  
ATOM    294  HB  VAL T   9      -7.953  15.824 -28.377  1.00  0.00           H  
ATOM    295 1HG1 VAL T   9      -9.971  15.908 -26.997  1.00  0.00           H  
ATOM    296 2HG1 VAL T   9      -9.614  17.480 -27.750  1.00  0.00           H  
ATOM    297 3HG1 VAL T   9     -10.911  16.453 -28.405  1.00  0.00           H  
ATOM    298 1HG2 VAL T   9      -9.362  13.802 -28.160  1.00  0.00           H  
ATOM    299 2HG2 VAL T   9     -10.277  14.286 -29.608  1.00  0.00           H  
ATOM    300 3HG2 VAL T   9      -8.555  13.857 -29.745  1.00  0.00           H  
ATOM    301  N   HIS T  10      -9.553  18.828 -29.863  1.00  0.00           N  
ATOM    302  CA  HIS T  10      -9.501  20.149 -29.217  1.00  0.00           C  
ATOM    303  C   HIS T  10     -10.416  20.017 -28.005  1.00  0.00           C  
ATOM    304  O   HIS T  10     -11.375  19.240 -28.025  1.00  0.00           O  
ATOM    305  CB  HIS T  10     -10.020  21.280 -30.089  1.00  0.00           C  
ATOM    306  CG  HIS T  10      -9.181  21.540 -31.294  1.00  0.00           C  
ATOM    307  CD2 HIS T  10      -8.077  20.916 -31.765  1.00  0.00           C  
ATOM    308  ND1 HIS T  10      -9.448  22.569 -32.170  1.00  0.00           N  
ATOM    309  CE1 HIS T  10      -8.546  22.559 -33.136  1.00  0.00           C  
ATOM    310  NE2 HIS T  10      -7.703  21.567 -32.913  1.00  0.00           N  
ATOM    311  H   HIS T  10     -10.410  18.534 -30.312  1.00  0.00           H  
ATOM    312  HA  HIS T  10      -8.477  20.333 -28.890  1.00  0.00           H  
ATOM    313 1HB  HIS T  10     -11.032  21.048 -30.421  1.00  0.00           H  
ATOM    314 2HB  HIS T  10     -10.069  22.197 -29.504  1.00  0.00           H  
ATOM    315  HD2 HIS T  10      -7.579  20.054 -31.319  1.00  0.00           H  
ATOM    316  HE1 HIS T  10      -8.504  23.253 -33.975  1.00  0.00           H  
ATOM    317  HE2 HIS T  10      -6.912  21.324 -33.492  1.00  0.00           H  
ATOM    318  N   GLY T  11      -7.130  19.615 -20.765  1.00  0.00           N  
ATOM    319  CA  GLY T  11      -8.079  18.521 -20.611  1.00  0.00           C  
ATOM    320  C   GLY T  11      -9.375  19.011 -21.260  1.00  0.00           C  
ATOM    321  O   GLY T  11      -9.776  20.160 -21.129  1.00  0.00           O  
ATOM    322  H   GLY T  11      -6.520  19.850 -19.994  1.00  0.00           H  
ATOM    323 1HA  GLY T  11      -7.696  17.660 -21.160  1.00  0.00           H  
ATOM    324 2HA  GLY T  11      -8.240  18.359 -19.546  1.00  0.00           H  
ATOM    325  N   ALA T  12     -10.055  18.093 -21.941  1.00  0.00           N  
ATOM    326  CA  ALA T  12     -11.436  18.297 -22.348  1.00  0.00           C  
ATOM    327  C   ALA T  12     -12.213  17.311 -21.473  1.00  0.00           C  
ATOM    328  O   ALA T  12     -11.677  16.771 -20.516  1.00  0.00           O  
ATOM    329  CB  ALA T  12     -11.707  17.962 -23.822  1.00  0.00           C  
ATOM    330  H   ALA T  12      -9.593  17.228 -22.182  1.00  0.00           H  
ATOM    331  HA  ALA T  12     -11.722  19.320 -22.104  1.00  0.00           H  
ATOM    332 1HB  ALA T  12     -12.758  18.140 -24.048  1.00  0.00           H  
ATOM    333 2HB  ALA T  12     -11.087  18.595 -24.458  1.00  0.00           H  
ATOM    334 3HB  ALA T  12     -11.467  16.916 -24.007  1.00  0.00           H  
ATOM    335  N   GLN T  13     -13.464  17.055 -21.851  1.00  0.00           N  
ATOM    336  CA  GLN T  13     -14.363  16.198 -21.094  1.00  0.00           C  
ATOM    337  C   GLN T  13     -15.292  15.511 -22.087  1.00  0.00           C  
ATOM    338  O   GLN T  13     -15.650  16.091 -23.097  1.00  0.00           O  
ATOM    339  CB  GLN T  13     -15.222  16.955 -20.103  1.00  0.00           C  
ATOM    340  CG  GLN T  13     -16.060  16.078 -19.223  1.00  0.00           C  
ATOM    341  CD  GLN T  13     -16.805  16.868 -18.186  1.00  0.00           C  
ATOM    342  NE2 GLN T  13     -16.949  16.291 -17.009  1.00  0.00           N  
ATOM    343  OE1 GLN T  13     -17.218  18.001 -18.427  1.00  0.00           O  
ATOM    344  H   GLN T  13     -13.793  17.482 -22.704  1.00  0.00           H  
ATOM    345  HA  GLN T  13     -13.759  15.446 -20.586  1.00  0.00           H  
ATOM    346 1HB  GLN T  13     -14.585  17.566 -19.463  1.00  0.00           H  
ATOM    347 2HB  GLN T  13     -15.889  17.630 -20.641  1.00  0.00           H  
ATOM    348 1HG  GLN T  13     -16.785  15.549 -19.841  1.00  0.00           H  
ATOM    349 2HG  GLN T  13     -15.411  15.365 -18.715  1.00  0.00           H  
ATOM    350 1HE2 GLN T  13     -17.437  16.766 -16.275  1.00  0.00           H  
ATOM    351 2HE2 GLN T  13     -16.572  15.379 -16.849  1.00  0.00           H  
ATOM    352  N   ALA T  14     -15.685  14.279 -21.777  1.00  0.00           N  
ATOM    353  CA  ALA T  14     -16.632  13.518 -22.583  1.00  0.00           C  
ATOM    354  C   ALA T  14     -18.051  14.002 -22.254  1.00  0.00           C  
ATOM    355  O   ALA T  14     -18.241  14.776 -21.343  1.00  0.00           O  
ATOM    356  CB  ALA T  14     -16.580  12.021 -22.316  1.00  0.00           C  
ATOM    357  H   ALA T  14     -15.303  13.860 -20.940  1.00  0.00           H  
ATOM    358  HA  ALA T  14     -16.416  13.728 -23.631  1.00  0.00           H  
ATOM    359 1HB  ALA T  14     -17.295  11.512 -22.963  1.00  0.00           H  
ATOM    360 2HB  ALA T  14     -15.576  11.649 -22.522  1.00  0.00           H  
ATOM    361 3HB  ALA T  14     -16.832  11.828 -21.275  1.00  0.00           H  
ATOM    362  N   GLY T  15     -19.050  13.508 -22.971  1.00  0.00           N  
ATOM    363  CA  GLY T  15     -20.397  13.998 -22.797  1.00  0.00           C  
ATOM    364  C   GLY T  15     -21.148  13.056 -21.869  1.00  0.00           C  
ATOM    365  O   GLY T  15     -20.561  12.255 -21.137  1.00  0.00           O  
ATOM    366  H   GLY T  15     -18.874  12.781 -23.650  1.00  0.00           H  
ATOM    367 1HA  GLY T  15     -20.333  14.981 -22.330  1.00  0.00           H  
ATOM    368 2HA  GLY T  15     -20.878  13.992 -23.774  1.00  0.00           H  
ATOM    369  N   VAL T  16     -22.472  13.171 -21.900  1.00  0.00           N  
ATOM    370  CA  VAL T  16     -23.374  12.408 -21.054  1.00  0.00           C  
ATOM    371  C   VAL T  16     -23.565  10.987 -21.495  1.00  0.00           C  
ATOM    372  O   VAL T  16     -23.956  10.145 -20.704  1.00  0.00           O  
ATOM    373  CB  VAL T  16     -24.778  13.037 -20.976  1.00  0.00           C  
ATOM    374  CG1 VAL T  16     -24.683  14.506 -20.591  1.00  0.00           C  
ATOM    375  CG2 VAL T  16     -25.506  12.881 -22.302  1.00  0.00           C  
ATOM    376  H   VAL T  16     -22.856  13.834 -22.558  1.00  0.00           H  
ATOM    377  HA  VAL T  16     -22.929  12.397 -20.058  1.00  0.00           H  
ATOM    378  HB  VAL T  16     -25.364  12.503 -20.228  1.00  0.00           H  
ATOM    379 1HG1 VAL T  16     -25.684  14.934 -20.540  1.00  0.00           H  
ATOM    380 2HG1 VAL T  16     -24.200  14.597 -19.618  1.00  0.00           H  
ATOM    381 3HG1 VAL T  16     -24.098  15.041 -21.339  1.00  0.00           H  
ATOM    382 1HG2 VAL T  16     -26.496  13.330 -22.229  1.00  0.00           H  
ATOM    383 2HG2 VAL T  16     -24.939  13.379 -23.088  1.00  0.00           H  
ATOM    384 3HG2 VAL T  16     -25.605  11.822 -22.540  1.00  0.00           H  
ATOM    385  N   ASP T  17     -23.315  10.733 -22.773  1.00  0.00           N  
ATOM    386  CA  ASP T  17     -23.383   9.381 -23.317  1.00  0.00           C  
ATOM    387  C   ASP T  17     -22.004   8.755 -23.184  1.00  0.00           C  
ATOM    388  O   ASP T  17     -21.895   7.544 -23.062  1.00  0.00           O  
ATOM    389  CB  ASP T  17     -23.773   9.342 -24.797  1.00  0.00           C  
ATOM    390  CG  ASP T  17     -25.166   9.881 -25.094  1.00  0.00           C  
ATOM    391  OD1 ASP T  17     -26.116   9.329 -24.590  1.00  0.00           O  
ATOM    392  OD2 ASP T  17     -25.261  10.927 -25.690  1.00  0.00           O1-
ATOM    393  H   ASP T  17     -23.071  11.498 -23.386  1.00  0.00           H  
ATOM    394  HA  ASP T  17     -24.096   8.816 -22.715  1.00  0.00           H  
ATOM    395 1HB  ASP T  17     -23.049   9.829 -25.450  1.00  0.00           H  
ATOM    396 2HB  ASP T  17     -23.756   8.266 -24.971  1.00  0.00           H  
ATOM    397  N   GLY T  18     -20.965   9.585 -23.200  1.00  0.00           N  
ATOM    398  CA  GLY T  18     -19.599   9.125 -23.027  1.00  0.00           C  
ATOM    399  C   GLY T  18     -18.955   8.948 -24.372  1.00  0.00           C  
ATOM    400  O   GLY T  18     -18.220   7.996 -24.601  1.00  0.00           O  
ATOM    401  H   GLY T  18     -21.139  10.570 -23.337  1.00  0.00           H  
ATOM    402 1HA  GLY T  18     -19.061   9.898 -22.476  1.00  0.00           H  
ATOM    403 2HA  GLY T  18     -19.639   8.160 -22.524  1.00  0.00           H  
ATOM    404  N   THR T  19     -19.266   9.873 -25.269  1.00  0.00           N  
ATOM    405  CA  THR T  19     -18.753   9.839 -26.625  1.00  0.00           C  
ATOM    406  C   THR T  19     -17.637  10.872 -26.644  1.00  0.00           C  
ATOM    407  O   THR T  19     -17.755  11.929 -26.023  1.00  0.00           O  
ATOM    408  CB  THR T  19     -19.793  10.229 -27.692  1.00  0.00           C  
ATOM    409  CG2 THR T  19     -21.032   9.355 -27.573  1.00  0.00           C  
ATOM    410  OG1 THR T  19     -20.163  11.603 -27.522  1.00  0.00           O  
ATOM    411  H   THR T  19     -19.881  10.626 -24.995  1.00  0.00           H  
ATOM    412  HA  THR T  19     -18.342   8.847 -26.812  1.00  0.00           H  
ATOM    413  HB  THR T  19     -19.352  10.100 -28.680  1.00  0.00           H  
ATOM    414  HG1 THR T  19     -19.686  12.143 -28.157  1.00  0.00           H  
ATOM    415 1HG2 THR T  19     -21.755   9.645 -28.335  1.00  0.00           H  
ATOM    416 2HG2 THR T  19     -20.755   8.310 -27.713  1.00  0.00           H  
ATOM    417 3HG2 THR T  19     -21.473   9.484 -26.586  1.00  0.00           H  
ATOM    418  N   VAL T  20     -16.550  10.571 -27.336  1.00  0.00           N  
ATOM    419  CA  VAL T  20     -15.487  11.541 -27.484  1.00  0.00           C  
ATOM    420  C   VAL T  20     -15.757  12.345 -28.756  1.00  0.00           C  
ATOM    421  O   VAL T  20     -15.954  11.778 -29.814  1.00  0.00           O  
ATOM    422  CB  VAL T  20     -14.093  10.900 -27.620  1.00  0.00           C  
ATOM    423  CG1 VAL T  20     -13.041  11.966 -27.892  1.00  0.00           C  
ATOM    424  CG2 VAL T  20     -13.742  10.116 -26.364  1.00  0.00           C  
ATOM    425  H   VAL T  20     -16.451   9.662 -27.767  1.00  0.00           H  
ATOM    426  HA  VAL T  20     -15.523  12.208 -26.621  1.00  0.00           H  
ATOM    427  HB  VAL T  20     -14.109  10.187 -28.444  1.00  0.00           H  
ATOM    428 1HG1 VAL T  20     -12.062  11.495 -27.985  1.00  0.00           H  
ATOM    429 2HG1 VAL T  20     -13.283  12.487 -28.818  1.00  0.00           H  
ATOM    430 3HG1 VAL T  20     -13.024  12.678 -27.067  1.00  0.00           H  
ATOM    431 1HG2 VAL T  20     -12.754   9.670 -26.478  1.00  0.00           H  
ATOM    432 2HG2 VAL T  20     -13.741  10.788 -25.506  1.00  0.00           H  
ATOM    433 3HG2 VAL T  20     -14.479   9.329 -26.209  1.00  0.00           H  
ATOM    434  N   SER T  21     -15.712  13.669 -28.659  1.00  0.00           N  
ATOM    435  CA  SER T  21     -16.078  14.538 -29.771  1.00  0.00           C  
ATOM    436  C   SER T  21     -15.115  15.718 -29.835  1.00  0.00           C  
ATOM    437  O   SER T  21     -14.281  15.875 -28.960  1.00  0.00           O  
ATOM    438  CB  SER T  21     -17.480  15.100 -29.649  1.00  0.00           C  
ATOM    439  OG  SER T  21     -17.606  15.892 -28.500  1.00  0.00           O  
ATOM    440  H   SER T  21     -15.415  14.084 -27.787  1.00  0.00           H  
ATOM    441  HA  SER T  21     -15.983  13.952 -30.687  1.00  0.00           H  
ATOM    442 1HB  SER T  21     -17.711  15.698 -30.532  1.00  0.00           H  
ATOM    443 2HB  SER T  21     -18.199  14.282 -29.612  1.00  0.00           H  
ATOM    444  HG  SER T  21     -18.513  16.208 -28.494  1.00  0.00           H  
ATOM    445  N   GLY T  22     -15.205  16.527 -30.887  1.00  0.00           N  
ATOM    446  CA  GLY T  22     -14.327  17.681 -31.054  1.00  0.00           C  
ATOM    447  C   GLY T  22     -13.122  17.194 -31.819  1.00  0.00           C  
ATOM    448  O   GLY T  22     -11.989  17.508 -31.462  1.00  0.00           O  
ATOM    449  H   GLY T  22     -15.903  16.335 -31.590  1.00  0.00           H  
ATOM    450 1HA  GLY T  22     -14.859  18.425 -31.649  1.00  0.00           H  
ATOM    451 2HA  GLY T  22     -14.019  18.017 -30.065  1.00  0.00           H  
ATOM    452  N   TRP T  23     -13.395  16.502 -32.919  1.00  0.00           N  
ATOM    453  CA  TRP T  23     -12.382  15.870 -33.763  1.00  0.00           C  
ATOM    454  C   TRP T  23     -12.047  16.764 -34.952  1.00  0.00           C  
ATOM    455  O   TRP T  23     -12.796  16.823 -35.936  1.00  0.00           O  
ATOM    456  CB  TRP T  23     -12.827  14.525 -34.319  1.00  0.00           C  
ATOM    457  CG  TRP T  23     -13.020  13.533 -33.295  1.00  0.00           C  
ATOM    458  CD1 TRP T  23     -14.197  13.091 -32.798  1.00  0.00           C  
ATOM    459  CD2 TRP T  23     -11.998  12.783 -32.641  1.00  0.00           C  
ATOM    460  CE2 TRP T  23     -12.634  11.914 -31.745  1.00  0.00           C  
ATOM    461  CE3 TRP T  23     -10.600  12.764 -32.726  1.00  0.00           C  
ATOM    462  NE1 TRP T  23     -13.982  12.124 -31.864  1.00  0.00           N  
ATOM    463  CZ2 TRP T  23     -11.925  11.047 -30.931  1.00  0.00           C  
ATOM    464  CZ3 TRP T  23      -9.908  11.913 -31.932  1.00  0.00           C  
ATOM    465  CH2 TRP T  23     -10.561  11.066 -31.041  1.00  0.00           C  
ATOM    466  H   TRP T  23     -14.368  16.418 -33.174  1.00  0.00           H  
ATOM    467  HA  TRP T  23     -11.486  15.745 -33.153  1.00  0.00           H  
ATOM    468 1HB  TRP T  23     -13.763  14.650 -34.865  1.00  0.00           H  
ATOM    469 2HB  TRP T  23     -12.083  14.158 -35.025  1.00  0.00           H  
ATOM    470  HD1 TRP T  23     -15.177  13.456 -33.100  1.00  0.00           H  
ATOM    471  HE1 TRP T  23     -14.700  11.640 -31.343  1.00  0.00           H  
ATOM    472  HE3 TRP T  23     -10.081  13.420 -33.424  1.00  0.00           H  
ATOM    473  HZ2 TRP T  23     -12.420  10.374 -30.231  1.00  0.00           H  
ATOM    474  HZ3 TRP T  23      -8.821  11.909 -32.009  1.00  0.00           H  
ATOM    475  HH2 TRP T  23      -9.964  10.404 -30.414  1.00  0.00           H  
ATOM    476  N   GLU T  24     -10.917  17.462 -34.863  1.00  0.00           N  
ATOM    477  CA  GLU T  24     -10.423  18.261 -35.986  1.00  0.00           C  
ATOM    478  C   GLU T  24      -9.528  17.380 -36.851  1.00  0.00           C  
ATOM    479  O   GLU T  24      -8.855  16.511 -36.327  1.00  0.00           O  
ATOM    480  CB  GLU T  24      -9.605  19.462 -35.550  1.00  0.00           C  
ATOM    481  CG  GLU T  24      -9.551  20.553 -36.583  1.00  0.00           C  
ATOM    482  CD  GLU T  24     -10.800  21.410 -36.540  1.00  0.00           C  
ATOM    483  OE1 GLU T  24     -11.545  21.290 -35.538  1.00  0.00           O  
ATOM    484  OE2 GLU T  24     -11.043  22.191 -37.487  1.00  0.00           O1-
ATOM    485  H   GLU T  24     -10.388  17.442 -34.003  1.00  0.00           H  
ATOM    486  HA  GLU T  24     -11.287  18.578 -36.571  1.00  0.00           H  
ATOM    487 1HB  GLU T  24     -10.026  19.876 -34.634  1.00  0.00           H  
ATOM    488 2HB  GLU T  24      -8.586  19.147 -35.328  1.00  0.00           H  
ATOM    489 1HG  GLU T  24      -8.674  21.172 -36.397  1.00  0.00           H  
ATOM    490 2HG  GLU T  24      -9.440  20.102 -37.568  1.00  0.00           H  
ATOM    491  N   GLU T  25      -9.518  17.601 -38.163  1.00  0.00           N  
ATOM    492  CA  GLU T  25      -8.648  16.855 -39.081  1.00  0.00           C  
ATOM    493  C   GLU T  25      -7.262  17.475 -38.925  1.00  0.00           C  
ATOM    494  O   GLU T  25      -7.123  18.684 -38.821  1.00  0.00           O  
ATOM    495  CB  GLU T  25      -9.063  16.972 -40.555  1.00  0.00           C  
ATOM    496  CG  GLU T  25      -9.841  15.790 -41.071  1.00  0.00           C  
ATOM    497  CD  GLU T  25      -9.821  15.623 -42.568  1.00  0.00           C  
ATOM    498  OE1 GLU T  25      -8.727  15.543 -43.152  1.00  0.00           O  
ATOM    499  OE2 GLU T  25     -10.913  15.544 -43.158  1.00  0.00           O1-
ATOM    500  H   GLU T  25     -10.134  18.309 -38.536  1.00  0.00           H  
ATOM    501  HA  GLU T  25      -8.624  15.815 -38.757  1.00  0.00           H  
ATOM    502 1HB  GLU T  25      -9.676  17.864 -40.691  1.00  0.00           H  
ATOM    503 2HB  GLU T  25      -8.175  17.088 -41.176  1.00  0.00           H  
ATOM    504 1HG  GLU T  25      -9.437  14.880 -40.629  1.00  0.00           H  
ATOM    505 2HG  GLU T  25     -10.880  15.885 -40.754  1.00  0.00           H  
ATOM    506  N   ALA T  26      -6.227  16.650 -38.927  1.00  0.00           N  
ATOM    507  CA  ALA T  26      -4.869  17.180 -38.922  1.00  0.00           C  
ATOM    508  C   ALA T  26      -4.618  17.594 -40.373  1.00  0.00           C  
ATOM    509  O   ALA T  26      -5.378  17.248 -41.273  1.00  0.00           O  
ATOM    510  CB  ALA T  26      -3.818  16.164 -38.525  1.00  0.00           C  
ATOM    511  H   ALA T  26      -6.365  15.650 -38.930  1.00  0.00           H  
ATOM    512  HA  ALA T  26      -4.844  18.057 -38.276  1.00  0.00           H  
ATOM    513 1HB  ALA T  26      -2.834  16.633 -38.545  1.00  0.00           H  
ATOM    514 2HB  ALA T  26      -4.026  15.801 -37.518  1.00  0.00           H  
ATOM    515 3HB  ALA T  26      -3.837  15.330 -39.224  1.00  0.00           H  
ATOM    516  N   ARG T  27      -3.503  18.284 -40.593  1.00  0.00           N  
ATOM    517  CA  ARG T  27      -3.205  18.858 -41.893  1.00  0.00           C  
ATOM    518  C   ARG T  27      -2.466  17.904 -42.798  1.00  0.00           C  
ATOM    519  O   ARG T  27      -1.303  18.111 -43.088  1.00  0.00           O  
ATOM    520  CB  ARG T  27      -2.358  20.118 -41.795  1.00  0.00           C  
ATOM    521  CG  ARG T  27      -3.037  21.293 -41.108  1.00  0.00           C  
ATOM    522  CD  ARG T  27      -2.158  22.490 -41.073  1.00  0.00           C  
ATOM    523  NE  ARG T  27      -2.795  23.611 -40.400  1.00  0.00           N  
ATOM    524  CZ  ARG T  27      -2.227  24.820 -40.223  1.00  0.00           C  
ATOM    525  NH1 ARG T  27      -1.014  25.049 -40.675  1.00  0.00           N1+
ATOM    526  NH2 ARG T  27      -2.890  25.776 -39.596  1.00  0.00           N  
ATOM    527  H   ARG T  27      -2.847  18.413 -39.836  1.00  0.00           H  
ATOM    528  HA  ARG T  27      -4.162  19.098 -42.356  1.00  0.00           H  
ATOM    529 1HB  ARG T  27      -1.443  19.899 -41.246  1.00  0.00           H  
ATOM    530 2HB  ARG T  27      -2.071  20.442 -42.795  1.00  0.00           H  
ATOM    531 1HG  ARG T  27      -3.948  21.552 -41.646  1.00  0.00           H  
ATOM    532 2HG  ARG T  27      -3.286  21.020 -40.082  1.00  0.00           H  
ATOM    533 1HD  ARG T  27      -1.238  22.251 -40.541  1.00  0.00           H  
ATOM    534 2HD  ARG T  27      -1.919  22.796 -42.091  1.00  0.00           H  
ATOM    535  HE  ARG T  27      -3.729  23.472 -40.039  1.00  0.00           H  
ATOM    536 1HH1 ARG T  27      -0.507  24.319 -41.154  1.00  0.00           H  
ATOM    537 2HH1 ARG T  27      -0.589  25.955 -40.541  1.00  0.00           H  
ATOM    538 1HH2 ARG T  27      -3.823  25.600 -39.249  1.00  0.00           H  
ATOM    539 2HH2 ARG T  27      -2.466  26.682 -39.463  1.00  0.00           H  
ATOM    540  N   ILE T  28      -3.132  16.832 -43.201  1.00  0.00           N  
ATOM    541  CA  ILE T  28      -2.581  15.894 -44.166  1.00  0.00           C  
ATOM    542  C   ILE T  28      -3.158  16.047 -45.559  1.00  0.00           C  
ATOM    543  O   ILE T  28      -4.357  16.336 -45.713  1.00  0.00           O  
ATOM    544  CB  ILE T  28      -2.801  14.449 -43.761  1.00  0.00           C  
ATOM    545  CG1 ILE T  28      -2.171  14.173 -42.409  1.00  0.00           C  
ATOM    546  CG2 ILE T  28      -2.187  13.540 -44.812  1.00  0.00           C  
ATOM    547  CD1 ILE T  28      -3.121  14.253 -41.296  1.00  0.00           C  
ATOM    548  H   ILE T  28      -4.054  16.665 -42.823  1.00  0.00           H  
ATOM    549  HA  ILE T  28      -1.511  16.095 -44.218  1.00  0.00           H  
ATOM    550  HB  ILE T  28      -3.870  14.251 -43.685  1.00  0.00           H  
ATOM    551 1HG1 ILE T  28      -1.725  13.180 -42.411  1.00  0.00           H  
ATOM    552 2HG1 ILE T  28      -1.370  14.891 -42.228  1.00  0.00           H  
ATOM    553 1HG2 ILE T  28      -2.341  12.500 -44.528  1.00  0.00           H  
ATOM    554 2HG2 ILE T  28      -2.661  13.727 -45.775  1.00  0.00           H  
ATOM    555 3HG2 ILE T  28      -1.118  13.742 -44.888  1.00  0.00           H  
ATOM    556 1HD1 ILE T  28      -2.603  14.045 -40.359  1.00  0.00           H  
ATOM    557 2HD1 ILE T  28      -3.554  15.253 -41.257  1.00  0.00           H  
ATOM    558 3HD1 ILE T  28      -3.913  13.519 -41.440  1.00  0.00           H  
ATOM    559  N   ASN T  29      -2.294  15.966 -46.568  1.00  0.00           N  
ATOM    560  CA  ASN T  29      -2.756  16.052 -47.945  1.00  0.00           C  
ATOM    561  C   ASN T  29      -3.221  14.701 -48.478  1.00  0.00           C  
ATOM    562  O   ASN T  29      -2.965  14.379 -49.630  1.00  0.00           O  
ATOM    563  CB  ASN T  29      -1.676  16.561 -48.900  1.00  0.00           C  
ATOM    564  CG  ASN T  29      -1.904  18.004 -49.317  1.00  0.00           C  
ATOM    565  ND2 ASN T  29      -2.040  18.897 -48.340  1.00  0.00           N  
ATOM    566  OD1 ASN T  29      -1.932  18.311 -50.511  1.00  0.00           O  
ATOM    567  H   ASN T  29      -1.307  15.846 -46.388  1.00  0.00           H  
ATOM    568  HA  ASN T  29      -3.606  16.736 -47.952  1.00  0.00           H  
ATOM    569 1HB  ASN T  29      -0.700  16.482 -48.421  1.00  0.00           H  
ATOM    570 2HB  ASN T  29      -1.655  15.936 -49.793  1.00  0.00           H  
ATOM    571 1HD2 ASN T  29      -2.192  19.860 -48.561  1.00  0.00           H  
ATOM    572 2HD2 ASN T  29      -1.990  18.604 -47.386  1.00  0.00           H  
ATOM    573  N   SER T  30      -3.962  13.947 -47.674  1.00  0.00           N  
ATOM    574  CA  SER T  30      -4.582  12.732 -48.171  1.00  0.00           C  
ATOM    575  C   SER T  30      -6.094  12.903 -48.116  1.00  0.00           C  
ATOM    576  O   SER T  30      -6.583  13.892 -47.584  1.00  0.00           O  
ATOM    577  CB  SER T  30      -4.226  11.496 -47.351  1.00  0.00           C  
ATOM    578  OG  SER T  30      -4.702  11.609 -46.036  1.00  0.00           O  
ATOM    579  H   SER T  30      -4.102  14.213 -46.710  1.00  0.00           H  
ATOM    580  HA  SER T  30      -4.274  12.604 -49.209  1.00  0.00           H  
ATOM    581 1HB  SER T  30      -4.653  10.611 -47.821  1.00  0.00           H  
ATOM    582 2HB  SER T  30      -3.144  11.369 -47.338  1.00  0.00           H  
ATOM    583  HG  SER T  30      -5.621  11.328 -46.062  1.00  0.00           H  
ATOM    584  N   SER T  31      -6.821  11.964 -48.715  1.00  0.00           N  
ATOM    585  CA  SER T  31      -8.268  12.050 -48.817  1.00  0.00           C  
ATOM    586  C   SER T  31      -8.805  11.259 -47.659  1.00  0.00           C  
ATOM    587  O   SER T  31      -8.474  10.098 -47.510  1.00  0.00           O  
ATOM    588  CB  SER T  31      -8.825  11.453 -50.095  1.00  0.00           C  
ATOM    589  OG  SER T  31      -8.357  12.148 -51.218  1.00  0.00           O  
ATOM    590  H   SER T  31      -6.346  11.164 -49.112  1.00  0.00           H  
ATOM    591  HA  SER T  31      -8.555  13.097 -48.711  1.00  0.00           H  
ATOM    592 1HB  SER T  31      -8.533  10.406 -50.165  1.00  0.00           H  
ATOM    593 2HB  SER T  31      -9.913  11.489 -50.069  1.00  0.00           H  
ATOM    594  HG  SER T  31      -8.751  11.715 -51.980  1.00  0.00           H  
ATOM    595  N   SER T  32      -9.681  11.873 -46.882  1.00  0.00           N  
ATOM    596  CA  SER T  32     -10.294  11.217 -45.752  1.00  0.00           C  
ATOM    597  C   SER T  32     -11.478  10.457 -46.280  1.00  0.00           C  
ATOM    598  O   SER T  32     -12.293  11.011 -47.007  1.00  0.00           O  
ATOM    599  CB  SER T  32     -10.790  12.179 -44.691  1.00  0.00           C  
ATOM    600  OG  SER T  32     -11.603  11.515 -43.747  1.00  0.00           O  
ATOM    601  H   SER T  32      -9.927  12.830 -47.088  1.00  0.00           H  
ATOM    602  HA  SER T  32      -9.568  10.516 -45.335  1.00  0.00           H  
ATOM    603 1HB  SER T  32      -9.938  12.635 -44.187  1.00  0.00           H  
ATOM    604 2HB  SER T  32     -11.356  12.980 -45.165  1.00  0.00           H  
ATOM    605  HG  SER T  32     -11.580  12.055 -42.953  1.00  0.00           H  
ATOM    606  N   PRO T  33     -11.560   9.168 -45.951  1.00  0.00           N  
ATOM    607  CA  PRO T  33     -12.668   8.332 -46.387  1.00  0.00           C  
ATOM    608  C   PRO T  33     -13.851   8.460 -45.448  1.00  0.00           C  
ATOM    609  O   PRO T  33     -14.760   7.659 -45.518  1.00  0.00           O  
ATOM    610  CB  PRO T  33     -12.073   6.921 -46.355  1.00  0.00           C  
ATOM    611  CG  PRO T  33     -11.170   6.931 -45.169  1.00  0.00           C  
ATOM    612  CD  PRO T  33     -10.579   8.316 -45.160  1.00  0.00           C  
ATOM    613  HA  PRO T  33     -12.919   8.580 -47.429  1.00  0.00           H  
ATOM    614 1HB  PRO T  33     -12.876   6.175 -46.274  1.00  0.00           H  
ATOM    615 2HB  PRO T  33     -11.538   6.718 -47.295  1.00  0.00           H  
ATOM    616 1HG  PRO T  33     -11.742   6.709 -44.256  1.00  0.00           H  
ATOM    617 2HG  PRO T  33     -10.407   6.145 -45.265  1.00  0.00           H  
ATOM    618 1HD  PRO T  33     -10.496   8.673 -44.123  1.00  0.00           H  
ATOM    619 2HD  PRO T  33      -9.592   8.297 -45.644  1.00  0.00           H  
ATOM    620  N   LEU T  34     -13.829   9.478 -44.599  1.00  0.00           N  
ATOM    621  CA  LEU T  34     -14.846   9.712 -43.579  1.00  0.00           C  
ATOM    622  C   LEU T  34     -15.319  11.143 -43.624  1.00  0.00           C  
ATOM    623  O   LEU T  34     -14.549  12.056 -43.834  1.00  0.00           O  
ATOM    624  CB  LEU T  34     -14.341   9.445 -42.165  1.00  0.00           C  
ATOM    625  CG  LEU T  34     -13.814   8.105 -41.739  1.00  0.00           C  
ATOM    626  CD1 LEU T  34     -13.214   8.262 -40.373  1.00  0.00           C  
ATOM    627  CD2 LEU T  34     -14.980   7.150 -41.734  1.00  0.00           C  
ATOM    628  H   LEU T  34     -13.054  10.121 -44.676  1.00  0.00           H  
ATOM    629  HA  LEU T  34     -15.686   9.057 -43.806  1.00  0.00           H  
ATOM    630 1HB  LEU T  34     -13.524  10.132 -41.952  1.00  0.00           H  
ATOM    631 2HB  LEU T  34     -15.151   9.648 -41.462  1.00  0.00           H  
ATOM    632  HG  LEU T  34     -13.050   7.774 -42.443  1.00  0.00           H  
ATOM    633 1HD1 LEU T  34     -12.821   7.304 -40.036  1.00  0.00           H  
ATOM    634 2HD1 LEU T  34     -12.404   8.992 -40.414  1.00  0.00           H  
ATOM    635 3HD1 LEU T  34     -13.978   8.606 -39.678  1.00  0.00           H  
ATOM    636 1HD2 LEU T  34     -14.638   6.161 -41.429  1.00  0.00           H  
ATOM    637 2HD2 LEU T  34     -15.737   7.505 -41.033  1.00  0.00           H  
ATOM    638 3HD2 LEU T  34     -15.409   7.096 -42.734  1.00  0.00           H  
ATOM    639  N   ARG T  35     -16.627  11.282 -43.474  1.00  0.00           N  
ATOM    640  CA  ARG T  35     -17.320  12.545 -43.337  1.00  0.00           C  
ATOM    641  C   ARG T  35     -17.485  12.640 -41.814  1.00  0.00           C  
ATOM    642  O   ARG T  35     -18.170  11.801 -41.227  1.00  0.00           O  
ATOM    643  CB  ARG T  35     -18.697  12.574 -43.985  1.00  0.00           C  
ATOM    644  CG  ARG T  35     -19.409  13.915 -43.915  1.00  0.00           C  
ATOM    645  CD  ARG T  35     -20.724  13.876 -44.606  1.00  0.00           C  
ATOM    646  NE  ARG T  35     -21.456  15.121 -44.448  1.00  0.00           N  
ATOM    647  CZ  ARG T  35     -21.252  16.228 -45.189  1.00  0.00           C  
ATOM    648  NH1 ARG T  35     -20.334  16.228 -46.132  1.00  0.00           N1+
ATOM    649  NH2 ARG T  35     -21.972  17.314 -44.968  1.00  0.00           N  
ATOM    650  H   ARG T  35     -17.159  10.424 -43.459  1.00  0.00           H  
ATOM    651  HA  ARG T  35     -16.675  13.345 -43.700  1.00  0.00           H  
ATOM    652 1HB  ARG T  35     -18.609  12.302 -45.035  1.00  0.00           H  
ATOM    653 2HB  ARG T  35     -19.339  11.833 -43.507  1.00  0.00           H  
ATOM    654 1HG  ARG T  35     -19.578  14.183 -42.871  1.00  0.00           H  
ATOM    655 2HG  ARG T  35     -18.794  14.679 -44.391  1.00  0.00           H  
ATOM    656 1HD  ARG T  35     -20.570  13.703 -45.670  1.00  0.00           H  
ATOM    657 2HD  ARG T  35     -21.328  13.070 -44.190  1.00  0.00           H  
ATOM    658  HE  ARG T  35     -22.171  15.160 -43.733  1.00  0.00           H  
ATOM    659 1HH1 ARG T  35     -19.784  15.398 -46.300  1.00  0.00           H  
ATOM    660 2HH1 ARG T  35     -20.180  17.057 -46.686  1.00  0.00           H  
ATOM    661 1HH2 ARG T  35     -22.677  17.314 -44.243  1.00  0.00           H  
ATOM    662 2HH2 ARG T  35     -21.818  18.143 -45.523  1.00  0.00           H  
ATOM    663  N   TYR T  36     -16.870  13.613 -41.148  1.00  0.00           N  
ATOM    664  CA  TYR T  36     -17.100  13.753 -39.709  1.00  0.00           C  
ATOM    665  C   TYR T  36     -18.209  14.789 -39.545  1.00  0.00           C  
ATOM    666  O   TYR T  36     -18.054  15.946 -39.920  1.00  0.00           O  
ATOM    667  CB  TYR T  36     -15.883  14.242 -38.946  1.00  0.00           C  
ATOM    668  CG  TYR T  36     -16.163  14.493 -37.483  1.00  0.00           C  
ATOM    669  CD1 TYR T  36     -16.341  13.438 -36.597  1.00  0.00           C  
ATOM    670  CD2 TYR T  36     -16.253  15.786 -36.985  1.00  0.00           C  
ATOM    671  CE1 TYR T  36     -16.599  13.667 -35.258  1.00  0.00           C  
ATOM    672  CE2 TYR T  36     -16.506  16.017 -35.663  1.00  0.00           C  
ATOM    673  CZ  TYR T  36     -16.677  14.960 -34.805  1.00  0.00           C  
ATOM    674  OH  TYR T  36     -16.931  15.205 -33.482  1.00  0.00           O  
ATOM    675  H   TYR T  36     -16.248  14.259 -41.612  1.00  0.00           H  
ATOM    676  HA  TYR T  36     -17.441  12.790 -39.327  1.00  0.00           H  
ATOM    677 1HB  TYR T  36     -15.083  13.504 -39.025  1.00  0.00           H  
ATOM    678 2HB  TYR T  36     -15.520  15.166 -39.393  1.00  0.00           H  
ATOM    679  HD1 TYR T  36     -16.279  12.410 -36.956  1.00  0.00           H  
ATOM    680  HD2 TYR T  36     -16.122  16.637 -37.654  1.00  0.00           H  
ATOM    681  HE1 TYR T  36     -16.735  12.826 -34.578  1.00  0.00           H  
ATOM    682  HE2 TYR T  36     -16.574  17.040 -35.291  1.00  0.00           H  
ATOM    683  HH  TYR T  36     -17.054  14.371 -33.022  1.00  0.00           H  
ATOM    684  N   ASN T  37     -19.296  14.359 -38.905  1.00  0.00           N  
ATOM    685  CA  ASN T  37     -20.479  15.170 -38.644  1.00  0.00           C  
ATOM    686  C   ASN T  37     -20.197  15.680 -37.250  1.00  0.00           C  
ATOM    687  O   ASN T  37     -20.246  14.915 -36.308  1.00  0.00           O  
ATOM    688  CB  ASN T  37     -21.765  14.393 -38.626  1.00  0.00           C  
ATOM    689  CG  ASN T  37     -22.924  15.211 -39.043  1.00  0.00           C  
ATOM    690  ND2 ASN T  37     -23.110  16.346 -38.386  1.00  0.00           N  
ATOM    691  OD1 ASN T  37     -23.635  14.856 -39.971  1.00  0.00           O  
ATOM    692  H   ASN T  37     -19.276  13.401 -38.588  1.00  0.00           H  
ATOM    693  HA  ASN T  37     -20.505  15.998 -39.354  1.00  0.00           H  
ATOM    694 1HB  ASN T  37     -21.680  13.535 -39.294  1.00  0.00           H  
ATOM    695 2HB  ASN T  37     -21.945  14.011 -37.622  1.00  0.00           H  
ATOM    696 1HD2 ASN T  37     -23.879  16.940 -38.624  1.00  0.00           H  
ATOM    697 2HD2 ASN T  37     -22.484  16.607 -37.653  1.00  0.00           H  
ATOM    698  N   ARG T  38     -20.082  16.996 -37.088  1.00  0.00           N  
ATOM    699  CA  ARG T  38     -19.669  17.575 -35.802  1.00  0.00           C  
ATOM    700  C   ARG T  38     -20.802  17.587 -34.787  1.00  0.00           C  
ATOM    701  O   ARG T  38     -20.569  17.435 -33.605  1.00  0.00           O  
ATOM    702  CB  ARG T  38     -19.178  19.009 -35.935  1.00  0.00           C  
ATOM    703  CG  ARG T  38     -17.844  19.164 -36.649  1.00  0.00           C  
ATOM    704  CD  ARG T  38     -17.482  20.593 -36.831  1.00  0.00           C  
ATOM    705  NE  ARG T  38     -16.193  20.747 -37.485  1.00  0.00           N  
ATOM    706  CZ  ARG T  38     -15.668  21.926 -37.873  1.00  0.00           C  
ATOM    707  NH1 ARG T  38     -16.332  23.041 -37.668  1.00  0.00           N1+
ATOM    708  NH2 ARG T  38     -14.484  21.960 -38.461  1.00  0.00           N  
ATOM    709  H   ARG T  38     -20.282  17.613 -37.863  1.00  0.00           H  
ATOM    710  HA  ARG T  38     -18.867  16.947 -35.415  1.00  0.00           H  
ATOM    711 1HB  ARG T  38     -19.915  19.596 -36.481  1.00  0.00           H  
ATOM    712 2HB  ARG T  38     -19.075  19.452 -34.944  1.00  0.00           H  
ATOM    713 1HG  ARG T  38     -17.060  18.684 -36.063  1.00  0.00           H  
ATOM    714 2HG  ARG T  38     -17.902  18.696 -37.633  1.00  0.00           H  
ATOM    715 1HD  ARG T  38     -18.236  21.084 -37.445  1.00  0.00           H  
ATOM    716 2HD  ARG T  38     -17.432  21.082 -35.860  1.00  0.00           H  
ATOM    717  HE  ARG T  38     -15.652  19.910 -37.660  1.00  0.00           H  
ATOM    718 1HH1 ARG T  38     -17.236  23.015 -37.218  1.00  0.00           H  
ATOM    719 2HH1 ARG T  38     -15.938  23.924 -37.959  1.00  0.00           H  
ATOM    720 1HH2 ARG T  38     -13.973  21.102 -38.619  1.00  0.00           H  
ATOM    721 2HH2 ARG T  38     -14.091  22.842 -38.753  1.00  0.00           H  
ATOM    722  N   GLN T  39     -22.011  17.858 -35.238  1.00  0.00           N  
ATOM    723  CA  GLN T  39     -23.145  18.057 -34.341  1.00  0.00           C  
ATOM    724  C   GLN T  39     -23.360  16.925 -33.303  1.00  0.00           C  
ATOM    725  O   GLN T  39     -23.795  17.193 -32.190  1.00  0.00           O  
ATOM    726  CB  GLN T  39     -24.466  18.204 -35.100  1.00  0.00           C  
ATOM    727  CG  GLN T  39     -24.554  19.452 -35.963  1.00  0.00           C  
ATOM    728  CD  GLN T  39     -25.867  19.545 -36.714  1.00  0.00           C  
ATOM    729  NE2 GLN T  39     -25.999  20.568 -37.551  1.00  0.00           N  
ATOM    730  OE1 GLN T  39     -26.757  18.705 -36.546  1.00  0.00           O  
ATOM    731  H   GLN T  39     -22.154  17.929 -36.235  1.00  0.00           H  
ATOM    732  HA  GLN T  39     -22.944  18.978 -33.794  1.00  0.00           H  
ATOM    733 1HB  GLN T  39     -24.614  17.338 -35.745  1.00  0.00           H  
ATOM    734 2HB  GLN T  39     -25.294  18.227 -34.390  1.00  0.00           H  
ATOM    735 1HG  GLN T  39     -24.463  20.330 -35.323  1.00  0.00           H  
ATOM    736 2HG  GLN T  39     -23.743  19.434 -36.691  1.00  0.00           H  
ATOM    737 1HE2 GLN T  39     -26.844  20.682 -38.075  1.00  0.00           H  
ATOM    738 2HE2 GLN T  39     -25.253  21.225 -37.658  1.00  0.00           H  
ATOM    739  N   ILE T  40     -23.083  15.673 -33.657  1.00  0.00           N  
ATOM    740  CA  ILE T  40     -23.435  14.556 -32.761  1.00  0.00           C  
ATOM    741  C   ILE T  40     -22.266  14.336 -31.756  1.00  0.00           C  
ATOM    742  O   ILE T  40     -22.503  14.319 -30.544  1.00  0.00           O  
ATOM    743  CB  ILE T  40     -23.665  13.229 -33.507  1.00  0.00           C  
ATOM    744  CG1 ILE T  40     -24.916  13.319 -34.384  1.00  0.00           C  
ATOM    745  CG2 ILE T  40     -23.784  12.078 -32.520  1.00  0.00           C  
ATOM    746  CD1 ILE T  40     -25.034  12.202 -35.396  1.00  0.00           C  
ATOM    747  H   ILE T  40     -22.633  15.473 -34.539  1.00  0.00           H  
ATOM    748  HA  ILE T  40     -24.331  14.845 -32.210  1.00  0.00           H  
ATOM    749  HB  ILE T  40     -22.824  13.048 -34.177  1.00  0.00           H  
ATOM    750 1HG1 ILE T  40     -25.780  13.301 -33.720  1.00  0.00           H  
ATOM    751 2HG1 ILE T  40     -24.879  14.277 -34.904  1.00  0.00           H  
ATOM    752 1HG2 ILE T  40     -23.947  11.147 -33.064  1.00  0.00           H  
ATOM    753 2HG2 ILE T  40     -22.867  12.001 -31.938  1.00  0.00           H  
ATOM    754 3HG2 ILE T  40     -24.625  12.258 -31.851  1.00  0.00           H  
ATOM    755 1HD1 ILE T  40     -25.945  12.334 -35.980  1.00  0.00           H  
ATOM    756 2HD1 ILE T  40     -24.171  12.220 -36.062  1.00  0.00           H  
ATOM    757 3HD1 ILE T  40     -25.073  11.244 -34.879  1.00  0.00           H  
ATOM    758  N   GLY T  41     -21.036  14.053 -32.195  1.00  0.00           N  
ATOM    759  CA  GLY T  41     -20.647  13.854 -33.566  1.00  0.00           C  
ATOM    760  C   GLY T  41     -20.366  12.380 -33.823  1.00  0.00           C  
ATOM    761  O   GLY T  41     -20.327  11.545 -32.918  1.00  0.00           O  
ATOM    762  H   GLY T  41     -20.337  13.981 -31.471  1.00  0.00           H  
ATOM    763 1HA  GLY T  41     -21.485  14.166 -34.191  1.00  0.00           H  
ATOM    764 2HA  GLY T  41     -19.732  14.420 -33.730  1.00  0.00           H  
ATOM    765  N   GLU T  42     -20.182  12.081 -35.100  1.00  0.00           N  
ATOM    766  CA  GLU T  42     -20.077  10.732 -35.593  1.00  0.00           C  
ATOM    767  C   GLU T  42     -19.132  10.844 -36.776  1.00  0.00           C  
ATOM    768  O   GLU T  42     -19.087  11.857 -37.452  1.00  0.00           O  
ATOM    769  CB  GLU T  42     -21.403  10.148 -36.085  1.00  0.00           C  
ATOM    770  CG  GLU T  42     -21.826  10.626 -37.468  1.00  0.00           C  
ATOM    771  CD  GLU T  42     -23.189  10.106 -37.832  1.00  0.00           C  
ATOM    772  OE1 GLU T  42     -23.501   9.001 -37.460  1.00  0.00           O  
ATOM    773  OE2 GLU T  42     -23.959  10.855 -38.385  1.00  0.00           O1-
ATOM    774  H   GLU T  42     -20.113  12.851 -35.752  1.00  0.00           H  
ATOM    775  HA  GLU T  42     -19.629  10.113 -34.816  1.00  0.00           H  
ATOM    776 1HB  GLU T  42     -21.290   9.064 -36.095  1.00  0.00           H  
ATOM    777 2HB  GLU T  42     -22.165  10.428 -35.357  1.00  0.00           H  
ATOM    778 1HG  GLU T  42     -21.811  11.710 -37.575  1.00  0.00           H  
ATOM    779 2HG  GLU T  42     -21.081  10.186 -38.129  1.00  0.00           H  
ATOM    780  N   PHE T  43     -18.424   9.764 -37.051  1.00  0.00           N  
ATOM    781  CA  PHE T  43     -17.623   9.631 -38.253  1.00  0.00           C  
ATOM    782  C   PHE T  43     -18.484   8.800 -39.168  1.00  0.00           C  
ATOM    783  O   PHE T  43     -18.880   7.718 -38.795  1.00  0.00           O  
ATOM    784  CB  PHE T  43     -16.284   8.894 -38.034  1.00  0.00           C  
ATOM    785  CG  PHE T  43     -15.277   9.655 -37.205  1.00  0.00           C  
ATOM    786  CD1 PHE T  43     -14.410  10.558 -37.810  1.00  0.00           C  
ATOM    787  CD2 PHE T  43     -15.204   9.499 -35.848  1.00  0.00           C  
ATOM    788  CE1 PHE T  43     -13.481  11.252 -37.078  1.00  0.00           C  
ATOM    789  CE2 PHE T  43     -14.266  10.206 -35.123  1.00  0.00           C  
ATOM    790  CZ  PHE T  43     -13.405  11.082 -35.752  1.00  0.00           C  
ATOM    791  H   PHE T  43     -18.447   9.001 -36.390  1.00  0.00           H  
ATOM    792  HA  PHE T  43     -17.473  10.624 -38.681  1.00  0.00           H  
ATOM    793 1HB  PHE T  43     -16.470   7.940 -37.541  1.00  0.00           H  
ATOM    794 2HB  PHE T  43     -15.826   8.677 -38.999  1.00  0.00           H  
ATOM    795  HD1 PHE T  43     -14.472  10.716 -38.887  1.00  0.00           H  
ATOM    796  HD2 PHE T  43     -15.879   8.809 -35.340  1.00  0.00           H  
ATOM    797  HE1 PHE T  43     -12.802  11.944 -37.577  1.00  0.00           H  
ATOM    798  HE2 PHE T  43     -14.209  10.069 -34.043  1.00  0.00           H  
ATOM    799  HZ  PHE T  43     -12.664  11.632 -35.172  1.00  0.00           H  
ATOM    800  N   ILE T  44     -18.767   9.278 -40.368  1.00  0.00           N  
ATOM    801  CA  ILE T  44     -19.554   8.497 -41.319  1.00  0.00           C  
ATOM    802  C   ILE T  44     -18.674   7.865 -42.381  1.00  0.00           C  
ATOM    803  O   ILE T  44     -17.925   8.546 -43.078  1.00  0.00           O  
ATOM    804  CB  ILE T  44     -20.612   9.342 -42.052  1.00  0.00           C  
ATOM    805  CG1 ILE T  44     -21.609   9.934 -41.051  1.00  0.00           C  
ATOM    806  CG2 ILE T  44     -21.335   8.502 -43.094  1.00  0.00           C  
ATOM    807  CD1 ILE T  44     -22.523  10.980 -41.648  1.00  0.00           C  
ATOM    808  H   ILE T  44     -18.438  10.194 -40.637  1.00  0.00           H  
ATOM    809  HA  ILE T  44     -20.041   7.703 -40.754  1.00  0.00           H  
ATOM    810  HB  ILE T  44     -20.127  10.181 -42.548  1.00  0.00           H  
ATOM    811 1HG1 ILE T  44     -22.226   9.137 -40.637  1.00  0.00           H  
ATOM    812 2HG1 ILE T  44     -21.066  10.391 -40.224  1.00  0.00           H  
ATOM    813 1HG2 ILE T  44     -22.080   9.114 -43.602  1.00  0.00           H  
ATOM    814 2HG2 ILE T  44     -20.616   8.127 -43.821  1.00  0.00           H  
ATOM    815 3HG2 ILE T  44     -21.828   7.661 -42.605  1.00  0.00           H  
ATOM    816 1HD1 ILE T  44     -23.200  11.352 -40.878  1.00  0.00           H  
ATOM    817 2HD1 ILE T  44     -21.927  11.805 -42.038  1.00  0.00           H  
ATOM    818 3HD1 ILE T  44     -23.104  10.536 -42.456  1.00  0.00           H  
ATOM    819  N   VAL T  45     -18.745   6.552 -42.498  1.00  0.00           N  
ATOM    820  CA  VAL T  45     -17.935   5.893 -43.514  1.00  0.00           C  
ATOM    821  C   VAL T  45     -18.568   6.269 -44.837  1.00  0.00           C  
ATOM    822  O   VAL T  45     -19.707   5.922 -45.096  1.00  0.00           O  
ATOM    823  CB  VAL T  45     -17.930   4.358 -43.399  1.00  0.00           C  
ATOM    824  CG1 VAL T  45     -17.157   3.741 -44.555  1.00  0.00           C  
ATOM    825  CG2 VAL T  45     -17.330   3.940 -42.065  1.00  0.00           C  
ATOM    826  H   VAL T  45     -19.343   5.994 -41.906  1.00  0.00           H  
ATOM    827  HA  VAL T  45     -16.925   6.299 -43.460  1.00  0.00           H  
ATOM    828  HB  VAL T  45     -18.955   3.993 -43.468  1.00  0.00           H  
ATOM    829 1HG1 VAL T  45     -17.163   2.655 -44.459  1.00  0.00           H  
ATOM    830 2HG1 VAL T  45     -17.625   4.024 -45.498  1.00  0.00           H  
ATOM    831 3HG1 VAL T  45     -16.128   4.100 -44.537  1.00  0.00           H  
ATOM    832 1HG2 VAL T  45     -17.330   2.852 -41.991  1.00  0.00           H  
ATOM    833 2HG2 VAL T  45     -16.307   4.309 -41.995  1.00  0.00           H  
ATOM    834 3HG2 VAL T  45     -17.924   4.358 -41.252  1.00  0.00           H  
ATOM    835  N   THR T  46     -17.809   6.958 -45.684  1.00  0.00           N  
ATOM    836  CA  THR T  46     -18.303   7.325 -46.996  1.00  0.00           C  
ATOM    837  C   THR T  46     -17.534   6.480 -48.001  1.00  0.00           C  
ATOM    838  O   THR T  46     -18.036   6.235 -49.095  1.00  0.00           O  
ATOM    839  CB  THR T  46     -18.075   8.808 -47.345  1.00  0.00           C  
ATOM    840  CG2 THR T  46     -18.791   9.707 -46.349  1.00  0.00           C  
ATOM    841  OG1 THR T  46     -16.671   9.097 -47.320  1.00  0.00           O  
ATOM    842  H   THR T  46     -16.875   7.232 -45.415  1.00  0.00           H  
ATOM    843  HA  THR T  46     -19.362   7.071 -47.040  1.00  0.00           H  
ATOM    844  HB  THR T  46     -18.455   9.009 -48.346  1.00  0.00           H  
ATOM    845  HG1 THR T  46     -16.532  10.021 -47.538  1.00  0.00           H  
ATOM    846 1HG2 THR T  46     -18.619  10.751 -46.611  1.00  0.00           H  
ATOM    847 2HG2 THR T  46     -19.861   9.498 -46.374  1.00  0.00           H  
ATOM    848 3HG2 THR T  46     -18.408   9.518 -45.347  1.00  0.00           H  
ATOM    849  N   ARG T  47     -16.339   6.009 -47.653  1.00  0.00           N  
ATOM    850  CA  ARG T  47     -15.627   5.156 -48.589  1.00  0.00           C  
ATOM    851  C   ARG T  47     -15.414   3.739 -48.089  1.00  0.00           C  
ATOM    852  O   ARG T  47     -14.932   3.520 -46.984  1.00  0.00           O  
ATOM    853  CB  ARG T  47     -14.252   5.703 -48.943  1.00  0.00           C  
ATOM    854  CG  ARG T  47     -14.264   6.946 -49.818  1.00  0.00           C  
ATOM    855  CD  ARG T  47     -12.892   7.460 -50.061  1.00  0.00           C  
ATOM    856  NE  ARG T  47     -12.905   8.711 -50.803  1.00  0.00           N  
ATOM    857  CZ  ARG T  47     -12.999   8.804 -52.144  1.00  0.00           C  
ATOM    858  NH1 ARG T  47     -13.088   7.715 -52.874  1.00  0.00           N1+
ATOM    859  NH2 ARG T  47     -13.003   9.991 -52.725  1.00  0.00           N  
ATOM    860  H   ARG T  47     -15.914   6.224 -46.762  1.00  0.00           H  
ATOM    861  HA  ARG T  47     -16.239   5.109 -49.491  1.00  0.00           H  
ATOM    862 1HB  ARG T  47     -13.713   5.949 -48.029  1.00  0.00           H  
ATOM    863 2HB  ARG T  47     -13.680   4.938 -49.465  1.00  0.00           H  
ATOM    864 1HG  ARG T  47     -14.718   6.708 -50.780  1.00  0.00           H  
ATOM    865 2HG  ARG T  47     -14.843   7.731 -49.328  1.00  0.00           H  
ATOM    866 1HD  ARG T  47     -12.394   7.634 -49.108  1.00  0.00           H  
ATOM    867 2HD  ARG T  47     -12.327   6.729 -50.637  1.00  0.00           H  
ATOM    868  HE  ARG T  47     -12.838   9.571 -50.275  1.00  0.00           H  
ATOM    869 1HH1 ARG T  47     -13.086   6.807 -52.429  1.00  0.00           H  
ATOM    870 2HH1 ARG T  47     -13.159   7.784 -53.878  1.00  0.00           H  
ATOM    871 1HH2 ARG T  47     -12.935  10.828 -52.163  1.00  0.00           H  
ATOM    872 2HH2 ARG T  47     -13.074  10.061 -53.729  1.00  0.00           H  
ATOM    873  N   ALA T  48     -15.819   2.767 -48.896  1.00  0.00           N  
ATOM    874  CA  ALA T  48     -15.696   1.365 -48.511  1.00  0.00           C  
ATOM    875  C   ALA T  48     -14.270   0.909 -48.581  1.00  0.00           C  
ATOM    876  O   ALA T  48     -13.475   1.424 -49.342  1.00  0.00           O  
ATOM    877  CB  ALA T  48     -16.507   0.437 -49.395  1.00  0.00           C  
ATOM    878  H   ALA T  48     -16.221   2.998 -49.793  1.00  0.00           H  
ATOM    879  HA  ALA T  48     -16.037   1.285 -47.478  1.00  0.00           H  
ATOM    880 1HB  ALA T  48     -16.376  -0.592 -49.061  1.00  0.00           H  
ATOM    881 2HB  ALA T  48     -17.562   0.706 -49.335  1.00  0.00           H  
ATOM    882 3HB  ALA T  48     -16.168   0.530 -50.427  1.00  0.00           H  
ATOM    883  N   GLY T  49     -13.980  -0.134 -47.840  1.00  0.00           N  
ATOM    884  CA  GLY T  49     -12.660  -0.679 -47.864  1.00  0.00           C  
ATOM    885  C   GLY T  49     -12.128  -1.189 -46.556  1.00  0.00           C  
ATOM    886  O   GLY T  49     -12.710  -0.989 -45.483  1.00  0.00           O  
ATOM    887  H   GLY T  49     -14.678  -0.561 -47.248  1.00  0.00           H  
ATOM    888 1HA  GLY T  49     -12.691  -1.519 -48.558  1.00  0.00           H  
ATOM    889 2HA  GLY T  49     -12.005   0.125 -48.196  1.00  0.00           H  
ATOM    890  N   LEU T  50     -11.003  -1.869 -46.665  1.00  0.00           N  
ATOM    891  CA  LEU T  50     -10.337  -2.402 -45.510  1.00  0.00           C  
ATOM    892  C   LEU T  50      -9.389  -1.306 -45.028  1.00  0.00           C  
ATOM    893  O   LEU T  50      -8.586  -0.752 -45.794  1.00  0.00           O  
ATOM    894  CB  LEU T  50      -9.513  -3.647 -45.802  1.00  0.00           C  
ATOM    895  CG  LEU T  50      -8.671  -4.231 -44.682  1.00  0.00           C  
ATOM    896  CD1 LEU T  50      -9.525  -4.794 -43.563  1.00  0.00           C  
ATOM    897  CD2 LEU T  50      -7.747  -5.273 -45.271  1.00  0.00           C  
ATOM    898  H   LEU T  50     -10.599  -2.019 -47.578  1.00  0.00           H  
ATOM    899  HA  LEU T  50     -11.089  -2.598 -44.746  1.00  0.00           H  
ATOM    900 1HB  LEU T  50     -10.185  -4.440 -46.127  1.00  0.00           H  
ATOM    901 2HB  LEU T  50      -8.826  -3.425 -46.620  1.00  0.00           H  
ATOM    902  HG  LEU T  50      -8.087  -3.438 -44.214  1.00  0.00           H  
ATOM    903 1HD1 LEU T  50      -8.880  -5.201 -42.783  1.00  0.00           H  
ATOM    904 2HD1 LEU T  50     -10.144  -4.001 -43.144  1.00  0.00           H  
ATOM    905 3HD1 LEU T  50     -10.163  -5.586 -43.956  1.00  0.00           H  
ATOM    906 1HD2 LEU T  50      -7.132  -5.704 -44.480  1.00  0.00           H  
ATOM    907 2HD2 LEU T  50      -8.338  -6.060 -45.741  1.00  0.00           H  
ATOM    908 3HD2 LEU T  50      -7.104  -4.808 -46.018  1.00  0.00           H  
ATOM    909  N   TYR T  51      -9.523  -0.979 -43.748  1.00  0.00           N  
ATOM    910  CA  TYR T  51      -8.733   0.077 -43.168  1.00  0.00           C  
ATOM    911  C   TYR T  51      -8.064  -0.453 -41.932  1.00  0.00           C  
ATOM    912  O   TYR T  51      -8.623  -1.243 -41.207  1.00  0.00           O  
ATOM    913  CB  TYR T  51      -9.555   1.286 -42.765  1.00  0.00           C  
ATOM    914  CG  TYR T  51     -10.215   1.947 -43.933  1.00  0.00           C  
ATOM    915  CD1 TYR T  51      -9.593   2.981 -44.609  1.00  0.00           C  
ATOM    916  CD2 TYR T  51     -11.465   1.535 -44.358  1.00  0.00           C  
ATOM    917  CE1 TYR T  51     -10.198   3.581 -45.665  1.00  0.00           C  
ATOM    918  CE2 TYR T  51     -12.082   2.125 -45.415  1.00  0.00           C  
ATOM    919  CZ  TYR T  51     -11.451   3.148 -46.066  1.00  0.00           C  
ATOM    920  OH  TYR T  51     -12.086   3.733 -47.129  1.00  0.00           O  
ATOM    921  H   TYR T  51     -10.185  -1.474 -43.167  1.00  0.00           H  
ATOM    922  HA  TYR T  51      -7.971   0.358 -43.896  1.00  0.00           H  
ATOM    923 1HB  TYR T  51     -10.322   0.983 -42.052  1.00  0.00           H  
ATOM    924 2HB  TYR T  51      -8.913   2.012 -42.266  1.00  0.00           H  
ATOM    925  HD1 TYR T  51      -8.606   3.322 -44.296  1.00  0.00           H  
ATOM    926  HD2 TYR T  51     -11.975   0.723 -43.844  1.00  0.00           H  
ATOM    927  HE1 TYR T  51      -9.698   4.395 -46.190  1.00  0.00           H  
ATOM    928  HE2 TYR T  51     -13.067   1.783 -45.732  1.00  0.00           H  
ATOM    929  HH  TYR T  51     -13.015   3.490 -47.119  1.00  0.00           H  
ATOM    930  N   TYR T  52      -6.916   0.114 -41.634  1.00  0.00           N  
ATOM    931  CA  TYR T  52      -6.261  -0.105 -40.372  1.00  0.00           C  
ATOM    932  C   TYR T  52      -6.565   1.113 -39.512  1.00  0.00           C  
ATOM    933  O   TYR T  52      -6.266   2.241 -39.907  1.00  0.00           O  
ATOM    934  CB  TYR T  52      -4.765  -0.235 -40.486  1.00  0.00           C  
ATOM    935  CG  TYR T  52      -4.095  -0.400 -39.167  1.00  0.00           C  
ATOM    936  CD1 TYR T  52      -4.153  -1.614 -38.502  1.00  0.00           C  
ATOM    937  CD2 TYR T  52      -3.434   0.650 -38.564  1.00  0.00           C  
ATOM    938  CE1 TYR T  52      -3.537  -1.786 -37.283  1.00  0.00           C  
ATOM    939  CE2 TYR T  52      -2.818   0.493 -37.334  1.00  0.00           C  
ATOM    940  CZ  TYR T  52      -2.874  -0.730 -36.707  1.00  0.00           C  
ATOM    941  OH  TYR T  52      -2.273  -0.910 -35.492  1.00  0.00           O  
ATOM    942  H   TYR T  52      -6.482   0.720 -42.315  1.00  0.00           H  
ATOM    943  HA  TYR T  52      -6.698  -0.993 -39.915  1.00  0.00           H  
ATOM    944 1HB  TYR T  52      -4.520  -1.095 -41.112  1.00  0.00           H  
ATOM    945 2HB  TYR T  52      -4.358   0.651 -40.974  1.00  0.00           H  
ATOM    946  HD1 TYR T  52      -4.692  -2.452 -38.942  1.00  0.00           H  
ATOM    947  HD2 TYR T  52      -3.390   1.622 -39.056  1.00  0.00           H  
ATOM    948  HE1 TYR T  52      -3.595  -2.749 -36.776  1.00  0.00           H  
ATOM    949  HE2 TYR T  52      -2.299   1.334 -36.873  1.00  0.00           H  
ATOM    950  HH  TYR T  52      -1.768  -0.126 -35.266  1.00  0.00           H  
ATOM    951  N   LEU T  53      -7.176   0.889 -38.352  1.00  0.00           N  
ATOM    952  CA  LEU T  53      -7.569   1.969 -37.455  1.00  0.00           C  
ATOM    953  C   LEU T  53      -6.775   1.923 -36.145  1.00  0.00           C  
ATOM    954  O   LEU T  53      -6.477   0.862 -35.641  1.00  0.00           O  
ATOM    955  CB  LEU T  53      -9.045   1.924 -37.087  1.00  0.00           C  
ATOM    956  CG  LEU T  53     -10.114   2.314 -38.093  1.00  0.00           C  
ATOM    957  CD1 LEU T  53     -10.200   1.341 -39.273  1.00  0.00           C  
ATOM    958  CD2 LEU T  53     -11.444   2.469 -37.431  1.00  0.00           C  
ATOM    959  H   LEU T  53      -7.373  -0.066 -38.088  1.00  0.00           H  
ATOM    960  HA  LEU T  53      -7.343   2.906 -37.966  1.00  0.00           H  
ATOM    961 1HB  LEU T  53      -9.297   0.906 -36.790  1.00  0.00           H  
ATOM    962 2HB  LEU T  53      -9.210   2.581 -36.233  1.00  0.00           H  
ATOM    963  HG  LEU T  53      -9.845   3.261 -38.561  1.00  0.00           H  
ATOM    964 1HD1 LEU T  53     -10.981   1.670 -39.959  1.00  0.00           H  
ATOM    965 2HD1 LEU T  53      -9.245   1.316 -39.795  1.00  0.00           H  
ATOM    966 3HD1 LEU T  53     -10.439   0.343 -38.905  1.00  0.00           H  
ATOM    967 1HD2 LEU T  53     -12.191   2.748 -38.174  1.00  0.00           H  
ATOM    968 2HD2 LEU T  53     -11.731   1.524 -36.966  1.00  0.00           H  
ATOM    969 3HD2 LEU T  53     -11.383   3.244 -36.667  1.00  0.00           H  
ATOM    970  N   TYR T  54      -6.383   3.071 -35.624  1.00  0.00           N  
ATOM    971  CA  TYR T  54      -5.665   3.132 -34.353  1.00  0.00           C  
ATOM    972  C   TYR T  54      -6.099   4.406 -33.626  1.00  0.00           C  
ATOM    973  O   TYR T  54      -6.458   5.393 -34.272  1.00  0.00           O  
ATOM    974  CB  TYR T  54      -4.132   3.183 -34.520  1.00  0.00           C  
ATOM    975  CG  TYR T  54      -3.639   4.370 -35.314  1.00  0.00           C  
ATOM    976  CD1 TYR T  54      -3.490   4.310 -36.697  1.00  0.00           C  
ATOM    977  CD2 TYR T  54      -3.334   5.564 -34.677  1.00  0.00           C  
ATOM    978  CE1 TYR T  54      -3.058   5.399 -37.401  1.00  0.00           C  
ATOM    979  CE2 TYR T  54      -2.899   6.649 -35.381  1.00  0.00           C  
ATOM    980  CZ  TYR T  54      -2.761   6.562 -36.728  1.00  0.00           C  
ATOM    981  OH  TYR T  54      -2.321   7.674 -37.379  1.00  0.00           O  
ATOM    982  H   TYR T  54      -6.584   3.930 -36.116  1.00  0.00           H  
ATOM    983  HA  TYR T  54      -5.960   2.264 -33.764  1.00  0.00           H  
ATOM    984 1HB  TYR T  54      -3.660   3.214 -33.537  1.00  0.00           H  
ATOM    985 2HB  TYR T  54      -3.789   2.277 -35.018  1.00  0.00           H  
ATOM    986  HD1 TYR T  54      -3.719   3.388 -37.231  1.00  0.00           H  
ATOM    987  HD2 TYR T  54      -3.439   5.647 -33.596  1.00  0.00           H  
ATOM    988  HE1 TYR T  54      -2.945   5.338 -38.483  1.00  0.00           H  
ATOM    989  HE2 TYR T  54      -2.664   7.578 -34.861  1.00  0.00           H  
ATOM    990  HH  TYR T  54      -2.234   7.482 -38.315  1.00  0.00           H  
ATOM    991  N   CYS T  55      -6.176   4.369 -32.304  1.00  0.00           N  
ATOM    992  CA  CYS T  55      -6.580   5.559 -31.561  1.00  0.00           C  
ATOM    993  C   CYS T  55      -5.830   5.493 -30.263  1.00  0.00           C  
ATOM    994  O   CYS T  55      -5.807   4.448 -29.641  1.00  0.00           O  
ATOM    995  CB  CYS T  55      -8.076   5.608 -31.248  1.00  0.00           C  
ATOM    996  SG  CYS T  55      -8.598   7.101 -30.373  1.00  0.00           S  
ATOM    997  H   CYS T  55      -5.958   3.524 -31.796  1.00  0.00           H  
ATOM    998  HA  CYS T  55      -6.265   6.436 -32.125  1.00  0.00           H  
ATOM    999 1HB  CYS T  55      -8.645   5.544 -32.176  1.00  0.00           H  
ATOM   1000 2HB  CYS T  55      -8.348   4.747 -30.638  1.00  0.00           H  
ATOM   1001  HG  CYS T  55      -9.886   7.006 -30.691  1.00  0.00           H  
ATOM   1002  N   GLN T  56      -5.246   6.607 -29.838  1.00  0.00           N  
ATOM   1003  CA  GLN T  56      -4.539   6.662 -28.580  1.00  0.00           C  
ATOM   1004  C   GLN T  56      -5.153   7.817 -27.808  1.00  0.00           C  
ATOM   1005  O   GLN T  56      -5.499   8.826 -28.398  1.00  0.00           O  
ATOM   1006  CB  GLN T  56      -3.039   6.932 -28.731  1.00  0.00           C  
ATOM   1007  CG  GLN T  56      -2.308   7.134 -27.414  1.00  0.00           C  
ATOM   1008  CD  GLN T  56      -0.834   7.436 -27.611  1.00  0.00           C  
ATOM   1009  NE2 GLN T  56      -0.406   8.608 -27.160  1.00  0.00           N  
ATOM   1010  OE1 GLN T  56      -0.088   6.623 -28.165  1.00  0.00           O  
ATOM   1011  H   GLN T  56      -5.297   7.439 -30.410  1.00  0.00           H  
ATOM   1012  HA  GLN T  56      -4.720   5.728 -28.048  1.00  0.00           H  
ATOM   1013 1HB  GLN T  56      -2.570   6.099 -29.253  1.00  0.00           H  
ATOM   1014 2HB  GLN T  56      -2.890   7.825 -29.337  1.00  0.00           H  
ATOM   1015 1HG  GLN T  56      -2.760   7.970 -26.883  1.00  0.00           H  
ATOM   1016 2HG  GLN T  56      -2.393   6.224 -26.821  1.00  0.00           H  
ATOM   1017 1HE2 GLN T  56       0.557   8.864 -27.262  1.00  0.00           H  
ATOM   1018 2HE2 GLN T  56      -1.045   9.238 -26.717  1.00  0.00           H  
ATOM   1019  N   VAL T  57      -5.327   7.641 -26.495  1.00  0.00           N  
ATOM   1020  CA  VAL T  57      -5.866   8.684 -25.624  1.00  0.00           C  
ATOM   1021  C   VAL T  57      -5.103   8.667 -24.297  1.00  0.00           C  
ATOM   1022  O   VAL T  57      -4.948   7.625 -23.680  1.00  0.00           O  
ATOM   1023  CB  VAL T  57      -7.361   8.496 -25.305  1.00  0.00           C  
ATOM   1024  CG1 VAL T  57      -7.892   9.685 -24.519  1.00  0.00           C  
ATOM   1025  CG2 VAL T  57      -8.145   8.307 -26.594  1.00  0.00           C  
ATOM   1026  H   VAL T  57      -5.075   6.748 -26.095  1.00  0.00           H  
ATOM   1027  HA  VAL T  57      -5.699   9.642 -26.118  1.00  0.00           H  
ATOM   1028  HB  VAL T  57      -7.480   7.614 -24.674  1.00  0.00           H  
ATOM   1029 1HG1 VAL T  57      -8.949   9.534 -24.301  1.00  0.00           H  
ATOM   1030 2HG1 VAL T  57      -7.340   9.778 -23.584  1.00  0.00           H  
ATOM   1031 3HG1 VAL T  57      -7.769  10.594 -25.106  1.00  0.00           H  
ATOM   1032 1HG2 VAL T  57      -9.201   8.173 -26.361  1.00  0.00           H  
ATOM   1033 2HG2 VAL T  57      -8.021   9.186 -27.227  1.00  0.00           H  
ATOM   1034 3HG2 VAL T  57      -7.776   7.427 -27.121  1.00  0.00           H  
ATOM   1035  N   HIS T  58      -4.601   9.822 -23.878  1.00  0.00           N  
ATOM   1036  CA  HIS T  58      -4.009   9.962 -22.562  1.00  0.00           C  
ATOM   1037  C   HIS T  58      -5.001  10.613 -21.626  1.00  0.00           C  
ATOM   1038  O   HIS T  58      -5.487  11.695 -21.888  1.00  0.00           O  
ATOM   1039  CB  HIS T  58      -2.750  10.819 -22.562  1.00  0.00           C  
ATOM   1040  CG  HIS T  58      -1.520  10.041 -22.864  1.00  0.00           C  
ATOM   1041  CD2 HIS T  58      -0.902   9.772 -24.031  1.00  0.00           C  
ATOM   1042  ND1 HIS T  58      -0.735   9.501 -21.878  1.00  0.00           N  
ATOM   1043  CE1 HIS T  58       0.299   8.899 -22.424  1.00  0.00           C  
ATOM   1044  NE2 HIS T  58       0.225   9.055 -23.731  1.00  0.00           N  
ATOM   1045  H   HIS T  58      -4.632  10.624 -24.491  1.00  0.00           H  
ATOM   1046  HA  HIS T  58      -3.785   8.960 -22.198  1.00  0.00           H  
ATOM   1047 1HB  HIS T  58      -2.850  11.613 -23.302  1.00  0.00           H  
ATOM   1048 2HB  HIS T  58      -2.632  11.293 -21.587  1.00  0.00           H  
ATOM   1049  HD2 HIS T  58      -1.237  10.064 -25.026  1.00  0.00           H  
ATOM   1050  HE1 HIS T  58       1.082   8.363 -21.888  1.00  0.00           H  
ATOM   1051  HE2 HIS T  58       0.889   8.702 -24.405  1.00  0.00           H  
ATOM   1052  N   PHE T  59      -5.326   9.920 -20.544  1.00  0.00           N  
ATOM   1053  CA  PHE T  59      -6.319  10.398 -19.610  1.00  0.00           C  
ATOM   1054  C   PHE T  59      -5.630  10.920 -18.378  1.00  0.00           C  
ATOM   1055  O   PHE T  59      -4.534  10.502 -18.072  1.00  0.00           O  
ATOM   1056  CB  PHE T  59      -7.300   9.306 -19.163  1.00  0.00           C  
ATOM   1057  CG  PHE T  59      -8.118   8.744 -20.277  1.00  0.00           C  
ATOM   1058  CD1 PHE T  59      -9.274   9.368 -20.676  1.00  0.00           C  
ATOM   1059  CD2 PHE T  59      -7.756   7.563 -20.886  1.00  0.00           C  
ATOM   1060  CE1 PHE T  59     -10.014   8.872 -21.703  1.00  0.00           C  
ATOM   1061  CE2 PHE T  59      -8.514   7.047 -21.892  1.00  0.00           C  
ATOM   1062  CZ  PHE T  59      -9.646   7.711 -22.302  1.00  0.00           C  
ATOM   1063  H   PHE T  59      -4.870   9.036 -20.367  1.00  0.00           H  
ATOM   1064  HA  PHE T  59      -6.855  11.216 -20.092  1.00  0.00           H  
ATOM   1065 1HB  PHE T  59      -6.750   8.489 -18.697  1.00  0.00           H  
ATOM   1066 2HB  PHE T  59      -7.978   9.712 -18.412  1.00  0.00           H  
ATOM   1067  HD1 PHE T  59      -9.596  10.273 -20.160  1.00  0.00           H  
ATOM   1068  HD2 PHE T  59      -6.857   7.039 -20.558  1.00  0.00           H  
ATOM   1069  HE1 PHE T  59     -10.900   9.406 -22.044  1.00  0.00           H  
ATOM   1070  HE2 PHE T  59      -8.227   6.111 -22.374  1.00  0.00           H  
ATOM   1071  HZ  PHE T  59     -10.248   7.299 -23.110  1.00  0.00           H  
ATOM   1072  N   ASP T  60      -6.264  11.829 -17.660  1.00  0.00           N  
ATOM   1073  CA  ASP T  60      -5.639  12.352 -16.463  1.00  0.00           C  
ATOM   1074  C   ASP T  60      -6.798  12.447 -15.477  1.00  0.00           C  
ATOM   1075  O   ASP T  60      -7.188  13.527 -15.055  1.00  0.00           O  
ATOM   1076  CB  ASP T  60      -5.037  13.734 -16.637  1.00  0.00           C  
ATOM   1077  CG  ASP T  60      -4.563  14.345 -15.334  1.00  0.00           C  
ATOM   1078  OD1 ASP T  60      -3.669  13.741 -14.694  1.00  0.00           O  
ATOM   1079  OD2 ASP T  60      -5.096  15.417 -14.947  1.00  0.00           O1-
ATOM   1080  H   ASP T  60      -7.178  12.167 -17.926  1.00  0.00           H  
ATOM   1081  HA  ASP T  60      -4.904  11.630 -16.110  1.00  0.00           H  
ATOM   1082 1HB  ASP T  60      -4.189  13.677 -17.321  1.00  0.00           H  
ATOM   1083 2HB  ASP T  60      -5.775  14.399 -17.085  1.00  0.00           H  
ATOM   1084  N   GLU T  61      -7.361  11.301 -15.118  1.00  0.00           N  
ATOM   1085  CA  GLU T  61      -8.569  11.293 -14.301  1.00  0.00           C  
ATOM   1086  C   GLU T  61      -8.094  11.406 -12.858  1.00  0.00           C  
ATOM   1087  O   GLU T  61      -6.890  11.371 -12.584  1.00  0.00           O  
ATOM   1088  CB  GLU T  61      -9.391  10.007 -14.435  1.00  0.00           C  
ATOM   1089  CG  GLU T  61     -10.204   9.874 -15.711  1.00  0.00           C  
ATOM   1090  CD  GLU T  61     -11.535  10.558 -15.581  1.00  0.00           C  
ATOM   1091  OE1 GLU T  61     -11.552  11.782 -15.377  1.00  0.00           O  
ATOM   1092  OE2 GLU T  61     -12.568   9.854 -15.616  1.00  0.00           O1-
ATOM   1093  H   GLU T  61      -6.956  10.422 -15.405  1.00  0.00           H  
ATOM   1094  HA  GLU T  61      -9.161  12.170 -14.563  1.00  0.00           H  
ATOM   1095 1HB  GLU T  61      -8.728   9.144 -14.384  1.00  0.00           H  
ATOM   1096 2HB  GLU T  61     -10.090   9.934 -13.600  1.00  0.00           H  
ATOM   1097 1HG  GLU T  61      -9.643  10.314 -16.534  1.00  0.00           H  
ATOM   1098 2HG  GLU T  61     -10.345   8.816 -15.930  1.00  0.00           H  
ATOM   1099  N   GLY T  62      -9.062  11.477 -11.946  1.00  0.00           N  
ATOM   1100  CA  GLY T  62      -8.788  11.563 -10.523  1.00  0.00           C  
ATOM   1101  C   GLY T  62      -8.689  10.145 -10.012  1.00  0.00           C  
ATOM   1102  O   GLY T  62      -7.580   9.657  -9.753  1.00  0.00           O  
ATOM   1103  H   GLY T  62     -10.021  11.471 -12.262  1.00  0.00           H  
ATOM   1104 1HA  GLY T  62      -7.826  12.063 -10.396  1.00  0.00           H  
ATOM   1105 2HA  GLY T  62      -9.632  12.062 -10.048  1.00  0.00           H  
ATOM   1106  N   LYS T  63      -9.839   9.498  -9.837  1.00  0.00           N  
ATOM   1107  CA  LYS T  63      -9.892   8.144  -9.303  1.00  0.00           C  
ATOM   1108  C   LYS T  63     -10.811   7.295 -10.140  1.00  0.00           C  
ATOM   1109  O   LYS T  63     -11.890   6.913  -9.703  1.00  0.00           O  
ATOM   1110  CB  LYS T  63     -10.403   8.088  -7.863  1.00  0.00           C  
ATOM   1111  CG  LYS T  63      -9.497   8.768  -6.846  1.00  0.00           C  
ATOM   1112  CD  LYS T  63     -10.022   8.590  -5.430  1.00  0.00           C  
ATOM   1113  CE  LYS T  63      -9.153   9.323  -4.419  1.00  0.00           C  
ATOM   1114  NZ  LYS T  63      -9.617   9.104  -3.023  1.00  0.00           N1+
ATOM   1115  H   LYS T  63     -10.701   9.964 -10.083  1.00  0.00           H  
ATOM   1116  HA  LYS T  63      -8.883   7.733  -9.361  1.00  0.00           H  
ATOM   1117 1HB  LYS T  63     -11.384   8.562  -7.807  1.00  0.00           H  
ATOM   1118 2HB  LYS T  63     -10.525   7.048  -7.560  1.00  0.00           H  
ATOM   1119 1HG  LYS T  63      -8.495   8.341  -6.909  1.00  0.00           H  
ATOM   1120 2HG  LYS T  63      -9.433   9.832  -7.071  1.00  0.00           H  
ATOM   1121 1HD  LYS T  63     -11.041   8.976  -5.369  1.00  0.00           H  
ATOM   1122 2HD  LYS T  63     -10.039   7.530  -5.178  1.00  0.00           H  
ATOM   1123 1HE  LYS T  63      -8.124   8.976  -4.505  1.00  0.00           H  
ATOM   1124 2HE  LYS T  63      -9.171  10.392  -4.631  1.00  0.00           H  
ATOM   1125 1HZ  LYS T  63      -9.016   9.606  -2.385  1.00  0.00           H  
ATOM   1126 2HZ  LYS T  63     -10.566   9.440  -2.926  1.00  0.00           H  
ATOM   1127 3HZ  LYS T  63      -9.586   8.118  -2.809  1.00  0.00           H  
ATOM   1128  N   ALA T  64     -10.419   7.077 -11.382  1.00  0.00           N  
ATOM   1129  CA  ALA T  64     -11.098   6.090 -12.177  1.00  0.00           C  
ATOM   1130  C   ALA T  64     -10.594   4.665 -12.054  1.00  0.00           C  
ATOM   1131  O   ALA T  64      -9.474   4.382 -12.455  1.00  0.00           O  
ATOM   1132  CB  ALA T  64     -11.055   6.425 -13.661  1.00  0.00           C  
ATOM   1133  H   ALA T  64      -9.649   7.591 -11.785  1.00  0.00           H  
ATOM   1134  HA  ALA T  64     -12.136   6.101 -11.847  1.00  0.00           H  
ATOM   1135 1HB  ALA T  64     -11.512   5.615 -14.229  1.00  0.00           H  
ATOM   1136 2HB  ALA T  64     -11.603   7.349 -13.842  1.00  0.00           H  
ATOM   1137 3HB  ALA T  64     -10.020   6.549 -13.976  1.00  0.00           H  
ATOM   1138  N   VAL T  65     -11.376   3.779 -11.449  1.00  0.00           N  
ATOM   1139  CA  VAL T  65     -10.893   2.418 -11.208  1.00  0.00           C  
ATOM   1140  C   VAL T  65     -11.078   1.725 -12.561  1.00  0.00           C  
ATOM   1141  O   VAL T  65     -10.373   0.774 -12.880  1.00  0.00           O  
ATOM   1142  CB  VAL T  65     -11.703   1.647 -10.149  1.00  0.00           C  
ATOM   1143  CG1 VAL T  65     -11.234   0.202 -10.068  1.00  0.00           C  
ATOM   1144  CG2 VAL T  65     -11.581   2.321  -8.791  1.00  0.00           C  
ATOM   1145  H   VAL T  65     -12.307   4.032 -11.148  1.00  0.00           H  
ATOM   1146  HA  VAL T  65      -9.834   2.466 -10.953  1.00  0.00           H  
ATOM   1147  HB  VAL T  65     -12.758   1.672 -10.421  1.00  0.00           H  
ATOM   1148 1HG1 VAL T  65     -11.816  -0.328  -9.315  1.00  0.00           H  
ATOM   1149 2HG1 VAL T  65     -11.370  -0.279 -11.036  1.00  0.00           H  
ATOM   1150 3HG1 VAL T  65     -10.179   0.176  -9.794  1.00  0.00           H  
ATOM   1151 1HG2 VAL T  65     -12.159   1.764  -8.054  1.00  0.00           H  
ATOM   1152 2HG2 VAL T  65     -10.534   2.344  -8.489  1.00  0.00           H  
ATOM   1153 3HG2 VAL T  65     -11.963   3.341  -8.855  1.00  0.00           H  
ATOM   1154  N   TYR T  66     -12.001   2.227 -13.369  1.00  0.00           N  
ATOM   1155  CA  TYR T  66     -12.183   1.646 -14.672  1.00  0.00           C  
ATOM   1156  C   TYR T  66     -11.965   2.653 -15.777  1.00  0.00           C  
ATOM   1157  O   TYR T  66     -12.633   3.676 -15.824  1.00  0.00           O  
ATOM   1158  CB  TYR T  66     -13.585   1.064 -14.869  1.00  0.00           C  
ATOM   1159  CG  TYR T  66     -13.817  -0.236 -14.131  1.00  0.00           C  
ATOM   1160  CD1 TYR T  66     -14.388  -0.246 -12.867  1.00  0.00           C  
ATOM   1161  CD2 TYR T  66     -13.467  -1.450 -14.703  1.00  0.00           C  
ATOM   1162  CE1 TYR T  66     -14.602  -1.431 -12.189  1.00  0.00           C  
ATOM   1163  CE2 TYR T  66     -13.677  -2.641 -14.035  1.00  0.00           C  
ATOM   1164  CZ  TYR T  66     -14.245  -2.627 -12.777  1.00  0.00           C  
ATOM   1165  OH  TYR T  66     -14.458  -3.810 -12.108  1.00  0.00           O  
ATOM   1166  H   TYR T  66     -12.578   3.007 -13.094  1.00  0.00           H  
ATOM   1167  HA  TYR T  66     -11.439   0.855 -14.774  1.00  0.00           H  
ATOM   1168 1HB  TYR T  66     -14.297   1.812 -14.519  1.00  0.00           H  
ATOM   1169 2HB  TYR T  66     -13.720   0.904 -15.938  1.00  0.00           H  
ATOM   1170  HD1 TYR T  66     -14.667   0.702 -12.408  1.00  0.00           H  
ATOM   1171  HD2 TYR T  66     -13.019  -1.455 -15.697  1.00  0.00           H  
ATOM   1172  HE1 TYR T  66     -15.051  -1.424 -11.196  1.00  0.00           H  
ATOM   1173  HE2 TYR T  66     -13.394  -3.585 -14.501  1.00  0.00           H  
ATOM   1174  HH  TYR T  66     -14.124  -4.576 -12.583  1.00  0.00           H  
ATOM   1175  N   LEU T  67     -11.017   2.372 -16.657  1.00  0.00           N  
ATOM   1176  CA  LEU T  67     -10.757   3.242 -17.790  1.00  0.00           C  
ATOM   1177  C   LEU T  67     -11.272   2.408 -18.948  1.00  0.00           C  
ATOM   1178  O   LEU T  67     -11.548   1.234 -18.786  1.00  0.00           O  
ATOM   1179  CB  LEU T  67      -9.271   3.546 -18.020  1.00  0.00           C  
ATOM   1180  CG  LEU T  67      -8.544   4.183 -16.829  1.00  0.00           C  
ATOM   1181  CD1 LEU T  67      -7.058   4.315 -17.136  1.00  0.00           C  
ATOM   1182  CD2 LEU T  67      -9.155   5.543 -16.527  1.00  0.00           C  
ATOM   1183  H   LEU T  67     -10.463   1.536 -16.541  1.00  0.00           H  
ATOM   1184  HA  LEU T  67     -11.351   4.148 -17.683  1.00  0.00           H  
ATOM   1185 1HB  LEU T  67      -8.907   2.533 -18.183  1.00  0.00           H  
ATOM   1186 2HB  LEU T  67      -9.115   4.137 -18.922  1.00  0.00           H  
ATOM   1187  HG  LEU T  67      -8.714   3.541 -15.965  1.00  0.00           H  
ATOM   1188 1HD1 LEU T  67      -6.549   4.768 -16.285  1.00  0.00           H  
ATOM   1189 2HD1 LEU T  67      -6.636   3.328 -17.326  1.00  0.00           H  
ATOM   1190 3HD1 LEU T  67      -6.923   4.944 -18.015  1.00  0.00           H  
ATOM   1191 1HD2 LEU T  67      -8.638   5.994 -15.680  1.00  0.00           H  
ATOM   1192 2HD2 LEU T  67      -9.057   6.188 -17.400  1.00  0.00           H  
ATOM   1193 3HD2 LEU T  67     -10.211   5.421 -16.284  1.00  0.00           H  
ATOM   1194  N   LYS T  68     -11.494   3.044 -20.086  1.00  0.00           N  
ATOM   1195  CA  LYS T  68     -12.103   2.366 -21.218  1.00  0.00           C  
ATOM   1196  C   LYS T  68     -11.984   3.206 -22.490  1.00  0.00           C  
ATOM   1197  O   LYS T  68     -12.257   4.391 -22.499  1.00  0.00           O  
ATOM   1198  CB  LYS T  68     -13.589   2.075 -21.007  1.00  0.00           C  
ATOM   1199  CG  LYS T  68     -14.217   1.198 -22.082  1.00  0.00           C  
ATOM   1200  CD  LYS T  68     -15.687   0.934 -21.792  1.00  0.00           C  
ATOM   1201  CE  LYS T  68     -16.308   0.032 -22.848  1.00  0.00           C  
ATOM   1202  NZ  LYS T  68     -17.713  -0.329 -22.516  1.00  0.00           N1+
ATOM   1203  H   LYS T  68     -11.239   4.017 -20.176  1.00  0.00           H  
ATOM   1204  HA  LYS T  68     -11.558   1.433 -21.364  1.00  0.00           H  
ATOM   1205 1HB  LYS T  68     -13.684   1.584 -20.038  1.00  0.00           H  
ATOM   1206 2HB  LYS T  68     -14.103   3.036 -20.977  1.00  0.00           H  
ATOM   1207 1HG  LYS T  68     -14.121   1.706 -23.042  1.00  0.00           H  
ATOM   1208 2HG  LYS T  68     -13.678   0.252 -22.116  1.00  0.00           H  
ATOM   1209 1HD  LYS T  68     -15.768   0.459 -20.813  1.00  0.00           H  
ATOM   1210 2HD  LYS T  68     -16.215   1.888 -21.775  1.00  0.00           H  
ATOM   1211 1HE  LYS T  68     -16.283   0.556 -23.802  1.00  0.00           H  
ATOM   1212 2HE  LYS T  68     -15.707  -0.875 -22.917  1.00  0.00           H  
ATOM   1213 1HZ  LYS T  68     -18.086  -0.928 -23.240  1.00  0.00           H  
ATOM   1214 2HZ  LYS T  68     -17.736  -0.817 -21.631  1.00  0.00           H  
ATOM   1215 3HZ  LYS T  68     -18.270   0.510 -22.453  1.00  0.00           H  
ATOM   1216  N   LEU T  69     -11.517   2.574 -23.558  1.00  0.00           N  
ATOM   1217  CA  LEU T  69     -11.490   3.208 -24.862  1.00  0.00           C  
ATOM   1218  C   LEU T  69     -12.122   2.105 -25.685  1.00  0.00           C  
ATOM   1219  O   LEU T  69     -11.634   0.975 -25.726  1.00  0.00           O  
ATOM   1220  CB  LEU T  69     -10.082   3.496 -25.398  1.00  0.00           C  
ATOM   1221  CG  LEU T  69     -10.029   4.037 -26.833  1.00  0.00           C  
ATOM   1222  CD1 LEU T  69     -10.720   5.392 -26.906  1.00  0.00           C  
ATOM   1223  CD2 LEU T  69      -8.579   4.147 -27.281  1.00  0.00           C  
ATOM   1224  H   LEU T  69     -11.172   1.630 -23.462  1.00  0.00           H  
ATOM   1225  HA  LEU T  69     -12.127   4.091 -24.846  1.00  0.00           H  
ATOM   1226 1HB  LEU T  69      -9.780   4.271 -24.695  1.00  0.00           H  
ATOM   1227 2HB  LEU T  69      -9.425   2.633 -25.292  1.00  0.00           H  
ATOM   1228  HG  LEU T  69     -10.522   3.306 -27.473  1.00  0.00           H  
ATOM   1229 1HD1 LEU T  69     -10.677   5.768 -27.928  1.00  0.00           H  
ATOM   1230 2HD1 LEU T  69     -11.762   5.286 -26.603  1.00  0.00           H  
ATOM   1231 3HD1 LEU T  69     -10.218   6.093 -26.240  1.00  0.00           H  
ATOM   1232 1HD2 LEU T  69      -8.543   4.531 -28.301  1.00  0.00           H  
ATOM   1233 2HD2 LEU T  69      -8.043   4.826 -26.618  1.00  0.00           H  
ATOM   1234 3HD2 LEU T  69      -8.112   3.163 -27.248  1.00  0.00           H  
ATOM   1235  N   ASP T  70     -13.216   2.451 -26.353  1.00  0.00           N  
ATOM   1236  CA  ASP T  70     -13.966   1.494 -27.174  1.00  0.00           C  
ATOM   1237  C   ASP T  70     -14.109   2.116 -28.548  1.00  0.00           C  
ATOM   1238  O   ASP T  70     -14.294   3.319 -28.684  1.00  0.00           O  
ATOM   1239  CB  ASP T  70     -15.369   1.200 -26.639  1.00  0.00           C  
ATOM   1240  CG  ASP T  70     -16.146   0.166 -27.444  1.00  0.00           C  
ATOM   1241  OD1 ASP T  70     -15.559  -0.457 -28.296  1.00  0.00           O  
ATOM   1242  OD2 ASP T  70     -17.271  -0.104 -27.097  1.00  0.00           O1-
ATOM   1243  H   ASP T  70     -13.537   3.406 -26.292  1.00  0.00           H  
ATOM   1244  HA  ASP T  70     -13.376   0.580 -27.248  1.00  0.00           H  
ATOM   1245 1HB  ASP T  70     -15.383   0.924 -25.584  1.00  0.00           H  
ATOM   1246 2HB  ASP T  70     -15.831   2.179 -26.765  1.00  0.00           H  
ATOM   1247  N   LEU T  71     -14.039   1.273 -29.567  1.00  0.00           N  
ATOM   1248  CA  LEU T  71     -14.291   1.695 -30.932  1.00  0.00           C  
ATOM   1249  C   LEU T  71     -15.477   0.916 -31.422  1.00  0.00           C  
ATOM   1250  O   LEU T  71     -15.425  -0.306 -31.459  1.00  0.00           O  
ATOM   1251  CB  LEU T  71     -13.119   1.420 -31.882  1.00  0.00           C  
ATOM   1252  CG  LEU T  71     -13.396   1.713 -33.363  1.00  0.00           C  
ATOM   1253  CD1 LEU T  71     -13.537   3.214 -33.580  1.00  0.00           C  
ATOM   1254  CD2 LEU T  71     -12.267   1.149 -34.213  1.00  0.00           C  
ATOM   1255  H   LEU T  71     -13.805   0.307 -29.387  1.00  0.00           H  
ATOM   1256  HA  LEU T  71     -14.537   2.757 -30.915  1.00  0.00           H  
ATOM   1257 1HB  LEU T  71     -12.399   2.135 -31.488  1.00  0.00           H  
ATOM   1258 2HB  LEU T  71     -12.730   0.409 -31.761  1.00  0.00           H  
ATOM   1259  HG  LEU T  71     -14.312   1.186 -33.632  1.00  0.00           H  
ATOM   1260 1HD1 LEU T  71     -13.733   3.413 -34.633  1.00  0.00           H  
ATOM   1261 2HD1 LEU T  71     -14.364   3.592 -32.980  1.00  0.00           H  
ATOM   1262 3HD1 LEU T  71     -12.615   3.712 -33.283  1.00  0.00           H  
ATOM   1263 1HD2 LEU T  71     -12.466   1.358 -35.264  1.00  0.00           H  
ATOM   1264 2HD2 LEU T  71     -11.325   1.613 -33.921  1.00  0.00           H  
ATOM   1265 3HD2 LEU T  71     -12.203   0.071 -34.063  1.00  0.00           H  
ATOM   1266  N   LEU T  72     -16.577   1.607 -31.712  1.00  0.00           N  
ATOM   1267  CA  LEU T  72     -17.826   0.913 -32.001  1.00  0.00           C  
ATOM   1268  C   LEU T  72     -18.097   1.031 -33.465  1.00  0.00           C  
ATOM   1269  O   LEU T  72     -17.854   2.067 -34.063  1.00  0.00           O  
ATOM   1270  CB  LEU T  72     -19.031   1.498 -31.254  1.00  0.00           C  
ATOM   1271  CG  LEU T  72     -19.063   1.217 -29.746  1.00  0.00           C  
ATOM   1272  CD1 LEU T  72     -20.286   1.872 -29.119  1.00  0.00           C  
ATOM   1273  CD2 LEU T  72     -19.076  -0.286 -29.509  1.00  0.00           C  
ATOM   1274  H   LEU T  72     -16.559   2.616 -31.735  1.00  0.00           H  
ATOM   1275  HA  LEU T  72     -17.688  -0.137 -31.745  1.00  0.00           H  
ATOM   1276 1HB  LEU T  72     -18.853   2.558 -31.432  1.00  0.00           H  
ATOM   1277 2HB  LEU T  72     -19.973   1.206 -31.716  1.00  0.00           H  
ATOM   1278  HG  LEU T  72     -18.140   1.613 -29.322  1.00  0.00           H  
ATOM   1279 1HD1 LEU T  72     -20.301   1.667 -28.048  1.00  0.00           H  
ATOM   1280 2HD1 LEU T  72     -20.245   2.950 -29.280  1.00  0.00           H  
ATOM   1281 3HD1 LEU T  72     -21.189   1.471 -29.577  1.00  0.00           H  
ATOM   1282 1HD2 LEU T  72     -19.099  -0.485 -28.437  1.00  0.00           H  
ATOM   1283 2HD2 LEU T  72     -19.959  -0.721 -29.978  1.00  0.00           H  
ATOM   1284 3HD2 LEU T  72     -18.180  -0.731 -29.941  1.00  0.00           H  
ATOM   1285  N   VAL T  73     -18.607  -0.041 -34.050  1.00  0.00           N  
ATOM   1286  CA  VAL T  73     -18.980   0.028 -35.439  1.00  0.00           C  
ATOM   1287  C   VAL T  73     -20.484   0.046 -35.367  1.00  0.00           C  
ATOM   1288  O   VAL T  73     -21.127  -0.976 -35.167  1.00  0.00           O  
ATOM   1289  CB  VAL T  73     -18.538  -1.192 -36.270  1.00  0.00           C  
ATOM   1290  CG1 VAL T  73     -18.952  -1.025 -37.724  1.00  0.00           C  
ATOM   1291  CG2 VAL T  73     -17.034  -1.391 -36.165  1.00  0.00           C  
ATOM   1292  H   VAL T  73     -18.741  -0.907 -33.548  1.00  0.00           H  
ATOM   1293  HA  VAL T  73     -18.610   0.964 -35.856  1.00  0.00           H  
ATOM   1294  HB  VAL T  73     -19.005  -2.088 -35.859  1.00  0.00           H  
ATOM   1295 1HG1 VAL T  73     -18.632  -1.896 -38.296  1.00  0.00           H  
ATOM   1296 2HG1 VAL T  73     -20.036  -0.929 -37.785  1.00  0.00           H  
ATOM   1297 3HG1 VAL T  73     -18.485  -0.130 -38.135  1.00  0.00           H  
ATOM   1298 1HG2 VAL T  73     -16.739  -2.257 -36.757  1.00  0.00           H  
ATOM   1299 2HG2 VAL T  73     -16.523  -0.504 -36.540  1.00  0.00           H  
ATOM   1300 3HG2 VAL T  73     -16.760  -1.554 -35.123  1.00  0.00           H  
ATOM   1301  N   ASP T  74     -21.015   1.251 -35.525  1.00  0.00           N  
ATOM   1302  CA  ASP T  74     -22.412   1.529 -35.293  1.00  0.00           C  
ATOM   1303  C   ASP T  74     -22.614   1.006 -33.877  1.00  0.00           C  
ATOM   1304  O   ASP T  74     -21.979   1.525 -32.955  1.00  0.00           O  
ATOM   1305  CB  ASP T  74     -23.362   0.783 -36.234  1.00  0.00           C  
ATOM   1306  CG  ASP T  74     -23.189   1.130 -37.707  1.00  0.00           C  
ATOM   1307  OD1 ASP T  74     -23.043   2.291 -38.010  1.00  0.00           O  
ATOM   1308  OD2 ASP T  74     -23.047   0.227 -38.496  1.00  0.00           O1-
ATOM   1309  H   ASP T  74     -20.406   2.000 -35.821  1.00  0.00           H  
ATOM   1310  HA  ASP T  74     -22.566   2.608 -35.324  1.00  0.00           H  
ATOM   1311 1HB  ASP T  74     -23.334  -0.300 -36.111  1.00  0.00           H  
ATOM   1312 2HB  ASP T  74     -24.320   1.165 -35.881  1.00  0.00           H  
ATOM   1313  N   GLY T  75     -23.468   0.022 -33.655  1.00  0.00           N  
ATOM   1314  CA  GLY T  75     -23.620  -0.443 -32.290  1.00  0.00           C  
ATOM   1315  C   GLY T  75     -23.060  -1.839 -32.063  1.00  0.00           C  
ATOM   1316  O   GLY T  75     -23.651  -2.592 -31.318  1.00  0.00           O  
ATOM   1317  H   GLY T  75     -24.012  -0.413 -34.386  1.00  0.00           H  
ATOM   1318 1HA  GLY T  75     -23.067   0.253 -31.657  1.00  0.00           H  
ATOM   1319 2HA  GLY T  75     -24.689  -0.467 -32.082  1.00  0.00           H  
ATOM   1320  N   VAL T  76     -21.968  -2.207 -32.731  1.00  0.00           N  
ATOM   1321  CA  VAL T  76     -21.391  -3.562 -32.608  1.00  0.00           C  
ATOM   1322  C   VAL T  76     -19.948  -3.433 -32.092  1.00  0.00           C  
ATOM   1323  O   VAL T  76     -19.088  -2.801 -32.709  1.00  0.00           O  
ATOM   1324  CB  VAL T  76     -21.343  -4.326 -33.945  1.00  0.00           C  
ATOM   1325  CG1 VAL T  76     -20.700  -5.692 -33.755  1.00  0.00           C  
ATOM   1326  CG2 VAL T  76     -22.741  -4.473 -34.525  1.00  0.00           C  
ATOM   1327  H   VAL T  76     -21.523  -1.535 -33.340  1.00  0.00           H  
ATOM   1328  HA  VAL T  76     -21.985  -4.110 -31.875  1.00  0.00           H  
ATOM   1329  HB  VAL T  76     -20.761  -3.747 -34.662  1.00  0.00           H  
ATOM   1330 1HG1 VAL T  76     -20.674  -6.217 -34.710  1.00  0.00           H  
ATOM   1331 2HG1 VAL T  76     -19.683  -5.567 -33.383  1.00  0.00           H  
ATOM   1332 3HG1 VAL T  76     -21.281  -6.271 -33.039  1.00  0.00           H  
ATOM   1333 1HG2 VAL T  76     -22.689  -5.014 -35.469  1.00  0.00           H  
ATOM   1334 2HG2 VAL T  76     -23.369  -5.024 -33.825  1.00  0.00           H  
ATOM   1335 3HG2 VAL T  76     -23.170  -3.485 -34.697  1.00  0.00           H  
ATOM   1336  N   LEU T  77     -19.685  -4.099 -30.971  1.00  0.00           N  
ATOM   1337  CA  LEU T  77     -18.358  -4.101 -30.379  1.00  0.00           C  
ATOM   1338  C   LEU T  77     -17.427  -4.682 -31.405  1.00  0.00           C  
ATOM   1339  O   LEU T  77     -17.666  -5.736 -31.975  1.00  0.00           O  
ATOM   1340  CB  LEU T  77     -18.257  -4.956 -29.109  1.00  0.00           C  
ATOM   1341  CG  LEU T  77     -16.922  -4.857 -28.360  1.00  0.00           C  
ATOM   1342  CD1 LEU T  77     -16.712  -3.437 -27.852  1.00  0.00           C  
ATOM   1343  CD2 LEU T  77     -16.910  -5.850 -27.208  1.00  0.00           C  
ATOM   1344  H   LEU T  77     -20.426  -4.617 -30.520  1.00  0.00           H  
ATOM   1345  HA  LEU T  77     -18.079  -3.068 -30.177  1.00  0.00           H  
ATOM   1346 1HB  LEU T  77     -19.050  -4.495 -28.522  1.00  0.00           H  
ATOM   1347 2HB  LEU T  77     -18.508  -5.998 -29.303  1.00  0.00           H  
ATOM   1348  HG  LEU T  77     -16.137  -5.148 -29.059  1.00  0.00           H  
ATOM   1349 1HD1 LEU T  77     -15.761  -3.377 -27.322  1.00  0.00           H  
ATOM   1350 2HD1 LEU T  77     -16.700  -2.747 -28.696  1.00  0.00           H  
ATOM   1351 3HD1 LEU T  77     -17.522  -3.170 -27.174  1.00  0.00           H  
ATOM   1352 1HD2 LEU T  77     -15.960  -5.779 -26.677  1.00  0.00           H  
ATOM   1353 2HD2 LEU T  77     -17.727  -5.622 -26.523  1.00  0.00           H  
ATOM   1354 3HD2 LEU T  77     -17.034  -6.861 -27.596  1.00  0.00           H  
ATOM   1355  N   ALA T  78     -16.315  -3.998 -31.580  1.00  0.00           N  
ATOM   1356  CA  ALA T  78     -15.219  -4.501 -32.364  1.00  0.00           C  
ATOM   1357  C   ALA T  78     -13.908  -4.416 -31.597  1.00  0.00           C  
ATOM   1358  O   ALA T  78     -13.408  -5.408 -31.113  1.00  0.00           O  
ATOM   1359  CB  ALA T  78     -15.027  -3.739 -33.667  1.00  0.00           C  
ATOM   1360  H   ALA T  78     -16.233  -3.089 -31.147  1.00  0.00           H  
ATOM   1361  HA  ALA T  78     -15.432  -5.550 -32.575  1.00  0.00           H  
ATOM   1362 1HB  ALA T  78     -14.183  -4.162 -34.213  1.00  0.00           H  
ATOM   1363 2HB  ALA T  78     -15.929  -3.822 -34.274  1.00  0.00           H  
ATOM   1364 3HB  ALA T  78     -14.829  -2.691 -33.450  1.00  0.00           H  
ATOM   1365  N   LEU T  79     -13.358  -3.217 -31.477  1.00  0.00           N  
ATOM   1366  CA  LEU T  79     -12.104  -3.034 -30.778  1.00  0.00           C  
ATOM   1367  C   LEU T  79     -12.258  -2.341 -29.448  1.00  0.00           C  
ATOM   1368  O   LEU T  79     -13.107  -1.492 -29.288  1.00  0.00           O  
ATOM   1369  CB  LEU T  79     -11.093  -2.213 -31.588  1.00  0.00           C  
ATOM   1370  CG  LEU T  79     -10.782  -2.741 -32.994  1.00  0.00           C  
ATOM   1371  CD1 LEU T  79      -9.925  -1.727 -33.740  1.00  0.00           C  
ATOM   1372  CD2 LEU T  79     -10.072  -4.083 -32.887  1.00  0.00           C  
ATOM   1373  H   LEU T  79     -13.818  -2.413 -31.880  1.00  0.00           H  
ATOM   1374  HA  LEU T  79     -11.700  -4.030 -30.597  1.00  0.00           H  
ATOM   1375 1HB  LEU T  79     -11.475  -1.198 -31.693  1.00  0.00           H  
ATOM   1376 2HB  LEU T  79     -10.155  -2.171 -31.035  1.00  0.00           H  
ATOM   1377  HG  LEU T  79     -11.712  -2.866 -33.551  1.00  0.00           H  
ATOM   1378 1HD1 LEU T  79      -9.704  -2.103 -34.739  1.00  0.00           H  
ATOM   1379 2HD1 LEU T  79     -10.465  -0.783 -33.819  1.00  0.00           H  
ATOM   1380 3HD1 LEU T  79      -8.994  -1.569 -33.198  1.00  0.00           H  
ATOM   1381 1HD2 LEU T  79      -9.852  -4.459 -33.886  1.00  0.00           H  
ATOM   1382 2HD2 LEU T  79      -9.142  -3.959 -32.332  1.00  0.00           H  
ATOM   1383 3HD2 LEU T  79     -10.714  -4.793 -32.366  1.00  0.00           H  
ATOM   1384  N   ARG T  80     -11.424  -2.705 -28.488  1.00  0.00           N  
ATOM   1385  CA  ARG T  80     -11.487  -2.110 -27.157  1.00  0.00           C  
ATOM   1386  C   ARG T  80     -10.129  -2.059 -26.488  1.00  0.00           C  
ATOM   1387  O   ARG T  80      -9.213  -2.792 -26.843  1.00  0.00           O  
ATOM   1388  CB  ARG T  80     -12.416  -2.867 -26.219  1.00  0.00           C  
ATOM   1389  CG  ARG T  80     -12.018  -4.310 -25.953  1.00  0.00           C  
ATOM   1390  CD  ARG T  80     -12.987  -5.068 -25.120  1.00  0.00           C  
ATOM   1391  NE  ARG T  80     -12.493  -6.348 -24.637  1.00  0.00           N  
ATOM   1392  CZ  ARG T  80     -12.694  -7.528 -25.255  1.00  0.00           C  
ATOM   1393  NH1 ARG T  80     -13.407  -7.603 -26.357  1.00  0.00           N1+
ATOM   1394  NH2 ARG T  80     -12.175  -8.614 -24.711  1.00  0.00           N  
ATOM   1395  H   ARG T  80     -10.727  -3.410 -28.679  1.00  0.00           H  
ATOM   1396  HA  ARG T  80     -11.847  -1.089 -27.284  1.00  0.00           H  
ATOM   1397 1HB  ARG T  80     -12.433  -2.319 -25.278  1.00  0.00           H  
ATOM   1398 2HB  ARG T  80     -13.408  -2.845 -26.669  1.00  0.00           H  
ATOM   1399 1HG  ARG T  80     -11.922  -4.825 -26.909  1.00  0.00           H  
ATOM   1400 2HG  ARG T  80     -11.056  -4.315 -25.440  1.00  0.00           H  
ATOM   1401 1HD  ARG T  80     -13.249  -4.469 -24.249  1.00  0.00           H  
ATOM   1402 2HD  ARG T  80     -13.882  -5.265 -25.709  1.00  0.00           H  
ATOM   1403  HE  ARG T  80     -11.951  -6.559 -23.810  1.00  0.00           H  
ATOM   1404 1HH1 ARG T  80     -13.813  -6.766 -26.751  1.00  0.00           H  
ATOM   1405 2HH1 ARG T  80     -13.546  -8.497 -26.805  1.00  0.00           H  
ATOM   1406 1HH2 ARG T  80     -11.644  -8.542 -23.853  1.00  0.00           H  
ATOM   1407 2HH2 ARG T  80     -12.311  -9.511 -25.152  1.00  0.00           H  
ATOM   1408  N   CYS T  81      -9.998  -1.134 -25.550  1.00  0.00           N  
ATOM   1409  CA  CYS T  81      -8.874  -1.059 -24.638  1.00  0.00           C  
ATOM   1410  C   CYS T  81      -9.506  -0.878 -23.260  1.00  0.00           C  
ATOM   1411  O   CYS T  81     -10.146   0.126 -22.998  1.00  0.00           O  
ATOM   1412  CB  CYS T  81      -7.945   0.126 -24.901  1.00  0.00           C  
ATOM   1413  SG  CYS T  81      -6.578   0.282 -23.727  1.00  0.00           S  
ATOM   1414  H   CYS T  81     -10.735  -0.448 -25.481  1.00  0.00           H  
ATOM   1415  HA  CYS T  81      -8.336  -2.005 -24.677  1.00  0.00           H  
ATOM   1416 1HB  CYS T  81      -7.488   0.036 -25.887  1.00  0.00           H  
ATOM   1417 2HB  CYS T  81      -8.501   1.061 -24.842  1.00  0.00           H  
ATOM   1418  HG  CYS T  81      -6.045   1.368 -24.278  1.00  0.00           H  
ATOM   1419  N   LEU T  82      -9.350  -1.849 -22.378  1.00  0.00           N  
ATOM   1420  CA  LEU T  82     -10.044  -1.787 -21.107  1.00  0.00           C  
ATOM   1421  C   LEU T  82      -8.997  -2.089 -20.062  1.00  0.00           C  
ATOM   1422  O   LEU T  82      -8.326  -3.104 -20.109  1.00  0.00           O  
ATOM   1423  CB  LEU T  82     -11.171  -2.818 -20.970  1.00  0.00           C  
ATOM   1424  CG  LEU T  82     -11.940  -2.772 -19.644  1.00  0.00           C  
ATOM   1425  CD1 LEU T  82     -12.759  -1.492 -19.559  1.00  0.00           C  
ATOM   1426  CD2 LEU T  82     -12.838  -3.996 -19.534  1.00  0.00           C  
ATOM   1427  H   LEU T  82      -8.751  -2.638 -22.574  1.00  0.00           H  
ATOM   1428  HA  LEU T  82     -10.417  -0.773 -20.972  1.00  0.00           H  
ATOM   1429 1HB  LEU T  82     -11.813  -2.488 -21.786  1.00  0.00           H  
ATOM   1430 2HB  LEU T  82     -10.819  -3.830 -21.171  1.00  0.00           H  
ATOM   1431  HG  LEU T  82     -11.204  -2.826 -18.841  1.00  0.00           H  
ATOM   1432 1HD1 LEU T  82     -13.301  -1.468 -18.613  1.00  0.00           H  
ATOM   1433 2HD1 LEU T  82     -12.094  -0.630 -19.616  1.00  0.00           H  
ATOM   1434 3HD1 LEU T  82     -13.469  -1.459 -20.385  1.00  0.00           H  
ATOM   1435 1HD2 LEU T  82     -13.383  -3.962 -18.590  1.00  0.00           H  
ATOM   1436 2HD2 LEU T  82     -13.546  -4.003 -20.363  1.00  0.00           H  
ATOM   1437 3HD2 LEU T  82     -12.229  -4.899 -19.569  1.00  0.00           H  
ATOM   1438  N   GLU T  83      -8.858  -1.169 -19.125  1.00  0.00           N  
ATOM   1439  CA  GLU T  83      -7.823  -1.266 -18.119  1.00  0.00           C  
ATOM   1440  C   GLU T  83      -8.564  -1.017 -16.829  1.00  0.00           C  
ATOM   1441  O   GLU T  83      -9.401  -0.121 -16.765  1.00  0.00           O  
ATOM   1442  CB  GLU T  83      -6.720  -0.214 -18.259  1.00  0.00           C  
ATOM   1443  CG  GLU T  83      -6.052  -0.182 -19.626  1.00  0.00           C  
ATOM   1444  CD  GLU T  83      -4.919   0.805 -19.657  1.00  0.00           C  
ATOM   1445  OE1 GLU T  83      -4.692   1.452 -18.663  1.00  0.00           O  
ATOM   1446  OE2 GLU T  83      -4.208   0.833 -20.635  1.00  0.00           O1-
ATOM   1447  H   GLU T  83      -9.488  -0.379 -19.109  1.00  0.00           H  
ATOM   1448  HA  GLU T  83      -7.420  -2.280 -18.130  1.00  0.00           H  
ATOM   1449 1HB  GLU T  83      -7.177   0.755 -18.056  1.00  0.00           H  
ATOM   1450 2HB  GLU T  83      -5.973  -0.431 -17.495  1.00  0.00           H  
ATOM   1451 1HG  GLU T  83      -5.693  -1.156 -19.956  1.00  0.00           H  
ATOM   1452 2HG  GLU T  83      -6.846   0.156 -20.291  1.00  0.00           H  
ATOM   1453  N   GLU T  84      -8.196  -1.754 -15.785  1.00  0.00           N  
ATOM   1454  CA  GLU T  84      -8.836  -1.627 -14.483  1.00  0.00           C  
ATOM   1455  C   GLU T  84      -7.722  -1.029 -13.630  1.00  0.00           C  
ATOM   1456  O   GLU T  84      -6.784  -1.718 -13.254  1.00  0.00           O  
ATOM   1457  CB  GLU T  84      -9.267  -2.959 -13.866  1.00  0.00           C  
ATOM   1458  CG  GLU T  84      -9.896  -2.839 -12.485  1.00  0.00           C  
ATOM   1459  CD  GLU T  84     -10.109  -4.190 -11.862  1.00  0.00           C  
ATOM   1460  OE1 GLU T  84      -9.737  -5.167 -12.467  1.00  0.00           O  
ATOM   1461  OE2 GLU T  84     -10.540  -4.241 -10.734  1.00  0.00           O1-
ATOM   1462  H   GLU T  84      -7.449  -2.423 -15.903  1.00  0.00           H  
ATOM   1463  HA  GLU T  84      -9.666  -0.925 -14.566  1.00  0.00           H  
ATOM   1464 1HB  GLU T  84      -9.984  -3.410 -14.553  1.00  0.00           H  
ATOM   1465 2HB  GLU T  84      -8.377  -3.586 -13.806  1.00  0.00           H  
ATOM   1466 1HG  GLU T  84      -9.324  -2.211 -11.802  1.00  0.00           H  
ATOM   1467 2HG  GLU T  84     -10.861  -2.374 -12.682  1.00  0.00           H  
ATOM   1468  N   LEU T  85      -1.687   6.570  -5.665  1.00  0.00           N  
ATOM   1469  CA  LEU T  85      -2.938   7.307  -5.603  1.00  0.00           C  
ATOM   1470  C   LEU T  85      -3.018   8.176  -6.862  1.00  0.00           C  
ATOM   1471  O   LEU T  85      -1.979   8.513  -7.440  1.00  0.00           O  
ATOM   1472  CB  LEU T  85      -3.041   8.229  -4.387  1.00  0.00           C  
ATOM   1473  CG  LEU T  85      -4.371   8.909  -4.079  1.00  0.00           C  
ATOM   1474  CD1 LEU T  85      -5.463   7.879  -3.943  1.00  0.00           C  
ATOM   1475  CD2 LEU T  85      -4.247   9.739  -2.828  1.00  0.00           C  
ATOM   1476  H   LEU T  85      -0.898   6.892  -5.122  1.00  0.00           H  
ATOM   1477  HA  LEU T  85      -3.753   6.583  -5.610  1.00  0.00           H  
ATOM   1478 1HB  LEU T  85      -2.785   7.659  -3.496  1.00  0.00           H  
ATOM   1479 2HB  LEU T  85      -2.315   9.034  -4.499  1.00  0.00           H  
ATOM   1480  HG  LEU T  85      -4.651   9.556  -4.911  1.00  0.00           H  
ATOM   1481 1HD1 LEU T  85      -6.407   8.376  -3.722  1.00  0.00           H  
ATOM   1482 2HD1 LEU T  85      -5.556   7.322  -4.874  1.00  0.00           H  
ATOM   1483 3HD1 LEU T  85      -5.217   7.193  -3.132  1.00  0.00           H  
ATOM   1484 1HD2 LEU T  85      -5.201  10.222  -2.615  1.00  0.00           H  
ATOM   1485 2HD2 LEU T  85      -3.971   9.098  -1.990  1.00  0.00           H  
ATOM   1486 3HD2 LEU T  85      -3.480  10.501  -2.970  1.00  0.00           H  
ATOM   1487  N   GLY T  86      -4.236   8.551  -7.271  1.00  0.00           N  
ATOM   1488  CA  GLY T  86      -4.432   9.401  -8.438  1.00  0.00           C  
ATOM   1489  C   GLY T  86      -4.280  10.820  -7.930  1.00  0.00           C  
ATOM   1490  O   GLY T  86      -4.146  11.008  -6.722  1.00  0.00           O  
ATOM   1491  H   GLY T  86      -5.043   8.235  -6.753  1.00  0.00           H  
ATOM   1492 1HA  GLY T  86      -3.642   9.181  -9.155  1.00  0.00           H  
ATOM   1493 2HA  GLY T  86      -5.447   9.249  -8.803  1.00  0.00           H  
ATOM   1494  N   PRO T  87      -4.330  11.825  -8.833  1.00  0.00           N  
ATOM   1495  CA  PRO T  87      -4.426  11.690 -10.292  1.00  0.00           C  
ATOM   1496  C   PRO T  87      -3.190  11.109 -10.948  1.00  0.00           C  
ATOM   1497  O   PRO T  87      -2.078  11.236 -10.439  1.00  0.00           O  
ATOM   1498  CB  PRO T  87      -4.653  13.136 -10.744  1.00  0.00           C  
ATOM   1499  CG  PRO T  87      -3.986  13.956  -9.693  1.00  0.00           C  
ATOM   1500  CD  PRO T  87      -4.276  13.227  -8.408  1.00  0.00           C  
ATOM   1501  HA  PRO T  87      -5.317  11.095 -10.542  1.00  0.00           H  
ATOM   1502 1HB  PRO T  87      -4.221  13.290 -11.744  1.00  0.00           H  
ATOM   1503 2HB  PRO T  87      -5.731  13.341 -10.825  1.00  0.00           H  
ATOM   1504 1HG  PRO T  87      -2.908  14.036  -9.900  1.00  0.00           H  
ATOM   1505 2HG  PRO T  87      -4.387  14.980  -9.699  1.00  0.00           H  
ATOM   1506 1HD  PRO T  87      -3.460  13.403  -7.693  1.00  0.00           H  
ATOM   1507 2HD  PRO T  87      -5.235  13.577  -7.997  1.00  0.00           H  
ATOM   1508  N   GLN T  88      -3.420  10.397 -12.040  1.00  0.00           N  
ATOM   1509  CA  GLN T  88      -2.386   9.647 -12.737  1.00  0.00           C  
ATOM   1510  C   GLN T  88      -2.430   9.680 -14.261  1.00  0.00           C  
ATOM   1511  O   GLN T  88      -3.420   9.263 -14.858  1.00  0.00           O  
ATOM   1512  CB  GLN T  88      -2.390   8.177 -12.349  1.00  0.00           C  
ATOM   1513  CG  GLN T  88      -1.169   7.430 -12.796  1.00  0.00           C  
ATOM   1514  CD  GLN T  88      -0.923   6.188 -11.991  1.00  0.00           C  
ATOM   1515  NE2 GLN T  88      -1.786   5.945 -11.016  1.00  0.00           N  
ATOM   1516  OE1 GLN T  88       0.062   5.481 -12.199  1.00  0.00           O  
ATOM   1517  H   GLN T  88      -4.365  10.381 -12.398  1.00  0.00           H  
ATOM   1518  HA  GLN T  88      -1.438  10.086 -12.427  1.00  0.00           H  
ATOM   1519 1HB  GLN T  88      -2.467   8.086 -11.266  1.00  0.00           H  
ATOM   1520 2HB  GLN T  88      -3.264   7.689 -12.782  1.00  0.00           H  
ATOM   1521 1HG  GLN T  88      -1.294   7.139 -13.839  1.00  0.00           H  
ATOM   1522 2HG  GLN T  88      -0.300   8.080 -12.692  1.00  0.00           H  
ATOM   1523 1HE2 GLN T  88      -1.678   5.132 -10.442  1.00  0.00           H  
ATOM   1524 2HE2 GLN T  88      -2.547   6.573 -10.853  1.00  0.00           H  
ATOM   1525  N   LEU T  89      -1.335  10.093 -14.890  1.00  0.00           N  
ATOM   1526  CA  LEU T  89      -1.294  10.159 -16.345  1.00  0.00           C  
ATOM   1527  C   LEU T  89      -1.132   8.741 -16.832  1.00  0.00           C  
ATOM   1528  O   LEU T  89      -0.085   8.113 -16.630  1.00  0.00           O  
ATOM   1529  CB  LEU T  89      -0.121  10.986 -16.888  1.00  0.00           C  
ATOM   1530  CG  LEU T  89       0.087  10.929 -18.406  1.00  0.00           C  
ATOM   1531  CD1 LEU T  89      -1.154  11.460 -19.110  1.00  0.00           C  
ATOM   1532  CD2 LEU T  89       1.318  11.741 -18.781  1.00  0.00           C  
ATOM   1533  H   LEU T  89      -0.519  10.366 -14.361  1.00  0.00           H  
ATOM   1534  HA  LEU T  89      -2.248  10.557 -16.692  1.00  0.00           H  
ATOM   1535 1HB  LEU T  89      -0.275  12.028 -16.614  1.00  0.00           H  
ATOM   1536 2HB  LEU T  89       0.797  10.639 -16.414  1.00  0.00           H  
ATOM   1537  HG  LEU T  89       0.227   9.892 -18.716  1.00  0.00           H  
ATOM   1538 1HD1 LEU T  89      -1.007  11.420 -20.189  1.00  0.00           H  
ATOM   1539 2HD1 LEU T  89      -2.016  10.850 -18.839  1.00  0.00           H  
ATOM   1540 3HD1 LEU T  89      -1.331  12.492 -18.806  1.00  0.00           H  
ATOM   1541 1HD2 LEU T  89       1.466  11.699 -19.861  1.00  0.00           H  
ATOM   1542 2HD2 LEU T  89       1.178  12.777 -18.473  1.00  0.00           H  
ATOM   1543 3HD2 LEU T  89       2.192  11.327 -18.279  1.00  0.00           H  
ATOM   1544  N   ARG T  90      -2.211   8.216 -17.404  1.00  0.00           N  
ATOM   1545  CA  ARG T  90      -2.186   6.886 -17.932  1.00  0.00           C  
ATOM   1546  C   ARG T  90      -2.525   6.739 -19.412  1.00  0.00           C  
ATOM   1547  O   ARG T  90      -3.018   7.669 -20.020  1.00  0.00           O  
ATOM   1548  CB  ARG T  90      -3.136   5.959 -17.189  1.00  0.00           C  
ATOM   1549  CG  ARG T  90      -2.793   5.734 -15.724  1.00  0.00           C  
ATOM   1550  CD  ARG T  90      -3.680   4.716 -15.103  1.00  0.00           C  
ATOM   1551  NE  ARG T  90      -3.469   3.395 -15.671  1.00  0.00           N  
ATOM   1552  CZ  ARG T  90      -4.097   2.276 -15.259  1.00  0.00           C  
ATOM   1553  NH1 ARG T  90      -4.969   2.335 -14.278  1.00  0.00           N1+
ATOM   1554  NH2 ARG T  90      -3.835   1.119 -15.841  1.00  0.00           N  
ATOM   1555  H   ARG T  90      -3.062   8.756 -17.471  1.00  0.00           H  
ATOM   1556  HA  ARG T  90      -1.167   6.527 -17.792  1.00  0.00           H  
ATOM   1557 1HB  ARG T  90      -4.146   6.362 -17.232  1.00  0.00           H  
ATOM   1558 2HB  ARG T  90      -3.150   4.985 -17.678  1.00  0.00           H  
ATOM   1559 1HG  ARG T  90      -1.763   5.388 -15.641  1.00  0.00           H  
ATOM   1560 2HG  ARG T  90      -2.908   6.669 -15.176  1.00  0.00           H  
ATOM   1561 1HD  ARG T  90      -3.479   4.664 -14.034  1.00  0.00           H  
ATOM   1562 2HD  ARG T  90      -4.720   4.993 -15.264  1.00  0.00           H  
ATOM   1563  HE  ARG T  90      -2.804   3.309 -16.429  1.00  0.00           H  
ATOM   1564 1HH1 ARG T  90      -5.169   3.219 -13.832  1.00  0.00           H  
ATOM   1565 2HH1 ARG T  90      -5.440   1.497 -13.969  1.00  0.00           H  
ATOM   1566 1HH2 ARG T  90      -3.164   1.073 -16.596  1.00  0.00           H  
ATOM   1567 2HH2 ARG T  90      -4.306   0.281 -15.533  1.00  0.00           H  
ATOM   1568  N   LEU T  91      -2.293   5.557 -19.974  1.00  0.00           N  
ATOM   1569  CA  LEU T  91      -2.273   5.354 -21.420  1.00  0.00           C  
ATOM   1570  C   LEU T  91      -3.424   4.429 -21.836  1.00  0.00           C  
ATOM   1571  O   LEU T  91      -3.615   3.362 -21.261  1.00  0.00           O  
ATOM   1572  CB  LEU T  91      -0.971   4.718 -21.918  1.00  0.00           C  
ATOM   1573  CG  LEU T  91      -0.728   4.265 -23.347  1.00  0.00           C  
ATOM   1574  CD1 LEU T  91      -0.729   5.449 -24.222  1.00  0.00           C  
ATOM   1575  CD2 LEU T  91       0.635   3.607 -23.436  1.00  0.00           C  
ATOM   1576  H   LEU T  91      -2.123   4.769 -19.365  1.00  0.00           H  
ATOM   1577  HA  LEU T  91      -2.418   6.328 -21.886  1.00  0.00           H  
ATOM   1578 1HB  LEU T  91      -0.154   5.417 -21.740  1.00  0.00           H  
ATOM   1579 2HB  LEU T  91      -0.782   3.815 -21.339  1.00  0.00           H  
ATOM   1580  HG  LEU T  91      -1.500   3.552 -23.638  1.00  0.00           H  
ATOM   1581 1HD1 LEU T  91      -0.556   5.140 -25.253  1.00  0.00           H  
ATOM   1582 2HD1 LEU T  91      -1.692   5.954 -24.152  1.00  0.00           H  
ATOM   1583 3HD1 LEU T  91       0.061   6.132 -23.912  1.00  0.00           H  
ATOM   1584 1HD2 LEU T  91       0.814   3.278 -24.460  1.00  0.00           H  
ATOM   1585 2HD2 LEU T  91       1.404   4.321 -23.144  1.00  0.00           H  
ATOM   1586 3HD2 LEU T  91       0.667   2.745 -22.768  1.00  0.00           H  
ATOM   1587  N   CYS T  92      -4.140   4.797 -22.889  1.00  0.00           N  
ATOM   1588  CA  CYS T  92      -4.869   3.832 -23.715  1.00  0.00           C  
ATOM   1589  C   CYS T  92      -4.608   3.978 -25.235  1.00  0.00           C  
ATOM   1590  O   CYS T  92      -4.594   5.068 -25.795  1.00  0.00           O  
ATOM   1591  CB  CYS T  92      -6.385   3.926 -23.523  1.00  0.00           C  
ATOM   1592  SG  CYS T  92      -7.038   2.773 -22.347  1.00  0.00           S  
ATOM   1593  H   CYS T  92      -4.182   5.779 -23.126  1.00  0.00           H  
ATOM   1594  HA  CYS T  92      -4.529   2.842 -23.408  1.00  0.00           H  
ATOM   1595 1HB  CYS T  92      -6.647   4.931 -23.190  1.00  0.00           H  
ATOM   1596 2HB  CYS T  92      -6.884   3.756 -24.476  1.00  0.00           H  
ATOM   1597  HG  CYS T  92      -8.305   3.156 -22.466  1.00  0.00           H  
ATOM   1598  N   GLN T  93      -4.527   2.833 -25.890  1.00  0.00           N  
ATOM   1599  CA  GLN T  93      -4.335   2.728 -27.313  1.00  0.00           C  
ATOM   1600  C   GLN T  93      -5.210   1.555 -27.719  1.00  0.00           C  
ATOM   1601  O   GLN T  93      -5.479   0.645 -26.932  1.00  0.00           O  
ATOM   1602  CB  GLN T  93      -2.879   2.418 -27.725  1.00  0.00           C  
ATOM   1603  CG  GLN T  93      -1.805   3.454 -27.426  1.00  0.00           C  
ATOM   1604  CD  GLN T  93      -0.389   2.880 -27.284  1.00  0.00           C  
ATOM   1605  NE2 GLN T  93       0.613   3.710 -27.562  1.00  0.00           N  
ATOM   1606  OE1 GLN T  93      -0.205   1.702 -26.996  1.00  0.00           O  
ATOM   1607  H   GLN T  93      -4.609   1.988 -25.342  1.00  0.00           H  
ATOM   1608  HA  GLN T  93      -4.700   3.644 -27.779  1.00  0.00           H  
ATOM   1609 1HB  GLN T  93      -2.550   1.501 -27.235  1.00  0.00           H  
ATOM   1610 2HB  GLN T  93      -2.833   2.248 -28.801  1.00  0.00           H  
ATOM   1611 1HG  GLN T  93      -1.780   4.180 -28.237  1.00  0.00           H  
ATOM   1612 2HG  GLN T  93      -2.047   3.952 -26.486  1.00  0.00           H  
ATOM   1613 1HE2 GLN T  93       1.559   3.395 -27.488  1.00  0.00           H  
ATOM   1614 2HE2 GLN T  93       0.420   4.650 -27.843  1.00  0.00           H  
ATOM   1615  N   VAL T  94      -5.682   1.604 -28.958  1.00  0.00           N  
ATOM   1616  CA  VAL T  94      -6.429   0.508 -29.556  1.00  0.00           C  
ATOM   1617  C   VAL T  94      -6.303   0.582 -31.068  1.00  0.00           C  
ATOM   1618  O   VAL T  94      -6.228   1.669 -31.629  1.00  0.00           O  
ATOM   1619  CB  VAL T  94      -7.930   0.540 -29.213  1.00  0.00           C  
ATOM   1620  CG1 VAL T  94      -8.632   1.638 -29.999  1.00  0.00           C  
ATOM   1621  CG2 VAL T  94      -8.556  -0.815 -29.502  1.00  0.00           C  
ATOM   1622  H   VAL T  94      -5.513   2.439 -29.501  1.00  0.00           H  
ATOM   1623  HA  VAL T  94      -5.979  -0.423 -29.207  1.00  0.00           H  
ATOM   1624  HB  VAL T  94      -8.047   0.778 -28.156  1.00  0.00           H  
ATOM   1625 1HG1 VAL T  94      -9.692   1.647 -29.745  1.00  0.00           H  
ATOM   1626 2HG1 VAL T  94      -8.192   2.603 -29.750  1.00  0.00           H  
ATOM   1627 3HG1 VAL T  94      -8.519   1.451 -31.067  1.00  0.00           H  
ATOM   1628 1HG2 VAL T  94      -9.618  -0.785 -29.257  1.00  0.00           H  
ATOM   1629 2HG2 VAL T  94      -8.435  -1.055 -30.559  1.00  0.00           H  
ATOM   1630 3HG2 VAL T  94      -8.067  -1.578 -28.897  1.00  0.00           H  
ATOM   1631  N   SER T  95      -6.218  -0.579 -31.721  1.00  0.00           N  
ATOM   1632  CA  SER T  95      -6.037  -0.614 -33.169  1.00  0.00           C  
ATOM   1633  C   SER T  95      -6.327  -1.990 -33.791  1.00  0.00           C  
ATOM   1634  O   SER T  95      -6.398  -3.006 -33.108  1.00  0.00           O  
ATOM   1635  CB  SER T  95      -4.623  -0.235 -33.588  1.00  0.00           C  
ATOM   1636  OG  SER T  95      -3.689  -1.217 -33.217  1.00  0.00           O  
ATOM   1637  H   SER T  95      -6.280  -1.448 -31.211  1.00  0.00           H  
ATOM   1638  HA  SER T  95      -6.743   0.104 -33.588  1.00  0.00           H  
ATOM   1639 1HB  SER T  95      -4.588  -0.097 -34.668  1.00  0.00           H  
ATOM   1640 2HB  SER T  95      -4.349   0.713 -33.127  1.00  0.00           H  
ATOM   1641  HG  SER T  95      -2.988  -1.175 -33.873  1.00  0.00           H  
ATOM   1642  N   GLY T  96      -6.523  -1.987 -35.105  1.00  0.00           N  
ATOM   1643  CA  GLY T  96      -6.690  -3.192 -35.883  1.00  0.00           C  
ATOM   1644  C   GLY T  96      -7.222  -3.002 -37.292  1.00  0.00           C  
ATOM   1645  O   GLY T  96      -7.204  -1.904 -37.832  1.00  0.00           O  
ATOM   1646  H   GLY T  96      -6.552  -1.092 -35.572  1.00  0.00           H  
ATOM   1647 1HA  GLY T  96      -5.702  -3.647 -35.959  1.00  0.00           H  
ATOM   1648 2HA  GLY T  96      -7.405  -3.810 -35.339  1.00  0.00           H  
ATOM   1649  N   LEU T  97      -7.727  -4.101 -37.860  1.00  0.00           N  
ATOM   1650  CA  LEU T  97      -8.287  -4.116 -39.200  1.00  0.00           C  
ATOM   1651  C   LEU T  97      -9.791  -4.277 -39.086  1.00  0.00           C  
ATOM   1652  O   LEU T  97     -10.281  -5.210 -38.465  1.00  0.00           O  
ATOM   1653  CB  LEU T  97      -7.757  -5.267 -40.065  1.00  0.00           C  
ATOM   1654  CG  LEU T  97      -6.252  -5.243 -40.358  1.00  0.00           C  
ATOM   1655  CD1 LEU T  97      -5.863  -6.497 -41.127  1.00  0.00           C  
ATOM   1656  CD2 LEU T  97      -5.909  -3.989 -41.148  1.00  0.00           C  
ATOM   1657  H   LEU T  97      -7.714  -4.955 -37.323  1.00  0.00           H  
ATOM   1658  HA  LEU T  97      -8.064  -3.155 -39.662  1.00  0.00           H  
ATOM   1659 1HB  LEU T  97      -7.983  -6.207 -39.566  1.00  0.00           H  
ATOM   1660 2HB  LEU T  97      -8.281  -5.253 -41.021  1.00  0.00           H  
ATOM   1661  HG  LEU T  97      -5.699  -5.241 -39.418  1.00  0.00           H  
ATOM   1662 1HD1 LEU T  97      -4.793  -6.479 -41.334  1.00  0.00           H  
ATOM   1663 2HD1 LEU T  97      -6.102  -7.378 -40.530  1.00  0.00           H  
ATOM   1664 3HD1 LEU T  97      -6.413  -6.534 -42.066  1.00  0.00           H  
ATOM   1665 1HD2 LEU T  97      -4.838  -3.970 -41.355  1.00  0.00           H  
ATOM   1666 2HD2 LEU T  97      -6.460  -3.988 -42.088  1.00  0.00           H  
ATOM   1667 3HD2 LEU T  97      -6.181  -3.107 -40.567  1.00  0.00           H  
ATOM   1668  N   LEU T  98     -10.487  -3.328 -39.707  1.00  0.00           N  
ATOM   1669  CA  LEU T  98     -11.932  -3.298 -39.892  1.00  0.00           C  
ATOM   1670  C   LEU T  98     -12.255  -3.088 -41.358  1.00  0.00           C  
ATOM   1671  O   LEU T  98     -11.721  -2.192 -41.985  1.00  0.00           O  
ATOM   1672  CB  LEU T  98     -12.614  -2.172 -39.104  1.00  0.00           C  
ATOM   1673  CG  LEU T  98     -12.704  -2.382 -37.587  1.00  0.00           C  
ATOM   1674  CD1 LEU T  98     -13.396  -1.185 -36.949  1.00  0.00           C  
ATOM   1675  CD2 LEU T  98     -13.459  -3.670 -37.296  1.00  0.00           C  
ATOM   1676  H   LEU T  98      -9.928  -2.571 -40.073  1.00  0.00           H  
ATOM   1677  HA  LEU T  98     -12.320  -4.266 -39.579  1.00  0.00           H  
ATOM   1678 1HB  LEU T  98     -12.070  -1.247 -39.279  1.00  0.00           H  
ATOM   1679 2HB  LEU T  98     -13.629  -2.050 -39.482  1.00  0.00           H  
ATOM   1680  HG  LEU T  98     -11.698  -2.448 -37.169  1.00  0.00           H  
ATOM   1681 1HD1 LEU T  98     -13.460  -1.335 -35.870  1.00  0.00           H  
ATOM   1682 2HD1 LEU T  98     -12.824  -0.281 -37.157  1.00  0.00           H  
ATOM   1683 3HD1 LEU T  98     -14.399  -1.084 -37.360  1.00  0.00           H  
ATOM   1684 1HD2 LEU T  98     -13.522  -3.819 -36.217  1.00  0.00           H  
ATOM   1685 2HD2 LEU T  98     -14.464  -3.605 -37.712  1.00  0.00           H  
ATOM   1686 3HD2 LEU T  98     -12.933  -4.511 -37.749  1.00  0.00           H  
ATOM   1687  N   ALA T  99     -13.009  -4.007 -41.932  1.00  0.00           N  
ATOM   1688  CA  ALA T  99     -13.555  -3.829 -43.267  1.00  0.00           C  
ATOM   1689  C   ALA T  99     -14.774  -2.950 -43.072  1.00  0.00           C  
ATOM   1690  O   ALA T  99     -15.763  -3.381 -42.501  1.00  0.00           O  
ATOM   1691  CB  ALA T  99     -13.991  -5.100 -43.911  1.00  0.00           C  
ATOM   1692  H   ALA T  99     -13.211  -4.858 -41.428  1.00  0.00           H  
ATOM   1693  HA  ALA T  99     -12.815  -3.307 -43.874  1.00  0.00           H  
ATOM   1694 1HB  ALA T  99     -14.387  -4.887 -44.904  1.00  0.00           H  
ATOM   1695 2HB  ALA T  99     -13.139  -5.775 -43.996  1.00  0.00           H  
ATOM   1696 3HB  ALA T  99     -14.764  -5.567 -43.304  1.00  0.00           H  
ATOM   1697  N   LEU T 100     -14.727  -1.727 -43.578  1.00  0.00           N  
ATOM   1698  CA  LEU T 100     -15.798  -0.779 -43.288  1.00  0.00           C  
ATOM   1699  C   LEU T 100     -16.731  -0.685 -44.515  1.00  0.00           C  
ATOM   1700  O   LEU T 100     -16.375  -1.105 -45.613  1.00  0.00           O  
ATOM   1701  CB  LEU T 100     -15.293   0.616 -42.991  1.00  0.00           C  
ATOM   1702  CG  LEU T 100     -14.378   0.669 -41.771  1.00  0.00           C  
ATOM   1703  CD1 LEU T 100     -13.893   2.094 -41.547  1.00  0.00           C  
ATOM   1704  CD2 LEU T 100     -15.054   0.102 -40.534  1.00  0.00           C  
ATOM   1705  H   LEU T 100     -13.960  -1.439 -44.167  1.00  0.00           H  
ATOM   1706  HA  LEU T 100     -16.361  -1.168 -42.441  1.00  0.00           H  
ATOM   1707 1HB  LEU T 100     -14.750   0.982 -43.861  1.00  0.00           H  
ATOM   1708 2HB  LEU T 100     -16.150   1.267 -42.823  1.00  0.00           H  
ATOM   1709  HG  LEU T 100     -13.478   0.087 -41.966  1.00  0.00           H  
ATOM   1710 1HD1 LEU T 100     -13.240   2.122 -40.674  1.00  0.00           H  
ATOM   1711 2HD1 LEU T 100     -13.341   2.432 -42.423  1.00  0.00           H  
ATOM   1712 3HD1 LEU T 100     -14.749   2.747 -41.380  1.00  0.00           H  
ATOM   1713 1HD2 LEU T 100     -14.370   0.157 -39.687  1.00  0.00           H  
ATOM   1714 2HD2 LEU T 100     -15.952   0.680 -40.312  1.00  0.00           H  
ATOM   1715 3HD2 LEU T 100     -15.327  -0.938 -40.712  1.00  0.00           H  
ATOM   1716  N   ARG T 101     -17.911  -0.096 -44.322  1.00  0.00           N  
ATOM   1717  CA  ARG T 101     -18.926  -0.024 -45.377  1.00  0.00           C  
ATOM   1718  C   ARG T 101     -19.568   1.367 -45.447  1.00  0.00           C  
ATOM   1719  O   ARG T 101     -19.678   2.054 -44.439  1.00  0.00           O  
ATOM   1720  CB  ARG T 101     -20.062  -1.036 -45.178  1.00  0.00           C  
ATOM   1721  CG  ARG T 101     -19.620  -2.511 -45.210  1.00  0.00           C  
ATOM   1722  CD  ARG T 101     -20.784  -3.493 -45.133  1.00  0.00           C  
ATOM   1723  NE  ARG T 101     -21.513  -3.301 -43.889  1.00  0.00           N  
ATOM   1724  CZ  ARG T 101     -21.160  -3.812 -42.708  1.00  0.00           C  
ATOM   1725  NH1 ARG T 101     -20.050  -4.539 -42.579  1.00  0.00           N1+
ATOM   1726  NH2 ARG T 101     -21.919  -3.576 -41.641  1.00  0.00           N  
ATOM   1727  H   ARG T 101     -18.110   0.314 -43.419  1.00  0.00           H  
ATOM   1728  HA  ARG T 101     -18.418  -0.220 -46.321  1.00  0.00           H  
ATOM   1729 1HB  ARG T 101     -20.547  -0.856 -44.220  1.00  0.00           H  
ATOM   1730 2HB  ARG T 101     -20.812  -0.898 -45.957  1.00  0.00           H  
ATOM   1731 1HG  ARG T 101     -19.084  -2.712 -46.138  1.00  0.00           H  
ATOM   1732 2HG  ARG T 101     -18.965  -2.713 -44.361  1.00  0.00           H  
ATOM   1733 1HD  ARG T 101     -21.456  -3.326 -45.973  1.00  0.00           H  
ATOM   1734 2HD  ARG T 101     -20.401  -4.512 -45.170  1.00  0.00           H  
ATOM   1735  HE  ARG T 101     -22.352  -2.738 -43.918  1.00  0.00           H  
ATOM   1736 1HH1 ARG T 101     -19.461  -4.710 -43.382  1.00  0.00           H  
ATOM   1737 2HH1 ARG T 101     -19.798  -4.919 -41.678  1.00  0.00           H  
ATOM   1738 1HH2 ARG T 101     -22.754  -3.014 -41.730  1.00  0.00           H  
ATOM   1739 2HH2 ARG T 101     -21.661  -3.958 -40.744  1.00  0.00           H  
ATOM   1740  N   PRO T 102     -20.073   1.748 -46.629  1.00  0.00           N  
ATOM   1741  CA  PRO T 102     -20.694   3.062 -46.788  1.00  0.00           C  
ATOM   1742  C   PRO T 102     -21.922   3.126 -45.936  1.00  0.00           C  
ATOM   1743  O   PRO T 102     -22.613   2.122 -45.815  1.00  0.00           O  
ATOM   1744  CB  PRO T 102     -21.034   3.131 -48.281  1.00  0.00           C  
ATOM   1745  CG  PRO T 102     -20.094   2.164 -48.915  1.00  0.00           C  
ATOM   1746  CD  PRO T 102     -19.969   1.049 -47.912  1.00  0.00           C  
ATOM   1747  HA  PRO T 102     -19.947   3.842 -46.580  1.00  0.00           H  
ATOM   1748 1HB  PRO T 102     -22.091   2.866 -48.438  1.00  0.00           H  
ATOM   1749 2HB  PRO T 102     -20.903   4.159 -48.649  1.00  0.00           H  
ATOM   1750 1HG  PRO T 102     -20.496   1.823 -49.881  1.00  0.00           H  
ATOM   1751 2HG  PRO T 102     -19.132   2.653 -49.127  1.00  0.00           H  
ATOM   1752 1HD  PRO T 102     -20.780   0.323 -48.069  1.00  0.00           H  
ATOM   1753 2HD  PRO T 102     -18.988   0.566 -48.022  1.00  0.00           H  
ATOM   1754  N   GLY T 103     -22.183   4.260 -45.314  1.00  0.00           N  
ATOM   1755  CA  GLY T 103     -23.355   4.356 -44.467  1.00  0.00           C  
ATOM   1756  C   GLY T 103     -23.160   3.568 -43.188  1.00  0.00           C  
ATOM   1757  O   GLY T 103     -24.070   2.852 -42.743  1.00  0.00           O  
ATOM   1758  H   GLY T 103     -21.582   5.066 -45.414  1.00  0.00           H  
ATOM   1759 1HA  GLY T 103     -23.486   5.408 -44.213  1.00  0.00           H  
ATOM   1760 2HA  GLY T 103     -24.189   3.924 -45.020  1.00  0.00           H  
ATOM   1761  N   SER T 104     -21.977   3.703 -42.596  1.00  0.00           N  
ATOM   1762  CA  SER T 104     -21.713   3.110 -41.300  1.00  0.00           C  
ATOM   1763  C   SER T 104     -20.996   4.187 -40.545  1.00  0.00           C  
ATOM   1764  O   SER T 104     -20.213   4.948 -41.108  1.00  0.00           O  
ATOM   1765  CB  SER T 104     -20.820   1.886 -41.356  1.00  0.00           C  
ATOM   1766  OG  SER T 104     -21.255   0.961 -42.314  1.00  0.00           O  
ATOM   1767  H   SER T 104     -21.246   4.227 -43.055  1.00  0.00           H  
ATOM   1768  HA  SER T 104     -22.668   2.891 -40.820  1.00  0.00           H  
ATOM   1769 1HB  SER T 104     -19.808   2.205 -41.605  1.00  0.00           H  
ATOM   1770 2HB  SER T 104     -20.819   1.409 -40.377  1.00  0.00           H  
ATOM   1771  HG  SER T 104     -20.831   1.148 -43.155  1.00  0.00           H  
ATOM   1772  N   SER T 105     -21.316   4.276 -39.270  1.00  0.00           N  
ATOM   1773  CA  SER T 105     -20.713   5.243 -38.401  1.00  0.00           C  
ATOM   1774  C   SER T 105     -19.801   4.452 -37.517  1.00  0.00           C  
ATOM   1775  O   SER T 105     -20.013   3.280 -37.251  1.00  0.00           O  
ATOM   1776  CB  SER T 105     -21.707   5.980 -37.525  1.00  0.00           C  
ATOM   1777  OG  SER T 105     -22.705   6.612 -38.277  1.00  0.00           O  
ATOM   1778  H   SER T 105     -22.007   3.641 -38.896  1.00  0.00           H  
ATOM   1779  HA  SER T 105     -20.129   5.935 -39.010  1.00  0.00           H  
ATOM   1780 1HB  SER T 105     -22.173   5.263 -36.849  1.00  0.00           H  
ATOM   1781 2HB  SER T 105     -21.172   6.730 -36.943  1.00  0.00           H  
ATOM   1782  HG  SER T 105     -23.568   6.333 -37.962  1.00  0.00           H  
ATOM   1783  N   LEU T 106     -18.746   5.109 -37.104  1.00  0.00           N  
ATOM   1784  CA  LEU T 106     -17.777   4.568 -36.187  1.00  0.00           C  
ATOM   1785  C   LEU T 106     -17.952   5.502 -34.993  1.00  0.00           C  
ATOM   1786  O   LEU T 106     -18.297   6.682 -35.142  1.00  0.00           O  
ATOM   1787  CB  LEU T 106     -16.327   4.653 -36.680  1.00  0.00           C  
ATOM   1788  CG  LEU T 106     -16.039   3.911 -37.991  1.00  0.00           C  
ATOM   1789  CD1 LEU T 106     -14.669   4.309 -38.526  1.00  0.00           C  
ATOM   1790  CD2 LEU T 106     -16.109   2.410 -37.753  1.00  0.00           C  
ATOM   1791  H   LEU T 106     -18.617   6.047 -37.458  1.00  0.00           H  
ATOM   1792  HA  LEU T 106     -18.068   3.551 -35.923  1.00  0.00           H  
ATOM   1793 1HB  LEU T 106     -16.257   5.729 -36.836  1.00  0.00           H  
ATOM   1794 2HB  LEU T 106     -15.620   4.351 -35.908  1.00  0.00           H  
ATOM   1795  HG  LEU T 106     -16.830   4.175 -38.694  1.00  0.00           H  
ATOM   1796 1HD1 LEU T 106     -14.473   3.777 -39.457  1.00  0.00           H  
ATOM   1797 2HD1 LEU T 106     -14.649   5.383 -38.711  1.00  0.00           H  
ATOM   1798 3HD1 LEU T 106     -13.905   4.052 -37.794  1.00  0.00           H  
ATOM   1799 1HD2 LEU T 106     -15.905   1.884 -38.686  1.00  0.00           H  
ATOM   1800 2HD2 LEU T 106     -15.369   2.125 -37.005  1.00  0.00           H  
ATOM   1801 3HD2 LEU T 106     -17.105   2.144 -37.398  1.00  0.00           H  
ATOM   1802  N   ARG T 107     -17.757   4.964 -33.805  1.00  0.00           N  
ATOM   1803  CA  ARG T 107     -17.818   5.747 -32.604  1.00  0.00           C  
ATOM   1804  C   ARG T 107     -16.699   5.539 -31.627  1.00  0.00           C  
ATOM   1805  O   ARG T 107     -16.142   4.455 -31.532  1.00  0.00           O  
ATOM   1806  CB  ARG T 107     -19.106   5.508 -31.829  1.00  0.00           C  
ATOM   1807  CG  ARG T 107     -20.340   6.173 -32.419  1.00  0.00           C  
ATOM   1808  CD  ARG T 107     -21.552   6.079 -31.566  1.00  0.00           C  
ATOM   1809  NE  ARG T 107     -22.787   6.463 -32.231  1.00  0.00           N  
ATOM   1810  CZ  ARG T 107     -23.276   7.718 -32.271  1.00  0.00           C  
ATOM   1811  NH1 ARG T 107     -22.661   8.705 -31.658  1.00  0.00           N1+
ATOM   1812  NH2 ARG T 107     -24.405   7.928 -32.925  1.00  0.00           N  
ATOM   1813  H   ARG T 107     -17.561   3.975 -33.738  1.00  0.00           H  
ATOM   1814  HA  ARG T 107     -17.788   6.790 -32.922  1.00  0.00           H  
ATOM   1815 1HB  ARG T 107     -19.261   4.431 -31.794  1.00  0.00           H  
ATOM   1816 2HB  ARG T 107     -18.944   5.885 -30.819  1.00  0.00           H  
ATOM   1817 1HG  ARG T 107     -20.122   7.229 -32.578  1.00  0.00           H  
ATOM   1818 2HG  ARG T 107     -20.564   5.700 -33.376  1.00  0.00           H  
ATOM   1819 1HD  ARG T 107     -21.670   5.050 -31.230  1.00  0.00           H  
ATOM   1820 2HD  ARG T 107     -21.429   6.732 -30.703  1.00  0.00           H  
ATOM   1821  HE  ARG T 107     -23.448   5.894 -32.743  1.00  0.00           H  
ATOM   1822 1HH1 ARG T 107     -21.808   8.525 -31.147  1.00  0.00           H  
ATOM   1823 2HH1 ARG T 107     -23.044   9.638 -31.700  1.00  0.00           H  
ATOM   1824 1HH2 ARG T 107     -24.875   7.155 -33.377  1.00  0.00           H  
ATOM   1825 2HH2 ARG T 107     -24.794   8.858 -32.971  1.00  0.00           H  
ATOM   1826  N   ILE T 108     -16.331   6.619 -30.946  1.00  0.00           N  
ATOM   1827  CA  ILE T 108     -15.309   6.557 -29.915  1.00  0.00           C  
ATOM   1828  C   ILE T 108     -15.915   6.787 -28.555  1.00  0.00           C  
ATOM   1829  O   ILE T 108     -16.385   7.889 -28.280  1.00  0.00           O  
ATOM   1830  CB  ILE T 108     -14.200   7.607 -30.105  1.00  0.00           C  
ATOM   1831  CG1 ILE T 108     -13.598   7.500 -31.509  1.00  0.00           C  
ATOM   1832  CG2 ILE T 108     -13.122   7.440 -29.046  1.00  0.00           C  
ATOM   1833  CD1 ILE T 108     -12.863   6.203 -31.760  1.00  0.00           C  
ATOM   1834  H   ILE T 108     -16.770   7.505 -31.150  1.00  0.00           H  
ATOM   1835  HA  ILE T 108     -14.883   5.554 -29.944  1.00  0.00           H  
ATOM   1836  HB  ILE T 108     -14.636   8.603 -30.026  1.00  0.00           H  
ATOM   1837 1HG1 ILE T 108     -14.416   7.598 -32.221  1.00  0.00           H  
ATOM   1838 2HG1 ILE T 108     -12.909   8.337 -31.631  1.00  0.00           H  
ATOM   1839 1HG2 ILE T 108     -12.345   8.190 -29.195  1.00  0.00           H  
ATOM   1840 2HG2 ILE T 108     -13.561   7.565 -28.057  1.00  0.00           H  
ATOM   1841 3HG2 ILE T 108     -12.684   6.445 -29.125  1.00  0.00           H  
ATOM   1842 1HD1 ILE T 108     -12.464   6.201 -32.775  1.00  0.00           H  
ATOM   1843 2HD1 ILE T 108     -12.042   6.105 -31.048  1.00  0.00           H  
ATOM   1844 3HD1 ILE T 108     -13.549   5.366 -31.640  1.00  0.00           H  
ATOM   1845  N   ARG T 109     -15.883   5.760 -27.700  1.00  0.00           N  
ATOM   1846  CA  ARG T 109     -16.582   5.789 -26.421  1.00  0.00           C  
ATOM   1847  C   ARG T 109     -15.579   5.603 -25.298  1.00  0.00           C  
ATOM   1848  O   ARG T 109     -14.670   4.791 -25.383  1.00  0.00           O  
ATOM   1849  CB  ARG T 109     -17.628   4.692 -26.286  1.00  0.00           C  
ATOM   1850  CG  ARG T 109     -18.616   4.606 -27.439  1.00  0.00           C  
ATOM   1851  CD  ARG T 109     -19.513   5.784 -27.565  1.00  0.00           C  
ATOM   1852  NE  ARG T 109     -20.338   6.042 -26.396  1.00  0.00           N  
ATOM   1853  CZ  ARG T 109     -21.504   5.422 -26.131  1.00  0.00           C  
ATOM   1854  NH1 ARG T 109     -22.006   4.538 -26.964  1.00  0.00           N1+
ATOM   1855  NH2 ARG T 109     -22.144   5.745 -25.020  1.00  0.00           N  
ATOM   1856  H   ARG T 109     -15.355   4.937 -27.954  1.00  0.00           H  
ATOM   1857  HA  ARG T 109     -17.046   6.771 -26.323  1.00  0.00           H  
ATOM   1858 1HB  ARG T 109     -17.091   3.748 -26.202  1.00  0.00           H  
ATOM   1859 2HB  ARG T 109     -18.172   4.884 -25.361  1.00  0.00           H  
ATOM   1860 1HG  ARG T 109     -18.057   4.509 -28.369  1.00  0.00           H  
ATOM   1861 2HG  ARG T 109     -19.240   3.723 -27.295  1.00  0.00           H  
ATOM   1862 1HD  ARG T 109     -18.907   6.673 -27.740  1.00  0.00           H  
ATOM   1863 2HD  ARG T 109     -20.183   5.629 -28.410  1.00  0.00           H  
ATOM   1864  HE  ARG T 109     -20.188   6.687 -25.631  1.00  0.00           H  
ATOM   1865 1HH1 ARG T 109     -21.514   4.315 -27.817  1.00  0.00           H  
ATOM   1866 2HH1 ARG T 109     -22.882   4.085 -26.747  1.00  0.00           H  
ATOM   1867 1HH2 ARG T 109     -21.753   6.441 -24.399  1.00  0.00           H  
ATOM   1868 2HH2 ARG T 109     -23.021   5.297 -24.798  1.00  0.00           H  
ATOM   1869  N   THR T 110     -15.740   6.425 -24.268  1.00  0.00           N  
ATOM   1870  CA  THR T 110     -14.967   6.334 -23.036  1.00  0.00           C  
ATOM   1871  C   THR T 110     -16.110   6.187 -22.046  1.00  0.00           C  
ATOM   1872  O   THR T 110     -17.136   5.603 -22.352  1.00  0.00           O  
ATOM   1873  CB  THR T 110     -14.158   7.599 -22.696  1.00  0.00           C  
ATOM   1874  CG2 THR T 110     -13.203   7.942 -23.828  1.00  0.00           C  
ATOM   1875  OG1 THR T 110     -15.054   8.698 -22.481  1.00  0.00           O  
ATOM   1876  H   THR T 110     -16.442   7.147 -24.356  1.00  0.00           H  
ATOM   1877  HA  THR T 110     -14.356   5.432 -23.059  1.00  0.00           H  
ATOM   1878  HB  THR T 110     -13.590   7.422 -21.783  1.00  0.00           H  
ATOM   1879  HG1 THR T 110     -15.764   8.662 -23.126  1.00  0.00           H  
ATOM   1880 1HG2 THR T 110     -12.640   8.839 -23.569  1.00  0.00           H  
ATOM   1881 2HG2 THR T 110     -12.513   7.113 -23.986  1.00  0.00           H  
ATOM   1882 3HG2 THR T 110     -13.770   8.121 -24.740  1.00  0.00           H  
ATOM   1883  N   LEU T 111     -15.879   6.693 -20.842  1.00  0.00           N  
ATOM   1884  CA  LEU T 111     -16.865   6.843 -19.786  1.00  0.00           C  
ATOM   1885  C   LEU T 111     -17.473   8.217 -19.772  1.00  0.00           C  
ATOM   1886  O   LEU T 111     -16.796   9.168 -20.088  1.00  0.00           O  
ATOM   1887  CB  LEU T 111     -16.279   6.600 -18.389  1.00  0.00           C  
ATOM   1888  CG  LEU T 111     -15.840   5.157 -18.108  1.00  0.00           C  
ATOM   1889  CD1 LEU T 111     -15.033   5.099 -16.818  1.00  0.00           C  
ATOM   1890  CD2 LEU T 111     -17.066   4.260 -18.019  1.00  0.00           C  
ATOM   1891  H   LEU T 111     -14.928   6.989 -20.673  1.00  0.00           H  
ATOM   1892  HA  LEU T 111     -17.654   6.119 -19.984  1.00  0.00           H  
ATOM   1893 1HB  LEU T 111     -15.409   7.251 -18.446  1.00  0.00           H  
ATOM   1894 2HB  LEU T 111     -16.947   6.954 -17.604  1.00  0.00           H  
ATOM   1895  HG  LEU T 111     -15.247   4.827 -18.962  1.00  0.00           H  
ATOM   1896 1HD1 LEU T 111     -14.725   4.071 -16.627  1.00  0.00           H  
ATOM   1897 2HD1 LEU T 111     -14.149   5.729 -16.913  1.00  0.00           H  
ATOM   1898 3HD1 LEU T 111     -15.645   5.454 -15.990  1.00  0.00           H  
ATOM   1899 1HD2 LEU T 111     -16.752   3.235 -17.820  1.00  0.00           H  
ATOM   1900 2HD2 LEU T 111     -17.712   4.606 -17.211  1.00  0.00           H  
ATOM   1901 3HD2 LEU T 111     -17.612   4.295 -18.961  1.00  0.00           H  
ATOM   1902  N   PRO T 112     -18.703   8.342 -19.297  1.00  0.00           N  
ATOM   1903  CA  PRO T 112     -19.385   9.636 -19.243  1.00  0.00           C  
ATOM   1904  C   PRO T 112     -18.575  10.712 -18.511  1.00  0.00           C  
ATOM   1905  O   PRO T 112     -17.975  10.409 -17.485  1.00  0.00           O  
ATOM   1906  CB  PRO T 112     -20.656   9.298 -18.455  1.00  0.00           C  
ATOM   1907  CG  PRO T 112     -20.972   7.895 -18.845  1.00  0.00           C  
ATOM   1908  CD  PRO T 112     -19.639   7.207 -18.975  1.00  0.00           C  
ATOM   1909  HA  PRO T 112     -19.624   9.964 -20.265  1.00  0.00           H  
ATOM   1910 1HB  PRO T 112     -20.492   9.383 -17.371  1.00  0.00           H  
ATOM   1911 2HB  PRO T 112     -21.481   9.979 -18.711  1.00  0.00           H  
ATOM   1912 1HG  PRO T 112     -21.599   7.403 -18.087  1.00  0.00           H  
ATOM   1913 2HG  PRO T 112     -21.529   7.862 -19.794  1.00  0.00           H  
ATOM   1914 1HD  PRO T 112     -19.294   6.786 -18.020  1.00  0.00           H  
ATOM   1915 2HD  PRO T 112     -19.667   6.379 -19.700  1.00  0.00           H  
ATOM   1916  N   TRP T 113     -18.530  11.929 -19.062  1.00  0.00           N  
ATOM   1917  CA  TRP T 113     -17.884  13.052 -18.402  1.00  0.00           C  
ATOM   1918  C   TRP T 113     -16.428  12.831 -18.032  1.00  0.00           C  
ATOM   1919  O   TRP T 113     -15.906  13.537 -17.182  1.00  0.00           O  
ATOM   1920  CB  TRP T 113     -18.600  13.454 -17.111  1.00  0.00           C  
ATOM   1921  CG  TRP T 113     -20.037  13.827 -17.315  1.00  0.00           C  
ATOM   1922  CD1 TRP T 113     -20.575  14.432 -18.411  1.00  0.00           C  
ATOM   1923  CD2 TRP T 113     -21.119  13.618 -16.399  1.00  0.00           C  
ATOM   1924  CE2 TRP T 113     -22.283  14.122 -17.007  1.00  0.00           C  
ATOM   1925  CE3 TRP T 113     -21.216  13.053 -15.121  1.00  0.00           C  
ATOM   1926  NE1 TRP T 113     -21.924  14.615 -18.236  1.00  0.00           N  
ATOM   1927  CZ2 TRP T 113     -23.522  14.081 -16.388  1.00  0.00           C  
ATOM   1928  CZ3 TRP T 113     -22.459  13.011 -14.501  1.00  0.00           C  
ATOM   1929  CH2 TRP T 113     -23.579  13.509 -15.117  1.00  0.00           C  
ATOM   1930  H   TRP T 113     -18.960  12.069 -19.966  1.00  0.00           H  
ATOM   1931  HA  TRP T 113     -17.927  13.884 -19.105  1.00  0.00           H  
ATOM   1932 1HB  TRP T 113     -18.590  12.627 -16.400  1.00  0.00           H  
ATOM   1933 2HB  TRP T 113     -18.113  14.321 -16.666  1.00  0.00           H  
ATOM   1934  HD1 TRP T 113     -19.893  14.671 -19.226  1.00  0.00           H  
ATOM   1935  HE1 TRP T 113     -22.551  15.044 -18.902  1.00  0.00           H  
ATOM   1936  HE3 TRP T 113     -20.359  12.640 -14.589  1.00  0.00           H  
ATOM   1937  HZ2 TRP T 113     -24.387  14.489 -16.913  1.00  0.00           H  
ATOM   1938  HZ3 TRP T 113     -22.520  12.568 -13.507  1.00  0.00           H  
ATOM   1939  HH2 TRP T 113     -24.535  13.456 -14.596  1.00  0.00           H  
ATOM   1940  N   ALA T 114     -15.783  11.837 -18.639  1.00  0.00           N  
ATOM   1941  CA  ALA T 114     -14.403  11.517 -18.284  1.00  0.00           C  
ATOM   1942  C   ALA T 114     -13.535  12.661 -18.760  1.00  0.00           C  
ATOM   1943  O   ALA T 114     -13.792  13.244 -19.801  1.00  0.00           O  
ATOM   1944  CB  ALA T 114     -13.893  10.240 -18.936  1.00  0.00           C  
ATOM   1945  H   ALA T 114     -16.246  11.294 -19.353  1.00  0.00           H  
ATOM   1946  HA  ALA T 114     -14.346  11.447 -17.197  1.00  0.00           H  
ATOM   1947 1HB  ALA T 114     -12.861  10.064 -18.630  1.00  0.00           H  
ATOM   1948 2HB  ALA T 114     -14.512   9.399 -18.624  1.00  0.00           H  
ATOM   1949 3HB  ALA T 114     -13.937  10.342 -20.019  1.00  0.00           H  
ATOM   1950  N   HIS T 115     -12.464  12.918 -18.012  1.00  0.00           N  
ATOM   1951  CA  HIS T 115     -11.490  13.929 -18.360  1.00  0.00           C  
ATOM   1952  C   HIS T 115     -10.306  13.259 -18.990  1.00  0.00           C  
ATOM   1953  O   HIS T 115      -9.629  12.434 -18.375  1.00  0.00           O  
ATOM   1954  CB  HIS T 115     -10.990  14.714 -17.164  1.00  0.00           C  
ATOM   1955  CG  HIS T 115     -11.990  15.702 -16.661  1.00  0.00           C  
ATOM   1956  CD2 HIS T 115     -12.565  15.838 -15.443  1.00  0.00           C  
ATOM   1957  ND1 HIS T 115     -12.455  16.752 -17.425  1.00  0.00           N  
ATOM   1958  CE1 HIS T 115     -13.289  17.480 -16.706  1.00  0.00           C  
ATOM   1959  NE2 HIS T 115     -13.371  16.950 -15.500  1.00  0.00           N  
ATOM   1960  H   HIS T 115     -12.334  12.380 -17.168  1.00  0.00           H  
ATOM   1961  HA  HIS T 115     -11.952  14.595 -19.088  1.00  0.00           H  
ATOM   1962 1HB  HIS T 115     -10.741  14.027 -16.356  1.00  0.00           H  
ATOM   1963 2HB  HIS T 115     -10.079  15.248 -17.433  1.00  0.00           H  
ATOM   1964  HD2 HIS T 115     -12.420  15.187 -14.581  1.00  0.00           H  
ATOM   1965  HE1 HIS T 115     -13.820  18.368 -17.050  1.00  0.00           H  
ATOM   1966  HE2 HIS T 115     -13.934  17.300 -14.737  1.00  0.00           H  
ATOM   1967  N   LEU T 116     -10.086  13.633 -20.237  1.00  0.00           N  
ATOM   1968  CA  LEU T 116      -9.024  13.144 -21.080  1.00  0.00           C  
ATOM   1969  C   LEU T 116      -8.274  14.329 -21.646  1.00  0.00           C  
ATOM   1970  O   LEU T 116      -8.863  15.362 -21.898  1.00  0.00           O  
ATOM   1971  CB  LEU T 116      -9.523  12.312 -22.251  1.00  0.00           C  
ATOM   1972  CG  LEU T 116     -10.398  13.004 -23.296  1.00  0.00           C  
ATOM   1973  CD1 LEU T 116      -9.647  13.774 -24.345  1.00  0.00           C  
ATOM   1974  CD2 LEU T 116     -11.324  12.011 -23.908  1.00  0.00           C  
ATOM   1975  H   LEU T 116     -10.728  14.321 -20.603  1.00  0.00           H  
ATOM   1976  HA  LEU T 116      -8.349  12.559 -20.456  1.00  0.00           H  
ATOM   1977 1HB  LEU T 116      -8.662  11.909 -22.783  1.00  0.00           H  
ATOM   1978 2HB  LEU T 116     -10.105  11.477 -21.861  1.00  0.00           H  
ATOM   1979  HG  LEU T 116     -10.978  13.795 -22.819  1.00  0.00           H  
ATOM   1980 1HD1 LEU T 116     -10.354  14.229 -25.039  1.00  0.00           H  
ATOM   1981 2HD1 LEU T 116      -9.055  14.557 -23.869  1.00  0.00           H  
ATOM   1982 3HD1 LEU T 116      -8.987  13.100 -24.890  1.00  0.00           H  
ATOM   1983 1HD2 LEU T 116     -11.949  12.507 -24.653  1.00  0.00           H  
ATOM   1984 2HD2 LEU T 116     -10.747  11.221 -24.387  1.00  0.00           H  
ATOM   1985 3HD2 LEU T 116     -11.958  11.579 -23.134  1.00  0.00           H  
ATOM   1986  N   LYS T 117      -6.965  14.194 -21.802  1.00  0.00           N  
ATOM   1987  CA  LYS T 117      -6.155  15.271 -22.336  1.00  0.00           C  
ATOM   1988  C   LYS T 117      -6.283  15.388 -23.836  1.00  0.00           C  
ATOM   1989  O   LYS T 117      -6.693  14.463 -24.495  1.00  0.00           O  
ATOM   1990  CB  LYS T 117      -4.666  15.099 -22.027  1.00  0.00           C  
ATOM   1991  CG  LYS T 117      -4.343  14.968 -20.544  1.00  0.00           C  
ATOM   1992  CD  LYS T 117      -4.731  16.224 -19.780  1.00  0.00           C  
ATOM   1993  CE  LYS T 117      -3.820  17.391 -20.133  1.00  0.00           C  
ATOM   1994  NZ  LYS T 117      -4.084  18.582 -19.280  1.00  0.00           N1+
ATOM   1995  H   LYS T 117      -6.521  13.324 -21.545  1.00  0.00           H  
ATOM   1996  HA  LYS T 117      -6.519  16.195 -21.886  1.00  0.00           H  
ATOM   1997 1HB  LYS T 117      -4.290  14.209 -22.531  1.00  0.00           H  
ATOM   1998 2HB  LYS T 117      -4.113  15.954 -22.415  1.00  0.00           H  
ATOM   1999 1HG  LYS T 117      -4.885  14.117 -20.128  1.00  0.00           H  
ATOM   2000 2HG  LYS T 117      -3.276  14.792 -20.419  1.00  0.00           H  
ATOM   2001 1HD  LYS T 117      -5.760  16.493 -20.020  1.00  0.00           H  
ATOM   2002 2HD  LYS T 117      -4.664  16.035 -18.709  1.00  0.00           H  
ATOM   2003 1HE  LYS T 117      -2.781  17.092 -20.006  1.00  0.00           H  
ATOM   2004 2HE  LYS T 117      -3.971  17.667 -21.177  1.00  0.00           H  
ATOM   2005 1HZ  LYS T 117      -3.462  19.332 -19.546  1.00  0.00           H  
ATOM   2006 2HZ  LYS T 117      -5.041  18.879 -19.405  1.00  0.00           H  
ATOM   2007 3HZ  LYS T 117      -3.930  18.343 -18.311  1.00  0.00           H  
ATOM   2008  N   ALA T 118      -5.803  16.456 -24.419  1.00  0.00           N  
ATOM   2009  CA  ALA T 118      -5.986  16.558 -25.850  1.00  0.00           C  
ATOM   2010  C   ALA T 118      -4.857  17.279 -26.568  1.00  0.00           C  
ATOM   2011  O   ALA T 118      -5.102  18.269 -27.265  1.00  0.00           O  
ATOM   2012  CB  ALA T 118      -7.283  17.292 -26.223  1.00  0.00           C  
ATOM   2013  H   ALA T 118      -5.322  17.198 -23.930  1.00  0.00           H  
ATOM   2014  HA  ALA T 118      -6.030  15.537 -26.229  1.00  0.00           H  
ATOM   2015 1HB  ALA T 118      -7.373  17.341 -27.309  1.00  0.00           H  
ATOM   2016 2HB  ALA T 118      -8.136  16.753 -25.813  1.00  0.00           H  
ATOM   2017 3HB  ALA T 118      -7.259  18.300 -25.815  1.00  0.00           H  
ATOM   2018  N   ALA T 119      -3.634  16.761 -26.421  1.00  0.00           N  
ATOM   2019  CA  ALA T 119      -2.496  17.358 -27.075  1.00  0.00           C  
ATOM   2020  C   ALA T 119      -2.299  16.455 -28.286  1.00  0.00           C  
ATOM   2021  O   ALA T 119      -2.599  15.269 -28.223  1.00  0.00           O  
ATOM   2022  CB  ALA T 119      -1.264  17.342 -26.268  1.00  0.00           C  
ATOM   2023  H   ALA T 119      -3.497  15.943 -25.845  1.00  0.00           H  
ATOM   2024  HA  ALA T 119      -2.763  18.365 -27.395  1.00  0.00           H  
ATOM   2025 1HB  ALA T 119      -0.455  17.808 -26.831  1.00  0.00           H  
ATOM   2026 2HB  ALA T 119      -1.427  17.894 -25.343  1.00  0.00           H  
ATOM   2027 3HB  ALA T 119      -0.996  16.312 -26.035  1.00  0.00           H  
ATOM   2028  N   PRO T 120      -1.740  17.009 -29.372  1.00  0.00           N  
ATOM   2029  CA  PRO T 120      -1.448  16.292 -30.615  1.00  0.00           C  
ATOM   2030  C   PRO T 120      -0.597  15.060 -30.417  1.00  0.00           C  
ATOM   2031  O   PRO T 120      -0.691  14.120 -31.184  1.00  0.00           O  
ATOM   2032  CB  PRO T 120      -0.703  17.343 -31.443  1.00  0.00           C  
ATOM   2033  CG  PRO T 120      -1.249  18.644 -30.959  1.00  0.00           C  
ATOM   2034  CD  PRO T 120      -1.438  18.442 -29.480  1.00  0.00           C  
ATOM   2035  HA  PRO T 120      -2.394  15.990 -31.090  1.00  0.00           H  
ATOM   2036 1HB  PRO T 120       0.381  17.251 -31.283  1.00  0.00           H  
ATOM   2037 2HB  PRO T 120      -0.885  17.177 -32.515  1.00  0.00           H  
ATOM   2038 1HG  PRO T 120      -0.549  19.460 -31.190  1.00  0.00           H  
ATOM   2039 2HG  PRO T 120      -2.191  18.877 -31.478  1.00  0.00           H  
ATOM   2040 1HD  PRO T 120      -0.509  18.703 -28.953  1.00  0.00           H  
ATOM   2041 2HD  PRO T 120      -2.272  19.068 -29.128  1.00  0.00           H  
ATOM   2042  N   PHE T 121       0.257  15.098 -29.417  1.00  0.00           N  
ATOM   2043  CA  PHE T 121       1.128  13.981 -29.130  1.00  0.00           C  
ATOM   2044  C   PHE T 121       0.711  13.138 -27.933  1.00  0.00           C  
ATOM   2045  O   PHE T 121       1.500  12.368 -27.423  1.00  0.00           O  
ATOM   2046  CB  PHE T 121       2.578  14.425 -28.865  1.00  0.00           C  
ATOM   2047  CG  PHE T 121       2.701  15.530 -27.862  1.00  0.00           C  
ATOM   2048  CD1 PHE T 121       2.871  16.842 -28.277  1.00  0.00           C  
ATOM   2049  CD2 PHE T 121       2.648  15.270 -26.517  1.00  0.00           C  
ATOM   2050  CE1 PHE T 121       2.988  17.857 -27.355  1.00  0.00           C  
ATOM   2051  CE2 PHE T 121       2.750  16.274 -25.601  1.00  0.00           C  
ATOM   2052  CZ  PHE T 121       2.929  17.565 -26.017  1.00  0.00           C  
ATOM   2053  H   PHE T 121       0.307  15.922 -28.835  1.00  0.00           H  
ATOM   2054  HA  PHE T 121       1.107  13.342 -30.013  1.00  0.00           H  
ATOM   2055 1HB  PHE T 121       3.158  13.577 -28.505  1.00  0.00           H  
ATOM   2056 2HB  PHE T 121       3.032  14.761 -29.796  1.00  0.00           H  
ATOM   2057  HD1 PHE T 121       2.910  17.062 -29.345  1.00  0.00           H  
ATOM   2058  HD2 PHE T 121       2.506  14.241 -26.185  1.00  0.00           H  
ATOM   2059  HE1 PHE T 121       3.127  18.885 -27.691  1.00  0.00           H  
ATOM   2060  HE2 PHE T 121       2.689  16.049 -24.536  1.00  0.00           H  
ATOM   2061  HZ  PHE T 121       3.028  18.360 -25.279  1.00  0.00           H  
ATOM   2062  N   LEU T 122      -0.560  13.252 -27.553  1.00  0.00           N  
ATOM   2063  CA  LEU T 122      -1.168  12.507 -26.439  1.00  0.00           C  
ATOM   2064  C   LEU T 122      -2.385  11.673 -26.815  1.00  0.00           C  
ATOM   2065  O   LEU T 122      -2.418  10.477 -26.585  1.00  0.00           O  
ATOM   2066  CB  LEU T 122      -1.610  13.425 -25.302  1.00  0.00           C  
ATOM   2067  CG  LEU T 122      -0.775  13.520 -24.030  1.00  0.00           C  
ATOM   2068  CD1 LEU T 122       0.650  13.751 -24.382  1.00  0.00           C  
ATOM   2069  CD2 LEU T 122      -1.283  14.654 -23.169  1.00  0.00           C  
ATOM   2070  H   LEU T 122      -1.128  13.899 -28.081  1.00  0.00           H  
ATOM   2071  HA  LEU T 122      -0.399  11.828 -26.070  1.00  0.00           H  
ATOM   2072 1HB  LEU T 122      -1.674  14.442 -25.683  1.00  0.00           H  
ATOM   2073 2HB  LEU T 122      -2.603  13.118 -24.975  1.00  0.00           H  
ATOM   2074  HG  LEU T 122      -0.850  12.586 -23.475  1.00  0.00           H  
ATOM   2075 1HD1 LEU T 122       1.243  13.819 -23.470  1.00  0.00           H  
ATOM   2076 2HD1 LEU T 122       1.014  12.921 -24.989  1.00  0.00           H  
ATOM   2077 3HD1 LEU T 122       0.741  14.680 -24.943  1.00  0.00           H  
ATOM   2078 1HD2 LEU T 122      -0.684  14.717 -22.261  1.00  0.00           H  
ATOM   2079 2HD2 LEU T 122      -1.208  15.592 -23.721  1.00  0.00           H  
ATOM   2080 3HD2 LEU T 122      -2.325  14.472 -22.905  1.00  0.00           H  
ATOM   2081  N   THR T 123      -3.360  12.330 -27.434  1.00  0.00           N  
ATOM   2082  CA  THR T 123      -4.608  11.711 -27.845  1.00  0.00           C  
ATOM   2083  C   THR T 123      -4.777  11.958 -29.348  1.00  0.00           C  
ATOM   2084  O   THR T 123      -4.756  13.099 -29.785  1.00  0.00           O  
ATOM   2085  CB  THR T 123      -5.841  12.292 -27.130  1.00  0.00           C  
ATOM   2086  CG2 THR T 123      -7.113  11.627 -27.636  1.00  0.00           C  
ATOM   2087  OG1 THR T 123      -5.725  12.077 -25.717  1.00  0.00           O  
ATOM   2088  H   THR T 123      -3.212  13.311 -27.623  1.00  0.00           H  
ATOM   2089  HA  THR T 123      -4.524  10.639 -27.662  1.00  0.00           H  
ATOM   2090  HB  THR T 123      -5.899  13.364 -27.317  1.00  0.00           H  
ATOM   2091  HG1 THR T 123      -6.210  12.760 -25.249  1.00  0.00           H  
ATOM   2092 1HG2 THR T 123      -7.975  12.051 -27.120  1.00  0.00           H  
ATOM   2093 2HG2 THR T 123      -7.212  11.799 -28.707  1.00  0.00           H  
ATOM   2094 3HG2 THR T 123      -7.066  10.556 -27.443  1.00  0.00           H  
ATOM   2095  N   TYR T 124      -5.017  10.900 -30.126  1.00  0.00           N  
ATOM   2096  CA  TYR T 124      -5.164  11.011 -31.578  1.00  0.00           C  
ATOM   2097  C   TYR T 124      -5.883   9.791 -32.131  1.00  0.00           C  
ATOM   2098  O   TYR T 124      -6.006   8.798 -31.482  1.00  0.00           O  
ATOM   2099  CB  TYR T 124      -3.829  11.119 -32.304  1.00  0.00           C  
ATOM   2100  CG  TYR T 124      -2.810  10.053 -31.958  1.00  0.00           C  
ATOM   2101  CD1 TYR T 124      -1.822  10.295 -31.027  1.00  0.00           C  
ATOM   2102  CD2 TYR T 124      -2.782   8.840 -32.624  1.00  0.00           C  
ATOM   2103  CE1 TYR T 124      -0.884   9.361 -30.736  1.00  0.00           C  
ATOM   2104  CE2 TYR T 124      -1.848   7.918 -32.335  1.00  0.00           C  
ATOM   2105  CZ  TYR T 124      -0.908   8.190 -31.394  1.00  0.00           C  
ATOM   2106  OH  TYR T 124       0.039   7.252 -31.093  1.00  0.00           O  
ATOM   2107  H   TYR T 124      -5.099   9.992 -29.692  1.00  0.00           H  
ATOM   2108  HA  TYR T 124      -5.770  11.896 -31.775  1.00  0.00           H  
ATOM   2109 1HB  TYR T 124      -3.995  11.071 -33.382  1.00  0.00           H  
ATOM   2110 2HB  TYR T 124      -3.373  12.085 -32.087  1.00  0.00           H  
ATOM   2111  HD1 TYR T 124      -1.783  11.253 -30.509  1.00  0.00           H  
ATOM   2112  HD2 TYR T 124      -3.525   8.623 -33.393  1.00  0.00           H  
ATOM   2113  HE1 TYR T 124      -0.113   9.575 -29.996  1.00  0.00           H  
ATOM   2114  HE2 TYR T 124      -1.847   6.960 -32.857  1.00  0.00           H  
ATOM   2115  HH  TYR T 124      -0.106   6.470 -31.633  1.00  0.00           H  
ATOM   2116  N   PHE T 125      -6.313   9.854 -33.370  1.00  0.00           N  
ATOM   2117  CA  PHE T 125      -7.085   8.764 -33.940  1.00  0.00           C  
ATOM   2118  C   PHE T 125      -6.774   8.793 -35.437  1.00  0.00           C  
ATOM   2119  O   PHE T 125      -6.762   9.841 -36.046  1.00  0.00           O  
ATOM   2120  CB  PHE T 125      -8.593   8.922 -33.761  1.00  0.00           C  
ATOM   2121  CG  PHE T 125      -9.389   8.072 -34.690  1.00  0.00           C  
ATOM   2122  CD1 PHE T 125      -9.231   6.698 -34.705  1.00  0.00           C  
ATOM   2123  CD2 PHE T 125     -10.255   8.644 -35.589  1.00  0.00           C  
ATOM   2124  CE1 PHE T 125      -9.947   5.927 -35.573  1.00  0.00           C  
ATOM   2125  CE2 PHE T 125     -10.958   7.870 -36.464  1.00  0.00           C  
ATOM   2126  CZ  PHE T 125     -10.813   6.511 -36.453  1.00  0.00           C  
ATOM   2127  H   PHE T 125      -6.111  10.663 -33.940  1.00  0.00           H  
ATOM   2128  HA  PHE T 125      -6.729   7.829 -33.506  1.00  0.00           H  
ATOM   2129 1HB  PHE T 125      -8.866   8.664 -32.738  1.00  0.00           H  
ATOM   2130 2HB  PHE T 125      -8.872   9.962 -33.922  1.00  0.00           H  
ATOM   2131  HD1 PHE T 125      -8.526   6.235 -34.014  1.00  0.00           H  
ATOM   2132  HD2 PHE T 125     -10.374   9.728 -35.604  1.00  0.00           H  
ATOM   2133  HE1 PHE T 125      -9.830   4.844 -35.564  1.00  0.00           H  
ATOM   2134  HE2 PHE T 125     -11.638   8.338 -37.176  1.00  0.00           H  
ATOM   2135  HZ  PHE T 125     -11.386   5.897 -37.145  1.00  0.00           H  
ATOM   2136  N   GLY T 126      -6.501   7.635 -36.014  1.00  0.00           N  
ATOM   2137  CA  GLY T 126      -6.071   7.561 -37.388  1.00  0.00           C  
ATOM   2138  C   GLY T 126      -6.381   6.251 -38.088  1.00  0.00           C  
ATOM   2139  O   GLY T 126      -6.615   5.238 -37.453  1.00  0.00           O  
ATOM   2140  H   GLY T 126      -6.596   6.783 -35.480  1.00  0.00           H  
ATOM   2141 1HA  GLY T 126      -6.594   8.356 -37.919  1.00  0.00           H  
ATOM   2142 2HA  GLY T 126      -4.989   7.688 -37.379  1.00  0.00           H  
ATOM   2143  N   LEU T 127      -6.461   6.295 -39.406  1.00  0.00           N  
ATOM   2144  CA  LEU T 127      -6.673   5.111 -40.238  1.00  0.00           C  
ATOM   2145  C   LEU T 127      -6.125   5.352 -41.631  1.00  0.00           C  
ATOM   2146  O   LEU T 127      -5.785   6.460 -41.982  1.00  0.00           O  
ATOM   2147  CB  LEU T 127      -8.161   4.738 -40.387  1.00  0.00           C  
ATOM   2148  CG  LEU T 127      -9.194   5.726 -40.928  1.00  0.00           C  
ATOM   2149  CD1 LEU T 127      -8.933   6.099 -42.322  1.00  0.00           C  
ATOM   2150  CD2 LEU T 127     -10.503   5.032 -40.886  1.00  0.00           C  
ATOM   2151  H   LEU T 127      -6.370   7.198 -39.849  1.00  0.00           H  
ATOM   2152  HA  LEU T 127      -6.124   4.290 -39.780  1.00  0.00           H  
ATOM   2153 1HB  LEU T 127      -8.239   3.878 -41.051  1.00  0.00           H  
ATOM   2154 2HB  LEU T 127      -8.548   4.452 -39.410  1.00  0.00           H  
ATOM   2155  HG  LEU T 127      -9.206   6.619 -40.302  1.00  0.00           H  
ATOM   2156 1HD1 LEU T 127      -9.694   6.804 -42.658  1.00  0.00           H  
ATOM   2157 2HD1 LEU T 127      -7.951   6.566 -42.395  1.00  0.00           H  
ATOM   2158 3HD1 LEU T 127      -8.960   5.209 -42.948  1.00  0.00           H  
ATOM   2159 1HD2 LEU T 127     -11.279   5.697 -41.262  1.00  0.00           H  
ATOM   2160 2HD2 LEU T 127     -10.459   4.136 -41.506  1.00  0.00           H  
ATOM   2161 3HD2 LEU T 127     -10.732   4.750 -39.859  1.00  0.00           H  
ATOM   2162  N   PHE T 128      -5.990   4.291 -42.401  1.00  0.00           N  
ATOM   2163  CA  PHE T 128      -5.548   4.404 -43.795  1.00  0.00           C  
ATOM   2164  C   PHE T 128      -5.993   3.133 -44.518  1.00  0.00           C  
ATOM   2165  O   PHE T 128      -6.198   2.103 -43.902  1.00  0.00           O  
ATOM   2166  CB  PHE T 128      -4.023   4.522 -43.944  1.00  0.00           C  
ATOM   2167  CG  PHE T 128      -3.251   3.469 -43.234  1.00  0.00           C  
ATOM   2168  CD1 PHE T 128      -2.933   2.285 -43.858  1.00  0.00           C  
ATOM   2169  CD2 PHE T 128      -2.796   3.688 -41.953  1.00  0.00           C  
ATOM   2170  CE1 PHE T 128      -2.193   1.320 -43.196  1.00  0.00           C  
ATOM   2171  CE2 PHE T 128      -2.061   2.746 -41.289  1.00  0.00           C  
ATOM   2172  CZ  PHE T 128      -1.751   1.559 -41.903  1.00  0.00           C  
ATOM   2173  H   PHE T 128      -6.196   3.377 -42.023  1.00  0.00           H  
ATOM   2174  HA  PHE T 128      -6.049   5.266 -44.236  1.00  0.00           H  
ATOM   2175 1HB  PHE T 128      -3.757   4.477 -44.999  1.00  0.00           H  
ATOM   2176 2HB  PHE T 128      -3.696   5.489 -43.565  1.00  0.00           H  
ATOM   2177  HD1 PHE T 128      -3.270   2.114 -44.880  1.00  0.00           H  
ATOM   2178  HD2 PHE T 128      -3.043   4.631 -41.463  1.00  0.00           H  
ATOM   2179  HE1 PHE T 128      -1.960   0.378 -43.691  1.00  0.00           H  
ATOM   2180  HE2 PHE T 128      -1.722   2.937 -40.271  1.00  0.00           H  
ATOM   2181  HZ  PHE T 128      -1.162   0.808 -41.380  1.00  0.00           H  
ATOM   2182  N   GLN T 129      -6.228   3.240 -45.815  1.00  0.00           N  
ATOM   2183  CA  GLN T 129      -6.709   2.106 -46.573  1.00  0.00           C  
ATOM   2184  C   GLN T 129      -5.628   1.099 -46.903  1.00  0.00           C  
ATOM   2185  O   GLN T 129      -4.617   1.428 -47.521  1.00  0.00           O  
ATOM   2186  CB  GLN T 129      -7.340   2.515 -47.892  1.00  0.00           C  
ATOM   2187  CG  GLN T 129      -8.168   1.425 -48.491  1.00  0.00           C  
ATOM   2188  CD  GLN T 129      -8.801   1.844 -49.783  1.00  0.00           C  
ATOM   2189  NE2 GLN T 129      -9.943   2.499 -49.681  1.00  0.00           N  
ATOM   2190  OE1 GLN T 129      -8.286   1.562 -50.871  1.00  0.00           O  
ATOM   2191  H   GLN T 129      -6.073   4.119 -46.288  1.00  0.00           H  
ATOM   2192  HA  GLN T 129      -7.456   1.612 -45.953  1.00  0.00           H  
ATOM   2193 1HB  GLN T 129      -7.968   3.393 -47.738  1.00  0.00           H  
ATOM   2194 2HB  GLN T 129      -6.557   2.794 -48.599  1.00  0.00           H  
ATOM   2195 1HG  GLN T 129      -7.530   0.562 -48.683  1.00  0.00           H  
ATOM   2196 2HG  GLN T 129      -8.958   1.156 -47.790  1.00  0.00           H  
ATOM   2197 1HE2 GLN T 129     -10.418   2.808 -50.506  1.00  0.00           H  
ATOM   2198 2HE2 GLN T 129     -10.333   2.687 -48.779  1.00  0.00           H  
ATOM   2199  N   VAL T 130      -5.883  -0.147 -46.523  1.00  0.00           N  
ATOM   2200  CA  VAL T 130      -4.982  -1.250 -46.821  1.00  0.00           C  
ATOM   2201  C   VAL T 130      -5.394  -1.845 -48.166  1.00  0.00           C  
ATOM   2202  O   VAL T 130      -6.496  -2.344 -48.321  1.00  0.00           O  
ATOM   2203  CB  VAL T 130      -5.031  -2.377 -45.773  1.00  0.00           C  
ATOM   2204  CG1 VAL T 130      -4.106  -3.517 -46.171  1.00  0.00           C  
ATOM   2205  CG2 VAL T 130      -4.655  -1.829 -44.405  1.00  0.00           C  
ATOM   2206  H   VAL T 130      -6.733  -0.331 -46.011  1.00  0.00           H  
ATOM   2207  HA  VAL T 130      -3.973  -0.842 -46.902  1.00  0.00           H  
ATOM   2208  HB  VAL T 130      -6.043  -2.783 -45.737  1.00  0.00           H  
ATOM   2209 1HG1 VAL T 130      -4.154  -4.305 -45.419  1.00  0.00           H  
ATOM   2210 2HG1 VAL T 130      -4.416  -3.917 -47.136  1.00  0.00           H  
ATOM   2211 3HG1 VAL T 130      -3.084  -3.147 -46.242  1.00  0.00           H  
ATOM   2212 1HG2 VAL T 130      -4.693  -2.632 -43.668  1.00  0.00           H  
ATOM   2213 2HG2 VAL T 130      -3.645  -1.419 -44.442  1.00  0.00           H  
ATOM   2214 3HG2 VAL T 130      -5.355  -1.044 -44.122  1.00  0.00           H  
ATOM   2215  N   HIS T 131      -4.475  -1.817 -49.125  1.00  0.00           N  
ATOM   2216  CA  HIS T 131      -4.751  -2.259 -50.492  1.00  0.00           C  
ATOM   2217  C   HIS T 131      -3.521  -2.801 -51.218  1.00  0.00           C  
ATOM   2218  O   HIS T 131      -2.422  -2.801 -50.679  1.00  0.00           O  
ATOM   2219  CB  HIS T 131      -5.318  -1.138 -51.366  1.00  0.00           C  
ATOM   2220  CG  HIS T 131      -4.454   0.088 -51.423  1.00  0.00           C  
ATOM   2221  CD2 HIS T 131      -4.390   1.167 -50.606  1.00  0.00           C  
ATOM   2222  ND1 HIS T 131      -3.541   0.321 -52.430  1.00  0.00           N  
ATOM   2223  CE1 HIS T 131      -2.942   1.479 -52.225  1.00  0.00           C  
ATOM   2224  NE2 HIS T 131      -3.442   2.015 -51.127  1.00  0.00           N  
ATOM   2225  OXT HIS T 131      -3.625  -3.235 -52.332  1.00  0.00           O1-
ATOM   2226  H   HIS T 131      -3.552  -1.476 -48.895  1.00  0.00           H  
ATOM   2227  HA  HIS T 131      -5.482  -3.063 -50.417  1.00  0.00           H  
ATOM   2228 1HB  HIS T 131      -5.453  -1.504 -52.384  1.00  0.00           H  
ATOM   2229 2HB  HIS T 131      -6.298  -0.844 -50.991  1.00  0.00           H  
ATOM   2230  HD2 HIS T 131      -4.978   1.330 -49.704  1.00  0.00           H  
ATOM   2231  HE1 HIS T 131      -2.167   1.916 -52.854  1.00  0.00           H  
ATOM   2232  HE2 HIS T 131      -3.176   2.904 -50.729  1.00  0.00           H  
END
