# Supplementary material for: Evaluation of Computationally Designed Peptides against TWEAK, a Cytokine of the Tumour Necrosis Factor Ligand Family
Source: Int J Mol Sci. 2021 Jan 21;22(3):1066. doi: 10.3390/ijms22031066 (PMC7866087; doi:10.3390/ijms22031066)
Supplement: Supplementary file 1 [file ijms-22-01066-s001.zip › suppl/File3.coord.pdb.txt]

ATOM      1  N   SER B   1     -17.929  -5.167  -9.654  1.00  0.00           N  
ATOM      2  CA  SER B   1     -17.448  -4.573 -10.894  1.00  0.00           C  
ATOM      3  C   SER B   1     -17.945  -5.466 -12.019  1.00  0.00           C  
ATOM      4  O   SER B   1     -17.654  -6.662 -12.068  1.00  0.00           O  
ATOM      5  CB  SER B   1     -15.932  -4.549 -10.921  1.00  0.00           C  
ATOM      6  OG  SER B   1     -15.436  -3.999 -12.111  1.00  0.00           O  
ATOM      7 1H   SER B   1     -17.298  -5.315  -8.893  1.00  0.00           H  
ATOM      8 2H   SER B   1     -18.652  -4.716  -9.131  1.00  0.00           H  
ATOM      9 3H   SER B   1     -18.333  -6.082  -9.661  1.00  0.00           H  
ATOM     10  HA  SER B   1     -17.877  -3.576 -10.984  1.00  0.00           H  
ATOM     11 1HB  SER B   1     -15.578  -3.952 -10.080  1.00  0.00           H  
ATOM     12 2HB  SER B   1     -15.565  -5.569 -10.822  1.00  0.00           H  
ATOM     13  HG  SER B   1     -14.613  -4.435 -12.345  1.00  0.00           H  
ATOM     14  N   TRP B   2     -18.724  -4.881 -12.914  1.00  0.00           N  
ATOM     15  CA  TRP B   2     -19.281  -5.612 -14.051  1.00  0.00           C  
ATOM     16  C   TRP B   2     -18.600  -5.377 -15.397  1.00  0.00           C  
ATOM     17  O   TRP B   2     -18.116  -4.275 -15.663  1.00  0.00           O  
ATOM     18  CB  TRP B   2     -20.763  -5.300 -14.265  1.00  0.00           C  
ATOM     19  CG  TRP B   2     -21.641  -5.769 -13.144  1.00  0.00           C  
ATOM     20  CD1 TRP B   2     -22.127  -5.014 -12.119  1.00  0.00           C  
ATOM     21  CD2 TRP B   2     -22.137  -7.097 -12.937  1.00  0.00           C  
ATOM     22  CE2 TRP B   2     -22.917  -7.073 -11.767  1.00  0.00           C  
ATOM     23  CE3 TRP B   2     -21.997  -8.306 -13.630  1.00  0.00           C  
ATOM     24  NE1 TRP B   2     -22.894  -5.788 -11.284  1.00  0.00           N  
ATOM     25  CZ2 TRP B   2     -23.550  -8.202 -11.272  1.00  0.00           C  
ATOM     26  CZ3 TRP B   2     -22.633  -9.438 -13.135  1.00  0.00           C  
ATOM     27  CH2 TRP B   2     -23.388  -9.387 -11.990  1.00  0.00           C  
ATOM     28  H   TRP B   2     -18.940  -3.900 -12.807  1.00  0.00           H  
ATOM     29  HA  TRP B   2     -19.176  -6.670 -13.809  1.00  0.00           H  
ATOM     30 1HB  TRP B   2     -20.914  -4.224 -14.350  1.00  0.00           H  
ATOM     31 2HB  TRP B   2     -21.123  -5.789 -15.169  1.00  0.00           H  
ATOM     32  HD1 TRP B   2     -21.852  -3.961 -12.109  1.00  0.00           H  
ATOM     33  HE1 TRP B   2     -23.365  -5.466 -10.450  1.00  0.00           H  
ATOM     34  HE3 TRP B   2     -21.412  -8.401 -14.544  1.00  0.00           H  
ATOM     35  HZ2 TRP B   2     -24.140  -8.117 -10.359  1.00  0.00           H  
ATOM     36  HZ3 TRP B   2     -22.515 -10.372 -13.683  1.00  0.00           H  
ATOM     37  HH2 TRP B   2     -23.871 -10.298 -11.636  1.00  0.00           H  
ATOM     38  N   TYR B   3     -18.552  -6.415 -16.229  1.00  0.00           N  
ATOM     39  CA  TYR B   3     -17.923  -6.317 -17.542  1.00  0.00           C  
ATOM     40  C   TYR B   3     -19.114  -6.103 -18.457  1.00  0.00           C  
ATOM     41  O   TYR B   3     -20.237  -6.478 -18.125  1.00  0.00           O  
ATOM     42  CB  TYR B   3     -17.188  -7.586 -17.979  1.00  0.00           C  
ATOM     43  CG  TYR B   3     -15.977  -7.914 -17.133  1.00  0.00           C  
ATOM     44  CD1 TYR B   3     -16.051  -8.858 -16.119  1.00  0.00           C  
ATOM     45  CD2 TYR B   3     -14.763  -7.280 -17.354  1.00  0.00           C  
ATOM     46  CE1 TYR B   3     -14.948  -9.161 -15.344  1.00  0.00           C  
ATOM     47  CE2 TYR B   3     -13.654  -7.576 -16.585  1.00  0.00           C  
ATOM     48  CZ  TYR B   3     -13.750  -8.517 -15.581  1.00  0.00           C  
ATOM     49  OH  TYR B   3     -12.648  -8.816 -14.813  1.00  0.00           O  
ATOM     50  H   TYR B   3     -18.961  -7.293 -15.944  1.00  0.00           H  
ATOM     51  HA  TYR B   3     -17.274  -5.441 -17.556  1.00  0.00           H  
ATOM     52 1HB  TYR B   3     -17.903  -8.408 -17.924  1.00  0.00           H  
ATOM     53 2HB  TYR B   3     -16.880  -7.439 -19.013  1.00  0.00           H  
ATOM     54  HD1 TYR B   3     -17.000  -9.362 -15.938  1.00  0.00           H  
ATOM     55  HD2 TYR B   3     -14.694  -6.537 -18.148  1.00  0.00           H  
ATOM     56  HE1 TYR B   3     -15.020  -9.904 -14.550  1.00  0.00           H  
ATOM     57  HE2 TYR B   3     -12.709  -7.066 -16.773  1.00  0.00           H  
ATOM     58  HH  TYR B   3     -11.842  -8.410 -15.140  1.00  0.00           H  
ATOM     59  N   ASP B   4     -18.869  -5.491 -19.609  1.00  0.00           N  
ATOM     60  CA  ASP B   4     -19.941  -5.266 -20.561  1.00  0.00           C  
ATOM     61  C   ASP B   4     -19.880  -6.198 -21.770  1.00  0.00           C  
ATOM     62  O   ASP B   4     -18.841  -6.305 -22.436  1.00  0.00           O  
ATOM     63  CB  ASP B   4     -19.949  -3.836 -21.107  1.00  0.00           C  
ATOM     64  CG  ASP B   4     -20.184  -2.762 -20.054  1.00  0.00           C  
ATOM     65  OD1 ASP B   4     -21.176  -2.836 -19.368  1.00  0.00           O  
ATOM     66  OD2 ASP B   4     -19.299  -1.969 -19.836  1.00  0.00           O1-
ATOM     67  H   ASP B   4     -17.937  -5.176 -19.834  1.00  0.00           H  
ATOM     68  HA  ASP B   4     -20.874  -5.457 -20.031  1.00  0.00           H  
ATOM     69 1HB  ASP B   4     -19.061  -3.588 -21.688  1.00  0.00           H  
ATOM     70 2HB  ASP B   4     -20.814  -3.889 -21.770  1.00  0.00           H  
ATOM     71  N   HIS B   5     -20.983  -6.883 -22.046  1.00  0.00           N  
ATOM     72  CA  HIS B   5     -21.056  -7.759 -23.212  1.00  0.00           C  
ATOM     73  C   HIS B   5     -21.073  -6.853 -24.447  1.00  0.00           C  
ATOM     74  O   HIS B   5     -21.556  -5.722 -24.368  1.00  0.00           O  
ATOM     75  CB  HIS B   5     -22.317  -8.628 -23.245  1.00  0.00           C  
ATOM     76  CG  HIS B   5     -22.288  -9.690 -24.300  1.00  0.00           C  
ATOM     77  CD2 HIS B   5     -22.013 -11.013 -24.227  1.00  0.00           C  
ATOM     78  ND1 HIS B   5     -22.569  -9.429 -25.625  1.00  0.00           N  
ATOM     79  CE1 HIS B   5     -22.467 -10.548 -26.322  1.00  0.00           C  
ATOM     80  NE2 HIS B   5     -22.131 -11.523 -25.497  1.00  0.00           N  
ATOM     81  H   HIS B   5     -21.788  -6.801 -21.442  1.00  0.00           H  
ATOM     82  HA  HIS B   5     -20.156  -8.375 -23.226  1.00  0.00           H  
ATOM     83 1HB  HIS B   5     -22.445  -9.141 -22.291  1.00  0.00           H  
ATOM     84 2HB  HIS B   5     -23.192  -8.012 -23.446  1.00  0.00           H  
ATOM     85  HD2 HIS B   5     -21.741 -11.668 -23.399  1.00  0.00           H  
ATOM     86  HE1 HIS B   5     -22.651 -10.552 -27.396  1.00  0.00           H  
ATOM     87  HE2 HIS B   5     -21.983 -12.489 -25.749  1.00  0.00           H  
ATOM     88  N   MET B   6     -20.558  -7.333 -25.575  1.00  0.00           N  
ATOM     89  CA  MET B   6     -20.511  -6.521 -26.790  1.00  0.00           C  
ATOM     90  C   MET B   6     -21.901  -6.169 -27.307  1.00  0.00           C  
ATOM     91  O   MET B   6     -22.136  -5.045 -27.766  1.00  0.00           O  
ATOM     92  CB  MET B   6     -19.774  -7.216 -27.934  1.00  0.00           C  
ATOM     93  CG  MET B   6     -18.263  -7.278 -27.764  1.00  0.00           C  
ATOM     94  SD  MET B   6     -17.460  -8.274 -29.036  1.00  0.00           S  
ATOM     95  CE  MET B   6     -17.600  -7.190 -30.453  1.00  0.00           C  
ATOM     96  H   MET B   6     -20.193  -8.275 -25.597  1.00  0.00           H  
ATOM     97  HA  MET B   6     -19.995  -5.595 -26.531  1.00  0.00           H  
ATOM     98 1HB  MET B   6     -20.174  -8.226 -28.001  1.00  0.00           H  
ATOM     99 2HB  MET B   6     -20.014  -6.668 -28.846  1.00  0.00           H  
ATOM    100 1HG  MET B   6     -17.874  -6.261 -27.808  1.00  0.00           H  
ATOM    101 2HG  MET B   6     -18.049  -7.707 -26.785  1.00  0.00           H  
ATOM    102 1HE  MET B   6     -17.147  -7.667 -31.323  1.00  0.00           H  
ATOM    103 2HE  MET B   6     -18.653  -6.989 -30.656  1.00  0.00           H  
ATOM    104 3HE  MET B   6     -17.085  -6.251 -30.245  1.00  0.00           H  
ATOM    105  N   ALA B   7     -22.820  -7.131 -27.226  1.00  0.00           N  
ATOM    106  CA  ALA B   7     -24.175  -6.899 -27.695  1.00  0.00           C  
ATOM    107  C   ALA B   7     -24.849  -5.988 -26.683  1.00  0.00           C  
ATOM    108  O   ALA B   7     -25.735  -5.193 -27.028  1.00  0.00           O  
ATOM    109  CB  ALA B   7     -25.003  -8.172 -27.805  1.00  0.00           C  
ATOM    110  H   ALA B   7     -22.581  -8.031 -26.836  1.00  0.00           H  
ATOM    111  HA  ALA B   7     -24.114  -6.391 -28.658  1.00  0.00           H  
ATOM    112 1HB  ALA B   7     -26.020  -7.918 -28.107  1.00  0.00           H  
ATOM    113 2HB  ALA B   7     -24.559  -8.833 -28.549  1.00  0.00           H  
ATOM    114 3HB  ALA B   7     -25.027  -8.674 -26.840  1.00  0.00           H  
ATOM    115  N   GLY B   8     -24.415  -6.109 -25.427  1.00  0.00           N  
ATOM    116  CA  GLY B   8     -24.940  -5.318 -24.327  1.00  0.00           C  
ATOM    117  C   GLY B   8     -24.384  -3.907 -24.169  1.00  0.00           C  
ATOM    118  O   GLY B   8     -24.983  -3.065 -23.506  1.00  0.00           O  
ATOM    119  H   GLY B   8     -23.687  -6.785 -25.244  1.00  0.00           H  
ATOM    120 1HA  GLY B   8     -26.013  -5.230 -24.502  1.00  0.00           H  
ATOM    121 2HA  GLY B   8     -24.702  -5.868 -23.418  1.00  0.00           H  
ATOM    122  N   ASP B   9     -23.235  -3.654 -24.783  1.00  0.00           N  
ATOM    123  CA  ASP B   9     -22.594  -2.357 -24.696  1.00  0.00           C  
ATOM    124  C   ASP B   9     -22.937  -1.621 -25.974  1.00  0.00           C  
ATOM    125  O   ASP B   9     -22.447  -1.971 -27.049  1.00  0.00           O  
ATOM    126  CB  ASP B   9     -21.069  -2.435 -24.588  1.00  0.00           C  
ATOM    127  CG  ASP B   9     -20.367  -1.084 -24.605  1.00  0.00           C  
ATOM    128  OD1 ASP B   9     -21.039  -0.089 -24.737  1.00  0.00           O  
ATOM    129  OD2 ASP B   9     -19.192  -1.045 -24.329  1.00  0.00           O1-
ATOM    130  H   ASP B   9     -22.797  -4.384 -25.325  1.00  0.00           H  
ATOM    131  HA  ASP B   9     -23.021  -1.826 -23.844  1.00  0.00           H  
ATOM    132 1HB  ASP B   9     -20.724  -3.013 -23.731  1.00  0.00           H  
ATOM    133 2HB  ASP B   9     -20.840  -2.975 -25.507  1.00  0.00           H  
ATOM    134  N   SER B  10     -23.786  -0.600 -25.857  1.00  0.00           N  
ATOM    135  CA  SER B  10     -24.173   0.175 -27.019  1.00  0.00           C  
ATOM    136  C   SER B  10     -24.300   1.640 -26.650  1.00  0.00           C  
ATOM    137  O   SER B  10     -24.650   1.980 -25.521  1.00  0.00           O  
ATOM    138  CB  SER B  10     -25.501  -0.261 -27.607  1.00  0.00           C  
ATOM    139  OG  SER B  10     -26.573   0.017 -26.748  1.00  0.00           O  
ATOM    140  H   SER B  10     -24.167  -0.357 -24.954  1.00  0.00           H  
ATOM    141  HA  SER B  10     -23.381   0.066 -27.760  1.00  0.00           H  
ATOM    142 1HB  SER B  10     -25.655   0.266 -28.548  1.00  0.00           H  
ATOM    143 2HB  SER B  10     -25.465  -1.333 -27.794  1.00  0.00           H  
ATOM    144  HG  SER B  10     -26.276  -0.043 -25.837  1.00  0.00           H  
ATOM    145  N   SER B  11     -23.995   2.505 -27.613  1.00  0.00           N  
ATOM    146  CA  SER B  11     -24.096   3.951 -27.455  1.00  0.00           C  
ATOM    147  C   SER B  11     -24.531   4.529 -28.797  1.00  0.00           C  
ATOM    148  O   SER B  11     -23.763   4.556 -29.747  1.00  0.00           O  
ATOM    149  CB  SER B  11     -22.785   4.607 -27.069  1.00  0.00           C  
ATOM    150  OG  SER B  11     -22.958   5.944 -26.686  1.00  0.00           O  
ATOM    151  H   SER B  11     -23.679   2.128 -28.494  1.00  0.00           H  
ATOM    152  HA  SER B  11     -24.864   4.153 -26.709  1.00  0.00           H  
ATOM    153 1HB  SER B  11     -22.350   4.054 -26.237  1.00  0.00           H  
ATOM    154 2HB  SER B  11     -22.110   4.568 -27.923  1.00  0.00           H  
ATOM    155  HG  SER B  11     -23.421   5.978 -25.846  1.00  0.00           H  
ATOM    156  N   TYR B  12     -25.759   5.002 -28.882  1.00  0.00           N  
ATOM    157  CA  TYR B  12     -26.205   5.546 -30.142  1.00  0.00           C  
ATOM    158  C   TYR B  12     -26.216   4.542 -31.271  1.00  0.00           C  
ATOM    159  O   TYR B  12     -26.224   4.920 -32.441  1.00  0.00           O  
ATOM    160  CB  TYR B  12     -25.342   6.720 -30.609  1.00  0.00           C  
ATOM    161  CG  TYR B  12     -25.474   7.958 -29.750  1.00  0.00           C  
ATOM    162  CD1 TYR B  12     -24.429   8.378 -28.940  1.00  0.00           C  
ATOM    163  CD2 TYR B  12     -26.642   8.705 -29.754  1.00  0.00           C  
ATOM    164  CE1 TYR B  12     -24.545   9.507 -28.153  1.00  0.00           C  
ATOM    165  CE2 TYR B  12     -26.769   9.837 -28.972  1.00  0.00           C  
ATOM    166  CZ  TYR B  12     -25.717  10.235 -28.172  1.00  0.00           C  
ATOM    167  OH  TYR B  12     -25.838  11.362 -27.392  1.00  0.00           O  
ATOM    168  OXT TYR B  12     -26.217   3.367 -31.029  1.00  0.00           O1-
ATOM    169  H   TYR B  12     -26.394   4.996 -28.096  1.00  0.00           H  
ATOM    170  HA  TYR B  12     -27.228   5.891 -29.986  1.00  0.00           H  
ATOM    171 1HB  TYR B  12     -24.305   6.382 -30.602  1.00  0.00           H  
ATOM    172 2HB  TYR B  12     -25.641   6.953 -31.631  1.00  0.00           H  
ATOM    173  HD1 TYR B  12     -23.506   7.798 -28.929  1.00  0.00           H  
ATOM    174  HD2 TYR B  12     -27.470   8.385 -30.388  1.00  0.00           H  
ATOM    175  HE1 TYR B  12     -23.716   9.825 -27.521  1.00  0.00           H  
ATOM    176  HE2 TYR B  12     -27.696  10.409 -28.989  1.00  0.00           H  
ATOM    177  HH  TYR B  12     -25.939  12.166 -27.907  1.00  0.00           H  
ATOM    178  N   ARG T   1      -3.830   7.986 -55.391  1.00  0.00           N  
ATOM    179  CA  ARG T   1      -3.751   8.665 -54.094  1.00  0.00           C  
ATOM    180  C   ARG T   1      -3.808   7.792 -52.832  1.00  0.00           C  
ATOM    181  O   ARG T   1      -4.475   6.737 -52.792  1.00  0.00           O  
ATOM    182  CB  ARG T   1      -4.897   9.660 -53.986  1.00  0.00           C  
ATOM    183  CG  ARG T   1      -4.874  10.778 -55.016  1.00  0.00           C  
ATOM    184  CD  ARG T   1      -5.978  11.747 -54.802  1.00  0.00           C  
ATOM    185  NE  ARG T   1      -6.029  12.752 -55.850  1.00  0.00           N  
ATOM    186  CZ  ARG T   1      -6.982  13.699 -55.957  1.00  0.00           C  
ATOM    187  NH1 ARG T   1      -7.955  13.754 -55.074  1.00  0.00           N1+
ATOM    188  NH2 ARG T   1      -6.940  14.571 -56.949  1.00  0.00           N  
ATOM    189 1H   ARG T   1      -4.608   8.343 -55.908  1.00  0.00           H  
ATOM    190 2H   ARG T   1      -2.987   8.147 -55.904  1.00  0.00           H  
ATOM    191 3H   ARG T   1      -3.949   7.004 -55.247  1.00  0.00           H  
ATOM    192  HA  ARG T   1      -2.801   9.202 -54.090  1.00  0.00           H  
ATOM    193 1HB  ARG T   1      -5.846   9.135 -54.092  1.00  0.00           H  
ATOM    194 2HB  ARG T   1      -4.887  10.121 -52.998  1.00  0.00           H  
ATOM    195 1HG  ARG T   1      -3.928  11.315 -54.949  1.00  0.00           H  
ATOM    196 2HG  ARG T   1      -4.979  10.354 -56.016  1.00  0.00           H  
ATOM    197 1HD  ARG T   1      -6.930  11.216 -54.791  1.00  0.00           H  
ATOM    198 2HD  ARG T   1      -5.835  12.255 -53.849  1.00  0.00           H  
ATOM    199  HE  ARG T   1      -5.297  12.741 -56.548  1.00  0.00           H  
ATOM    200 1HH1 ARG T   1      -7.988  13.088 -54.315  1.00  0.00           H  
ATOM    201 2HH1 ARG T   1      -8.669  14.464 -55.155  1.00  0.00           H  
ATOM    202 1HH2 ARG T   1      -6.192  14.528 -57.628  1.00  0.00           H  
ATOM    203 2HH2 ARG T   1      -7.654  15.279 -57.029  1.00  0.00           H  
ATOM    204  N   ALA T   2      -3.052   8.233 -51.825  1.00  0.00           N  
ATOM    205  CA  ALA T   2      -2.992   7.572 -50.530  1.00  0.00           C  
ATOM    206  C   ALA T   2      -4.296   8.014 -49.890  1.00  0.00           C  
ATOM    207  O   ALA T   2      -4.702   9.172 -50.013  1.00  0.00           O  
ATOM    208  CB  ALA T   2      -1.835   8.027 -49.654  1.00  0.00           C  
ATOM    209  H   ALA T   2      -2.499   9.064 -51.979  1.00  0.00           H  
ATOM    210  HA  ALA T   2      -2.992   6.493 -50.685  1.00  0.00           H  
ATOM    211 1HB  ALA T   2      -1.862   7.488 -48.707  1.00  0.00           H  
ATOM    212 2HB  ALA T   2      -0.893   7.824 -50.161  1.00  0.00           H  
ATOM    213 3HB  ALA T   2      -1.922   9.097 -49.465  1.00  0.00           H  
ATOM    214  N   ILE T   3      -4.970   7.067 -49.249  1.00  0.00           N  
ATOM    215  CA  ILE T   3      -6.192   7.340 -48.518  1.00  0.00           C  
ATOM    216  C   ILE T   3      -5.922   7.191 -47.033  1.00  0.00           C  
ATOM    217  O   ILE T   3      -5.868   6.083 -46.547  1.00  0.00           O  
ATOM    218  CB  ILE T   3      -7.342   6.383 -48.880  1.00  0.00           C  
ATOM    219  CG1 ILE T   3      -7.659   6.470 -50.375  1.00  0.00           C  
ATOM    220  CG2 ILE T   3      -8.578   6.698 -48.051  1.00  0.00           C  
ATOM    221  CD1 ILE T   3      -8.642   5.426 -50.853  1.00  0.00           C  
ATOM    222  H   ILE T   3      -4.615   6.122 -49.276  1.00  0.00           H  
ATOM    223  HA  ILE T   3      -6.475   8.371 -48.726  1.00  0.00           H  
ATOM    224  HB  ILE T   3      -7.036   5.356 -48.682  1.00  0.00           H  
ATOM    225 1HG1 ILE T   3      -8.067   7.454 -50.603  1.00  0.00           H  
ATOM    226 2HG1 ILE T   3      -6.739   6.359 -50.950  1.00  0.00           H  
ATOM    227 1HG2 ILE T   3      -9.381   6.013 -48.320  1.00  0.00           H  
ATOM    228 2HG2 ILE T   3      -8.345   6.587 -46.994  1.00  0.00           H  
ATOM    229 3HG2 ILE T   3      -8.894   7.724 -48.246  1.00  0.00           H  
ATOM    230 1HD1 ILE T   3      -8.815   5.552 -51.922  1.00  0.00           H  
ATOM    231 2HD1 ILE T   3      -8.236   4.431 -50.666  1.00  0.00           H  
ATOM    232 3HD1 ILE T   3      -9.583   5.541 -50.317  1.00  0.00           H  
ATOM    233  N   ALA T   4      -5.748   8.310 -46.325  1.00  0.00           N  
ATOM    234  CA  ALA T   4      -5.392   8.292 -44.902  1.00  0.00           C  
ATOM    235  C   ALA T   4      -5.909   9.572 -44.243  1.00  0.00           C  
ATOM    236  O   ALA T   4      -6.190  10.557 -44.905  1.00  0.00           O  
ATOM    237  CB  ALA T   4      -3.894   8.226 -44.661  1.00  0.00           C  
ATOM    238  H   ALA T   4      -5.868   9.198 -46.791  1.00  0.00           H  
ATOM    239  HA  ALA T   4      -5.888   7.434 -44.450  1.00  0.00           H  
ATOM    240 1HB  ALA T   4      -3.698   8.216 -43.589  1.00  0.00           H  
ATOM    241 2HB  ALA T   4      -3.494   7.317 -45.112  1.00  0.00           H  
ATOM    242 3HB  ALA T   4      -3.415   9.095 -45.109  1.00  0.00           H  
ATOM    243  N   ALA T   5      -6.085   9.523 -42.930  1.00  0.00           N  
ATOM    244  CA  ALA T   5      -6.618  10.641 -42.168  1.00  0.00           C  
ATOM    245  C   ALA T   5      -5.977  10.580 -40.788  1.00  0.00           C  
ATOM    246  O   ALA T   5      -5.656   9.511 -40.293  1.00  0.00           O  
ATOM    247  CB  ALA T   5      -8.101  10.587 -41.992  1.00  0.00           C  
ATOM    248  H   ALA T   5      -5.836   8.671 -42.447  1.00  0.00           H  
ATOM    249  HA  ALA T   5      -6.318  11.561 -42.668  1.00  0.00           H  
ATOM    250 1HB  ALA T   5      -8.430  11.451 -41.414  1.00  0.00           H  
ATOM    251 2HB  ALA T   5      -8.584  10.598 -42.969  1.00  0.00           H  
ATOM    252 3HB  ALA T   5      -8.372   9.674 -41.464  1.00  0.00           H  
ATOM    253  N   HIS T   6      -5.703  11.729 -40.206  1.00  0.00           N  
ATOM    254  CA  HIS T   6      -5.159  11.772 -38.862  1.00  0.00           C  
ATOM    255  C   HIS T   6      -5.968  12.865 -38.138  1.00  0.00           C  
ATOM    256  O   HIS T   6      -6.029  14.002 -38.595  1.00  0.00           O  
ATOM    257  CB  HIS T   6      -3.677  12.156 -38.809  1.00  0.00           C  
ATOM    258  CG  HIS T   6      -3.067  12.016 -37.450  1.00  0.00           C  
ATOM    259  CD2 HIS T   6      -2.633  12.945 -36.566  1.00  0.00           C  
ATOM    260  ND1 HIS T   6      -2.847  10.790 -36.856  1.00  0.00           N  
ATOM    261  CE1 HIS T   6      -2.301  10.973 -35.666  1.00  0.00           C  
ATOM    262  NE2 HIS T   6      -2.162  12.271 -35.467  1.00  0.00           N  
ATOM    263  H   HIS T   6      -5.871  12.595 -40.697  1.00  0.00           H  
ATOM    264  HA  HIS T   6      -5.337  10.807 -38.390  1.00  0.00           H  
ATOM    265 1HB  HIS T   6      -3.114  11.530 -39.503  1.00  0.00           H  
ATOM    266 2HB  HIS T   6      -3.557  13.190 -39.132  1.00  0.00           H  
ATOM    267  HD1 HIS T   6      -2.990   9.895 -37.278  1.00  0.00           H  
ATOM    268  HD2 HIS T   6      -2.605  14.035 -36.592  1.00  0.00           H  
ATOM    269  HE1 HIS T   6      -2.048  10.121 -35.035  1.00  0.00           H  
ATOM    270  N   TYR T   7      -6.693  12.487 -37.099  1.00  0.00           N  
ATOM    271  CA  TYR T   7      -7.569  13.399 -36.393  1.00  0.00           C  
ATOM    272  C   TYR T   7      -7.088  13.807 -35.028  1.00  0.00           C  
ATOM    273  O   TYR T   7      -6.534  12.997 -34.296  1.00  0.00           O  
ATOM    274  CB  TYR T   7      -8.964  12.825 -36.202  1.00  0.00           C  
ATOM    275  CG  TYR T   7      -9.720  12.678 -37.487  1.00  0.00           C  
ATOM    276  CD1 TYR T   7     -10.547  13.683 -37.932  1.00  0.00           C  
ATOM    277  CD2 TYR T   7      -9.577  11.547 -38.271  1.00  0.00           C  
ATOM    278  CE1 TYR T   7     -11.237  13.557 -39.089  1.00  0.00           C  
ATOM    279  CE2 TYR T   7     -10.252  11.414 -39.433  1.00  0.00           C  
ATOM    280  CZ  TYR T   7     -11.081  12.431 -39.849  1.00  0.00           C  
ATOM    281  OH  TYR T   7     -11.789  12.320 -41.032  1.00  0.00           O  
ATOM    282  H   TYR T   7      -6.630  11.526 -36.790  1.00  0.00           H  
ATOM    283  HA  TYR T   7      -7.634  14.297 -37.007  1.00  0.00           H  
ATOM    284 1HB  TYR T   7      -8.894  11.846 -35.726  1.00  0.00           H  
ATOM    285 2HB  TYR T   7      -9.535  13.472 -35.536  1.00  0.00           H  
ATOM    286  HD1 TYR T   7     -10.656  14.598 -37.350  1.00  0.00           H  
ATOM    287  HD2 TYR T   7      -8.912  10.743 -37.953  1.00  0.00           H  
ATOM    288  HE1 TYR T   7     -11.888  14.363 -39.426  1.00  0.00           H  
ATOM    289  HE2 TYR T   7     -10.139  10.509 -40.029  1.00  0.00           H  
ATOM    290  HH  TYR T   7     -12.382  13.070 -41.121  1.00  0.00           H  
ATOM    291  N   GLU T   8      -7.290  15.075 -34.693  1.00  0.00           N  
ATOM    292  CA  GLU T   8      -6.873  15.591 -33.409  1.00  0.00           C  
ATOM    293  C   GLU T   8      -8.117  16.043 -32.650  1.00  0.00           C  
ATOM    294  O   GLU T   8      -9.204  16.063 -33.213  1.00  0.00           O  
ATOM    295  CB  GLU T   8      -5.935  16.789 -33.517  1.00  0.00           C  
ATOM    296  CG  GLU T   8      -4.613  16.411 -34.149  1.00  0.00           C  
ATOM    297  CD  GLU T   8      -3.744  17.595 -34.570  1.00  0.00           C  
ATOM    298  OE1 GLU T   8      -4.228  18.743 -34.621  1.00  0.00           O  
ATOM    299  OE2 GLU T   8      -2.545  17.374 -34.846  1.00  0.00           O1-
ATOM    300  H   GLU T   8      -7.745  15.694 -35.348  1.00  0.00           H  
ATOM    301  HA  GLU T   8      -6.396  14.777 -32.864  1.00  0.00           H  
ATOM    302 1HB  GLU T   8      -6.408  17.570 -34.112  1.00  0.00           H  
ATOM    303 2HB  GLU T   8      -5.754  17.200 -32.523  1.00  0.00           H  
ATOM    304 1HG  GLU T   8      -4.042  15.812 -33.440  1.00  0.00           H  
ATOM    305 2HG  GLU T   8      -4.804  15.798 -35.028  1.00  0.00           H  
ATOM    306  N   VAL T   9      -7.953  16.377 -31.372  1.00  0.00           N  
ATOM    307  CA  VAL T   9      -9.066  16.718 -30.481  1.00  0.00           C  
ATOM    308  C   VAL T   9      -8.964  18.165 -30.021  1.00  0.00           C  
ATOM    309  O   VAL T   9      -8.036  18.525 -29.298  1.00  0.00           O  
ATOM    310  CB  VAL T   9      -9.113  15.839 -29.216  1.00  0.00           C  
ATOM    311  CG1 VAL T   9     -10.248  16.280 -28.304  1.00  0.00           C  
ATOM    312  CG2 VAL T   9      -9.273  14.378 -29.608  1.00  0.00           C  
ATOM    313  H   VAL T   9      -7.011  16.392 -31.010  1.00  0.00           H  
ATOM    314  HA  VAL T   9      -9.986  16.598 -31.054  1.00  0.00           H  
ATOM    315  HB  VAL T   9      -8.185  15.968 -28.661  1.00  0.00           H  
ATOM    316 1HG1 VAL T   9     -10.267  15.648 -27.415  1.00  0.00           H  
ATOM    317 2HG1 VAL T   9     -10.095  17.317 -28.008  1.00  0.00           H  
ATOM    318 3HG1 VAL T   9     -11.196  16.189 -28.832  1.00  0.00           H  
ATOM    319 1HG2 VAL T   9      -9.305  13.762 -28.710  1.00  0.00           H  
ATOM    320 2HG2 VAL T   9     -10.199  14.250 -30.169  1.00  0.00           H  
ATOM    321 3HG2 VAL T   9      -8.429  14.073 -30.227  1.00  0.00           H  
ATOM    322  N   HIS T  10      -9.924  18.986 -30.447  1.00  0.00           N  
ATOM    323  CA  HIS T  10     -10.208  20.288 -29.819  1.00  0.00           C  
ATOM    324  C   HIS T  10     -10.934  20.082 -28.495  1.00  0.00           C  
ATOM    325  O   HIS T  10     -11.891  19.307 -28.417  1.00  0.00           O  
ATOM    326  CB  HIS T  10     -11.081  21.185 -30.681  1.00  0.00           C  
ATOM    327  CG  HIS T  10     -10.424  21.624 -31.945  1.00  0.00           C  
ATOM    328  CD2 HIS T  10      -9.215  21.325 -32.474  1.00  0.00           C  
ATOM    329  ND1 HIS T  10     -11.027  22.497 -32.824  1.00  0.00           N  
ATOM    330  CE1 HIS T  10     -10.218  22.707 -33.848  1.00  0.00           C  
ATOM    331  NE2 HIS T  10      -9.112  22.008 -33.660  1.00  0.00           N  
ATOM    332  H   HIS T  10     -10.477  18.692 -31.239  1.00  0.00           H  
ATOM    333  HA  HIS T  10      -9.250  20.770 -29.625  1.00  0.00           H  
ATOM    334 1HB  HIS T  10     -12.000  20.658 -30.939  1.00  0.00           H  
ATOM    335 2HB  HIS T  10     -11.360  22.072 -30.115  1.00  0.00           H  
ATOM    336  HD2 HIS T  10      -8.465  20.662 -32.043  1.00  0.00           H  
ATOM    337  HE1 HIS T  10     -10.427  23.348 -34.704  1.00  0.00           H  
ATOM    338  HE2 HIS T  10      -8.319  21.980 -34.284  1.00  0.00           H  
ATOM    339  N   GLY T  11      -6.608  19.253 -21.863  1.00  0.00           N  
ATOM    340  CA  GLY T  11      -7.532  18.151 -21.634  1.00  0.00           C  
ATOM    341  C   GLY T  11      -8.951  18.703 -21.787  1.00  0.00           C  
ATOM    342  O   GLY T  11      -9.274  19.802 -21.355  1.00  0.00           O  
ATOM    343  H   GLY T  11      -5.889  19.442 -21.179  1.00  0.00           H  
ATOM    344 1HA  GLY T  11      -7.352  17.400 -22.403  1.00  0.00           H  
ATOM    345 2HA  GLY T  11      -7.389  17.803 -20.612  1.00  0.00           H  
ATOM    346  N   ALA T  12      -9.818  17.890 -22.384  1.00  0.00           N  
ATOM    347  CA  ALA T  12     -11.253  18.118 -22.332  1.00  0.00           C  
ATOM    348  C   ALA T  12     -11.818  17.000 -21.454  1.00  0.00           C  
ATOM    349  O   ALA T  12     -11.096  16.400 -20.670  1.00  0.00           O  
ATOM    350  CB  ALA T  12     -11.939  18.042 -23.705  1.00  0.00           C  
ATOM    351  H   ALA T  12      -9.464  17.092 -22.890  1.00  0.00           H  
ATOM    352  HA  ALA T  12     -11.428  19.083 -21.856  1.00  0.00           H  
ATOM    353 1HB  ALA T  12     -13.007  18.222 -23.589  1.00  0.00           H  
ATOM    354 2HB  ALA T  12     -11.513  18.798 -24.366  1.00  0.00           H  
ATOM    355 3HB  ALA T  12     -11.781  17.054 -24.136  1.00  0.00           H  
ATOM    356  N   GLN T  13     -13.102  16.704 -21.638  1.00  0.00           N  
ATOM    357  CA  GLN T  13     -13.814  15.718 -20.839  1.00  0.00           C  
ATOM    358  C   GLN T  13     -14.678  14.926 -21.812  1.00  0.00           C  
ATOM    359  O   GLN T  13     -15.114  15.455 -22.819  1.00  0.00           O  
ATOM    360  CB  GLN T  13     -14.723  16.328 -19.793  1.00  0.00           C  
ATOM    361  CG  GLN T  13     -15.361  15.328 -18.878  1.00  0.00           C  
ATOM    362  CD  GLN T  13     -16.160  15.988 -17.791  1.00  0.00           C  
ATOM    363  NE2 GLN T  13     -16.144  15.392 -16.615  1.00  0.00           N  
ATOM    364  OE1 GLN T  13     -16.759  17.043 -17.995  1.00  0.00           O  
ATOM    365  H   GLN T  13     -13.597  17.195 -22.369  1.00  0.00           H  
ATOM    366  HA  GLN T  13     -13.078  15.057 -20.383  1.00  0.00           H  
ATOM    367 1HB  GLN T  13     -14.154  17.030 -19.183  1.00  0.00           H  
ATOM    368 2HB  GLN T  13     -15.517  16.891 -20.284  1.00  0.00           H  
ATOM    369 1HG  GLN T  13     -16.029  14.693 -19.459  1.00  0.00           H  
ATOM    370 2HG  GLN T  13     -14.580  14.725 -18.415  1.00  0.00           H  
ATOM    371 1HE2 GLN T  13     -16.657  15.783 -15.849  1.00  0.00           H  
ATOM    372 2HE2 GLN T  13     -15.621  14.551 -16.487  1.00  0.00           H  
ATOM    373  N   ALA T  14     -14.927  13.660 -21.488  1.00  0.00           N  
ATOM    374  CA  ALA T  14     -15.797  12.793 -22.273  1.00  0.00           C  
ATOM    375  C   ALA T  14     -17.238  13.220 -21.961  1.00  0.00           C  
ATOM    376  O   ALA T  14     -17.482  13.895 -20.986  1.00  0.00           O  
ATOM    377  CB  ALA T  14     -15.657  11.324 -21.929  1.00  0.00           C  
ATOM    378  H   ALA T  14     -14.487  13.292 -20.656  1.00  0.00           H  
ATOM    379  HA  ALA T  14     -15.585  12.970 -23.328  1.00  0.00           H  
ATOM    380 1HB  ALA T  14     -16.334  10.739 -22.552  1.00  0.00           H  
ATOM    381 2HB  ALA T  14     -14.631  11.004 -22.108  1.00  0.00           H  
ATOM    382 3HB  ALA T  14     -15.907  11.171 -20.880  1.00  0.00           H  
ATOM    383  N   GLY T  15     -18.195  12.788 -22.769  1.00  0.00           N  
ATOM    384  CA  GLY T  15     -19.558  13.238 -22.607  1.00  0.00           C  
ATOM    385  C   GLY T  15     -20.337  12.287 -21.712  1.00  0.00           C  
ATOM    386  O   GLY T  15     -19.777  11.567 -20.882  1.00  0.00           O  
ATOM    387  H   GLY T  15     -17.977  12.137 -23.510  1.00  0.00           H  
ATOM    388 1HA  GLY T  15     -19.521  14.217 -22.128  1.00  0.00           H  
ATOM    389 2HA  GLY T  15     -20.016  13.243 -23.595  1.00  0.00           H  
ATOM    390  N   VAL T  16     -21.655  12.302 -21.886  1.00  0.00           N  
ATOM    391  CA  VAL T  16     -22.587  11.515 -21.097  1.00  0.00           C  
ATOM    392  C   VAL T  16     -22.402  10.035 -21.258  1.00  0.00           C  
ATOM    393  O   VAL T  16     -22.284   9.319 -20.278  1.00  0.00           O  
ATOM    394  CB  VAL T  16     -24.056  11.818 -21.446  1.00  0.00           C  
ATOM    395  CG1 VAL T  16     -24.981  10.809 -20.782  1.00  0.00           C  
ATOM    396  CG2 VAL T  16     -24.424  13.233 -21.023  1.00  0.00           C  
ATOM    397  H   VAL T  16     -22.012  12.904 -22.614  1.00  0.00           H  
ATOM    398  HA  VAL T  16     -22.403  11.769 -20.052  1.00  0.00           H  
ATOM    399  HB  VAL T  16     -24.181  11.769 -22.528  1.00  0.00           H  
ATOM    400 1HG1 VAL T  16     -26.015  11.038 -21.040  1.00  0.00           H  
ATOM    401 2HG1 VAL T  16     -24.734   9.806 -21.130  1.00  0.00           H  
ATOM    402 3HG1 VAL T  16     -24.857  10.859 -19.700  1.00  0.00           H  
ATOM    403 1HG2 VAL T  16     -25.465  13.430 -21.278  1.00  0.00           H  
ATOM    404 2HG2 VAL T  16     -24.287  13.337 -19.947  1.00  0.00           H  
ATOM    405 3HG2 VAL T  16     -23.782  13.946 -21.542  1.00  0.00           H  
ATOM    406  N   ASP T  17     -22.409   9.578 -22.504  1.00  0.00           N  
ATOM    407  CA  ASP T  17     -22.160   8.173 -22.810  1.00  0.00           C  
ATOM    408  C   ASP T  17     -20.655   7.957 -22.785  1.00  0.00           C  
ATOM    409  O   ASP T  17     -20.204   6.824 -22.712  1.00  0.00           O  
ATOM    410  CB  ASP T  17     -22.672   7.752 -24.189  1.00  0.00           C  
ATOM    411  CG  ASP T  17     -24.181   7.567 -24.271  1.00  0.00           C  
ATOM    412  OD1 ASP T  17     -24.789   7.348 -23.250  1.00  0.00           O  
ATOM    413  OD2 ASP T  17     -24.733   7.800 -25.320  1.00  0.00           O1-
ATOM    414  H   ASP T  17     -22.591  10.221 -23.261  1.00  0.00           H  
ATOM    415  HA  ASP T  17     -22.624   7.573 -22.025  1.00  0.00           H  
ATOM    416 1HB  ASP T  17     -22.344   8.411 -24.994  1.00  0.00           H  
ATOM    417 2HB  ASP T  17     -22.182   6.784 -24.288  1.00  0.00           H  
ATOM    418  N   GLY T  18     -19.893   9.046 -22.838  1.00  0.00           N  
ATOM    419  CA  GLY T  18     -18.445   8.986 -22.768  1.00  0.00           C  
ATOM    420  C   GLY T  18     -17.966   9.384 -24.134  1.00  0.00           C  
ATOM    421  O   GLY T  18     -16.779   9.325 -24.432  1.00  0.00           O  
ATOM    422  H   GLY T  18     -20.344   9.944 -22.930  1.00  0.00           H  
ATOM    423 1HA  GLY T  18     -18.109   9.719 -22.033  1.00  0.00           H  
ATOM    424 2HA  GLY T  18     -18.156   7.956 -22.563  1.00  0.00           H  
ATOM    425  N   THR T  19     -18.918   9.771 -24.971  1.00  0.00           N  
ATOM    426  CA  THR T  19     -18.633  10.164 -26.338  1.00  0.00           C  
ATOM    427  C   THR T  19     -17.431  11.093 -26.282  1.00  0.00           C  
ATOM    428  O   THR T  19     -17.371  11.985 -25.435  1.00  0.00           O  
ATOM    429  CB  THR T  19     -19.791  10.923 -27.014  1.00  0.00           C  
ATOM    430  CG2 THR T  19     -19.438  11.261 -28.454  1.00  0.00           C  
ATOM    431  OG1 THR T  19     -20.973  10.112 -26.992  1.00  0.00           O  
ATOM    432  H   THR T  19     -19.873   9.791 -24.644  1.00  0.00           H  
ATOM    433  HA  THR T  19     -18.373   9.266 -26.900  1.00  0.00           H  
ATOM    434  HB  THR T  19     -19.981  11.842 -26.461  1.00  0.00           H  
ATOM    435  HG1 THR T  19     -20.809   9.321 -26.473  1.00  0.00           H  
ATOM    436 1HG2 THR T  19     -20.268  11.797 -28.914  1.00  0.00           H  
ATOM    437 2HG2 THR T  19     -18.546  11.887 -28.472  1.00  0.00           H  
ATOM    438 3HG2 THR T  19     -19.249  10.342 -29.007  1.00  0.00           H  
ATOM    439  N   VAL T  20     -16.467  10.884 -27.164  1.00  0.00           N  
ATOM    440  CA  VAL T  20     -15.338  11.785 -27.238  1.00  0.00           C  
ATOM    441  C   VAL T  20     -15.425  12.473 -28.601  1.00  0.00           C  
ATOM    442  O   VAL T  20     -14.892  11.979 -29.577  1.00  0.00           O  
ATOM    443  CB  VAL T  20     -13.976  11.072 -27.150  1.00  0.00           C  
ATOM    444  CG1 VAL T  20     -12.840  12.082 -27.227  1.00  0.00           C  
ATOM    445  CG2 VAL T  20     -13.896  10.269 -25.861  1.00  0.00           C  
ATOM    446  H   VAL T  20     -16.508  10.094 -27.792  1.00  0.00           H  
ATOM    447  HA  VAL T  20     -15.445  12.528 -26.446  1.00  0.00           H  
ATOM    448  HB  VAL T  20     -13.869  10.403 -28.003  1.00  0.00           H  
ATOM    449 1HG1 VAL T  20     -11.884  11.561 -27.163  1.00  0.00           H  
ATOM    450 2HG1 VAL T  20     -12.896  12.620 -28.172  1.00  0.00           H  
ATOM    451 3HG1 VAL T  20     -12.923  12.788 -26.401  1.00  0.00           H  
ATOM    452 1HG2 VAL T  20     -12.929   9.767 -25.804  1.00  0.00           H  
ATOM    453 2HG2 VAL T  20     -14.007  10.938 -25.007  1.00  0.00           H  
ATOM    454 3HG2 VAL T  20     -14.692   9.524 -25.845  1.00  0.00           H  
ATOM    455  N   SER T  21     -16.053  13.643 -28.652  1.00  0.00           N  
ATOM    456  CA  SER T  21     -16.309  14.326 -29.914  1.00  0.00           C  
ATOM    457  C   SER T  21     -15.543  15.645 -29.929  1.00  0.00           C  
ATOM    458  O   SER T  21     -15.195  16.160 -28.880  1.00  0.00           O  
ATOM    459  CB  SER T  21     -17.775  14.645 -30.132  1.00  0.00           C  
ATOM    460  OG  SER T  21     -18.255  15.507 -29.137  1.00  0.00           O  
ATOM    461  H   SER T  21     -16.361  14.069 -27.790  1.00  0.00           H  
ATOM    462  HA  SER T  21     -15.935  13.688 -30.716  1.00  0.00           H  
ATOM    463 1HB  SER T  21     -17.905  15.108 -31.111  1.00  0.00           H  
ATOM    464 2HB  SER T  21     -18.354  13.722 -30.129  1.00  0.00           H  
ATOM    465  HG  SER T  21     -19.180  15.660 -29.343  1.00  0.00           H  
ATOM    466  N   GLY T  22     -15.251  16.173 -31.114  1.00  0.00           N  
ATOM    467  CA  GLY T  22     -14.515  17.425 -31.245  1.00  0.00           C  
ATOM    468  C   GLY T  22     -13.269  17.063 -32.014  1.00  0.00           C  
ATOM    469  O   GLY T  22     -12.197  17.602 -31.754  1.00  0.00           O  
ATOM    470  H   GLY T  22     -15.550  15.689 -31.948  1.00  0.00           H  
ATOM    471 1HA  GLY T  22     -15.121  18.119 -31.829  1.00  0.00           H  
ATOM    472 2HA  GLY T  22     -14.245  17.769 -30.247  1.00  0.00           H  
ATOM    473  N   TRP T  23     -13.455  16.211 -33.017  1.00  0.00           N  
ATOM    474  CA  TRP T  23     -12.377  15.664 -33.839  1.00  0.00           C  
ATOM    475  C   TRP T  23     -12.224  16.594 -35.038  1.00  0.00           C  
ATOM    476  O   TRP T  23     -13.152  16.755 -35.842  1.00  0.00           O  
ATOM    477  CB  TRP T  23     -12.663  14.264 -34.362  1.00  0.00           C  
ATOM    478  CG  TRP T  23     -12.752  13.283 -33.314  1.00  0.00           C  
ATOM    479  CD1 TRP T  23     -13.876  12.724 -32.812  1.00  0.00           C  
ATOM    480  CD2 TRP T  23     -11.658  12.670 -32.634  1.00  0.00           C  
ATOM    481  CE2 TRP T  23     -12.201  11.758 -31.719  1.00  0.00           C  
ATOM    482  CE3 TRP T  23     -10.266  12.806 -32.710  1.00  0.00           C  
ATOM    483  NE1 TRP T  23     -13.563  11.811 -31.853  1.00  0.00           N  
ATOM    484  CZ2 TRP T  23     -11.406  10.997 -30.879  1.00  0.00           C  
ATOM    485  CZ3 TRP T  23      -9.490  12.059 -31.890  1.00  0.00           C  
ATOM    486  CH2 TRP T  23     -10.051  11.167 -30.981  1.00  0.00           C  
ATOM    487  H   TRP T  23     -14.407  15.935 -33.208  1.00  0.00           H  
ATOM    488  HA  TRP T  23     -11.461  15.681 -33.247  1.00  0.00           H  
ATOM    489 1HB  TRP T  23     -13.602  14.269 -34.917  1.00  0.00           H  
ATOM    490 2HB  TRP T  23     -11.875  13.966 -35.054  1.00  0.00           H  
ATOM    491  HD1 TRP T  23     -14.888  12.968 -33.130  1.00  0.00           H  
ATOM    492  HE1 TRP T  23     -14.226  11.263 -31.323  1.00  0.00           H  
ATOM    493  HE3 TRP T  23      -9.818  13.499 -33.421  1.00  0.00           H  
ATOM    494  HZ2 TRP T  23     -11.828  10.291 -30.165  1.00  0.00           H  
ATOM    495  HZ3 TRP T  23      -8.409  12.176 -31.960  1.00  0.00           H  
ATOM    496  HH2 TRP T  23      -9.389  10.592 -30.333  1.00  0.00           H  
ATOM    497  N   GLU T  24     -11.050  17.208 -35.161  1.00  0.00           N  
ATOM    498  CA  GLU T  24     -10.735  18.029 -36.331  1.00  0.00           C  
ATOM    499  C   GLU T  24      -9.871  17.308 -37.360  1.00  0.00           C  
ATOM    500  O   GLU T  24      -8.963  16.589 -36.983  1.00  0.00           O  
ATOM    501  CB  GLU T  24     -10.004  19.306 -35.965  1.00  0.00           C  
ATOM    502  CG  GLU T  24     -10.139  20.389 -36.999  1.00  0.00           C  
ATOM    503  CD  GLU T  24     -11.457  21.122 -36.854  1.00  0.00           C  
ATOM    504  OE1 GLU T  24     -12.103  20.941 -35.795  1.00  0.00           O  
ATOM    505  OE2 GLU T  24     -11.850  21.869 -37.779  1.00  0.00           O1-
ATOM    506  H   GLU T  24     -10.359  17.108 -34.431  1.00  0.00           H  
ATOM    507  HA  GLU T  24     -11.687  18.279 -36.801  1.00  0.00           H  
ATOM    508 1HB  GLU T  24     -10.386  19.685 -35.017  1.00  0.00           H  
ATOM    509 2HB  GLU T  24      -8.944  19.092 -35.827  1.00  0.00           H  
ATOM    510 1HG  GLU T  24      -9.313  21.090 -36.886  1.00  0.00           H  
ATOM    511 2HG  GLU T  24     -10.066  19.942 -37.990  1.00  0.00           H  
ATOM    512  N   GLU T  25     -10.149  17.496 -38.648  1.00  0.00           N  
ATOM    513  CA  GLU T  25      -9.343  16.902 -39.722  1.00  0.00           C  
ATOM    514  C   GLU T  25      -7.985  17.577 -39.548  1.00  0.00           C  
ATOM    515  O   GLU T  25      -7.879  18.793 -39.584  1.00  0.00           O  
ATOM    516  CB  GLU T  25      -9.865  17.206 -41.135  1.00  0.00           C  
ATOM    517  CG  GLU T  25     -10.663  16.088 -41.750  1.00  0.00           C  
ATOM    518  CD  GLU T  25     -10.749  16.123 -43.253  1.00  0.00           C  
ATOM    519  OE1 GLU T  25      -9.699  16.145 -43.917  1.00  0.00           O  
ATOM    520  OE2 GLU T  25     -11.880  16.099 -43.772  1.00  0.00           O1-
ATOM    521  H   GLU T  25     -10.944  18.070 -38.889  1.00  0.00           H  
ATOM    522  HA  GLU T  25      -9.256  15.831 -39.542  1.00  0.00           H  
ATOM    523 1HB  GLU T  25     -10.496  18.095 -41.106  1.00  0.00           H  
ATOM    524 2HB  GLU T  25      -9.025  17.423 -41.795  1.00  0.00           H  
ATOM    525 1HG  GLU T  25     -10.217  15.136 -41.464  1.00  0.00           H  
ATOM    526 2HG  GLU T  25     -11.677  16.117 -41.352  1.00  0.00           H  
ATOM    527  N   ALA T  26      -6.936  16.789 -39.376  1.00  0.00           N  
ATOM    528  CA  ALA T  26      -5.593  17.355 -39.342  1.00  0.00           C  
ATOM    529  C   ALA T  26      -5.254  17.638 -40.807  1.00  0.00           C  
ATOM    530  O   ALA T  26      -5.787  17.007 -41.716  1.00  0.00           O  
ATOM    531  CB  ALA T  26      -4.547  16.412 -38.784  1.00  0.00           C  
ATOM    532  H   ALA T  26      -7.053  15.792 -39.266  1.00  0.00           H  
ATOM    533  HA  ALA T  26      -5.628  18.290 -38.783  1.00  0.00           H  
ATOM    534 1HB  ALA T  26      -3.574  16.904 -38.791  1.00  0.00           H  
ATOM    535 2HB  ALA T  26      -4.810  16.143 -37.760  1.00  0.00           H  
ATOM    536 3HB  ALA T  26      -4.504  15.513 -39.396  1.00  0.00           H  
ATOM    537  N   ARG T  27      -4.311  18.551 -41.016  1.00  0.00           N  
ATOM    538  CA  ARG T  27      -3.984  19.018 -42.351  1.00  0.00           C  
ATOM    539  C   ARG T  27      -3.011  18.137 -43.094  1.00  0.00           C  
ATOM    540  O   ARG T  27      -1.838  18.449 -43.171  1.00  0.00           O  
ATOM    541  CB  ARG T  27      -3.384  20.416 -42.345  1.00  0.00           C  
ATOM    542  CG  ARG T  27      -4.326  21.513 -41.874  1.00  0.00           C  
ATOM    543  CD  ARG T  27      -3.678  22.850 -41.919  1.00  0.00           C  
ATOM    544  NE  ARG T  27      -4.567  23.900 -41.450  1.00  0.00           N  
ATOM    545  CZ  ARG T  27      -4.241  25.205 -41.383  1.00  0.00           C  
ATOM    546  NH1 ARG T  27      -3.046  25.604 -41.757  1.00  0.00           N1+
ATOM    547  NH2 ARG T  27      -5.123  26.085 -40.940  1.00  0.00           N  
ATOM    548  H   ARG T  27      -3.809  18.930 -40.226  1.00  0.00           H  
ATOM    549  HA  ARG T  27      -4.920  19.032 -42.910  1.00  0.00           H  
ATOM    550 1HB  ARG T  27      -2.508  20.433 -41.698  1.00  0.00           H  
ATOM    551 2HB  ARG T  27      -3.054  20.675 -43.351  1.00  0.00           H  
ATOM    552 1HG  ARG T  27      -5.207  21.538 -42.515  1.00  0.00           H  
ATOM    553 2HG  ARG T  27      -4.630  21.315 -40.845  1.00  0.00           H  
ATOM    554 1HD  ARG T  27      -2.791  22.846 -41.285  1.00  0.00           H  
ATOM    555 2HD  ARG T  27      -3.390  23.079 -42.944  1.00  0.00           H  
ATOM    556  HE  ARG T  27      -5.496  23.631 -41.154  1.00  0.00           H  
ATOM    557 1HH1 ARG T  27      -2.371  24.932 -42.094  1.00  0.00           H  
ATOM    558 2HH1 ARG T  27      -2.801  26.583 -41.706  1.00  0.00           H  
ATOM    559 1HH2 ARG T  27      -6.042  25.778 -40.653  1.00  0.00           H  
ATOM    560 2HH2 ARG T  27      -4.879  27.063 -40.890  1.00  0.00           H  
ATOM    561  N   ILE T  28      -3.494  17.010 -43.596  1.00  0.00           N  
ATOM    562  CA  ILE T  28      -2.694  16.127 -44.431  1.00  0.00           C  
ATOM    563  C   ILE T  28      -3.458  16.219 -45.737  1.00  0.00           C  
ATOM    564  O   ILE T  28      -4.702  16.217 -45.739  1.00  0.00           O  
ATOM    565  CB  ILE T  28      -2.672  14.682 -43.970  1.00  0.00           C  
ATOM    566  CG1 ILE T  28      -2.133  14.583 -42.556  1.00  0.00           C  
ATOM    567  CG2 ILE T  28      -1.799  13.875 -44.915  1.00  0.00           C  
ATOM    568  CD1 ILE T  28      -3.181  14.514 -41.535  1.00  0.00           C  
ATOM    569  H   ILE T  28      -4.450  16.760 -43.389  1.00  0.00           H  
ATOM    570  HA  ILE T  28      -1.695  16.548 -44.541  1.00  0.00           H  
ATOM    571  HB  ILE T  28      -3.686  14.283 -43.977  1.00  0.00           H  
ATOM    572 1HG1 ILE T  28      -1.507  13.696 -42.467  1.00  0.00           H  
ATOM    573 2HG1 ILE T  28      -1.504  15.449 -42.345  1.00  0.00           H  
ATOM    574 1HG2 ILE T  28      -1.777  12.835 -44.590  1.00  0.00           H  
ATOM    575 2HG2 ILE T  28      -2.206  13.932 -45.924  1.00  0.00           H  
ATOM    576 3HG2 ILE T  28      -0.786  14.278 -44.909  1.00  0.00           H  
ATOM    577 1HD1 ILE T  28      -2.724  14.445 -40.548  1.00  0.00           H  
ATOM    578 2HD1 ILE T  28      -3.799  15.411 -41.587  1.00  0.00           H  
ATOM    579 3HD1 ILE T  28      -3.801  13.636 -41.709  1.00  0.00           H  
ATOM    580  N   ASN T  29      -2.730  16.412 -46.835  1.00  0.00           N  
ATOM    581  CA  ASN T  29      -3.366  16.464 -48.142  1.00  0.00           C  
ATOM    582  C   ASN T  29      -3.591  15.078 -48.735  1.00  0.00           C  
ATOM    583  O   ASN T  29      -3.435  14.894 -49.934  1.00  0.00           O  
ATOM    584  CB  ASN T  29      -2.548  17.257 -49.163  1.00  0.00           C  
ATOM    585  CG  ASN T  29      -3.135  18.631 -49.435  1.00  0.00           C  
ATOM    586  ND2 ASN T  29      -3.342  19.415 -48.381  1.00  0.00           N  
ATOM    587  OD1 ASN T  29      -3.374  18.989 -50.591  1.00  0.00           O  
ATOM    588  H   ASN T  29      -1.728  16.524 -46.770  1.00  0.00           H  
ATOM    589  HA  ASN T  29      -4.337  16.940 -48.002  1.00  0.00           H  
ATOM    590 1HB  ASN T  29      -1.527  17.375 -48.799  1.00  0.00           H  
ATOM    591 2HB  ASN T  29      -2.500  16.702 -50.101  1.00  0.00           H  
ATOM    592 1HD2 ASN T  29      -3.727  20.329 -48.506  1.00  0.00           H  
ATOM    593 2HD2 ASN T  29      -3.113  19.090 -47.464  1.00  0.00           H  
ATOM    594  N   SER T  30      -4.025  14.126 -47.917  1.00  0.00           N  
ATOM    595  CA  SER T  30      -4.425  12.832 -48.442  1.00  0.00           C  
ATOM    596  C   SER T  30      -5.947  12.782 -48.441  1.00  0.00           C  
ATOM    597  O   SER T  30      -6.595  13.760 -48.088  1.00  0.00           O  
ATOM    598  CB  SER T  30      -3.919  11.659 -47.609  1.00  0.00           C  
ATOM    599  OG  SER T  30      -4.465  11.685 -46.317  1.00  0.00           O  
ATOM    600  H   SER T  30      -4.082  14.293 -46.922  1.00  0.00           H  
ATOM    601  HA  SER T  30      -4.063  12.762 -49.468  1.00  0.00           H  
ATOM    602 1HB  SER T  30      -4.183  10.723 -48.100  1.00  0.00           H  
ATOM    603 2HB  SER T  30      -2.832  11.701 -47.546  1.00  0.00           H  
ATOM    604  HG  SER T  30      -5.327  11.266 -46.386  1.00  0.00           H  
ATOM    605  N   SER T  31      -6.505  11.661 -48.887  1.00  0.00           N  
ATOM    606  CA  SER T  31      -7.945  11.512 -49.025  1.00  0.00           C  
ATOM    607  C   SER T  31      -8.414  11.124 -47.653  1.00  0.00           C  
ATOM    608  O   SER T  31      -7.810  10.278 -47.021  1.00  0.00           O  
ATOM    609  CB  SER T  31      -8.358  10.425 -49.998  1.00  0.00           C  
ATOM    610  OG  SER T  31      -7.917  10.718 -51.295  1.00  0.00           O  
ATOM    611  H   SER T  31      -5.904  10.888 -49.139  1.00  0.00           H  
ATOM    612  HA  SER T  31      -8.366  12.480 -49.302  1.00  0.00           H  
ATOM    613 1HB  SER T  31      -7.941   9.471 -49.676  1.00  0.00           H  
ATOM    614 2HB  SER T  31      -9.443  10.326 -49.993  1.00  0.00           H  
ATOM    615  HG  SER T  31      -8.215   9.990 -51.847  1.00  0.00           H  
ATOM    616  N   SER T  32      -9.526  11.696 -47.227  1.00  0.00           N  
ATOM    617  CA  SER T  32     -10.100  11.390 -45.938  1.00  0.00           C  
ATOM    618  C   SER T  32     -11.294  10.595 -46.383  1.00  0.00           C  
ATOM    619  O   SER T  32     -12.189  11.130 -47.026  1.00  0.00           O  
ATOM    620  CB  SER T  32     -10.570  12.601 -45.157  1.00  0.00           C  
ATOM    621  OG  SER T  32     -11.345  12.214 -44.043  1.00  0.00           O  
ATOM    622  H   SER T  32      -9.987  12.369 -47.823  1.00  0.00           H  
ATOM    623  HA  SER T  32      -9.407  10.764 -45.374  1.00  0.00           H  
ATOM    624 1HB  SER T  32      -9.706  13.175 -44.822  1.00  0.00           H  
ATOM    625 2HB  SER T  32     -11.158  13.246 -45.808  1.00  0.00           H  
ATOM    626  HG  SER T  32     -11.301  12.947 -43.423  1.00  0.00           H  
ATOM    627  N   PRO T  33     -11.299   9.297 -46.080  1.00  0.00           N  
ATOM    628  CA  PRO T  33     -12.407   8.427 -46.442  1.00  0.00           C  
ATOM    629  C   PRO T  33     -13.511   8.488 -45.405  1.00  0.00           C  
ATOM    630  O   PRO T  33     -14.391   7.652 -45.419  1.00  0.00           O  
ATOM    631  CB  PRO T  33     -11.758   7.041 -46.494  1.00  0.00           C  
ATOM    632  CG  PRO T  33     -10.760   7.062 -45.387  1.00  0.00           C  
ATOM    633  CD  PRO T  33     -10.224   8.469 -45.394  1.00  0.00           C  
ATOM    634  HA  PRO T  33     -12.754   8.685 -47.454  1.00  0.00           H  
ATOM    635 1HB  PRO T  33     -12.523   6.261 -46.364  1.00  0.00           H  
ATOM    636 2HB  PRO T  33     -11.297   6.878 -47.480  1.00  0.00           H  
ATOM    637 1HG  PRO T  33     -11.243   6.798 -44.435  1.00  0.00           H  
ATOM    638 2HG  PRO T  33      -9.978   6.309 -45.565  1.00  0.00           H  
ATOM    639 1HD  PRO T  33     -10.067   8.808 -44.359  1.00  0.00           H  
ATOM    640 2HD  PRO T  33      -9.280   8.500 -45.959  1.00  0.00           H  
ATOM    641  N   LEU T  34     -13.457   9.488 -44.537  1.00  0.00           N  
ATOM    642  CA  LEU T  34     -14.392   9.659 -43.431  1.00  0.00           C  
ATOM    643  C   LEU T  34     -14.867  11.090 -43.476  1.00  0.00           C  
ATOM    644  O   LEU T  34     -14.125  11.991 -43.804  1.00  0.00           O  
ATOM    645  CB  LEU T  34     -13.766   9.414 -42.062  1.00  0.00           C  
ATOM    646  CG  LEU T  34     -13.137   8.102 -41.690  1.00  0.00           C  
ATOM    647  CD1 LEU T  34     -12.442   8.285 -40.373  1.00  0.00           C  
ATOM    648  CD2 LEU T  34     -14.247   7.086 -41.602  1.00  0.00           C  
ATOM    649  H   LEU T  34     -12.716  10.163 -44.663  1.00  0.00           H  
ATOM    650  HA  LEU T  34     -15.236   8.991 -43.599  1.00  0.00           H  
ATOM    651 1HB  LEU T  34     -12.972  10.143 -41.907  1.00  0.00           H  
ATOM    652 2HB  LEU T  34     -14.528   9.570 -41.297  1.00  0.00           H  
ATOM    653  HG  LEU T  34     -12.414   7.815 -42.454  1.00  0.00           H  
ATOM    654 1HD1 LEU T  34     -11.973   7.347 -40.076  1.00  0.00           H  
ATOM    655 2HD1 LEU T  34     -11.677   9.057 -40.471  1.00  0.00           H  
ATOM    656 3HD1 LEU T  34     -13.166   8.585 -39.618  1.00  0.00           H  
ATOM    657 1HD2 LEU T  34     -13.831   6.116 -41.334  1.00  0.00           H  
ATOM    658 2HD2 LEU T  34     -14.964   7.397 -40.842  1.00  0.00           H  
ATOM    659 3HD2 LEU T  34     -14.749   7.013 -42.567  1.00  0.00           H  
ATOM    660  N   ARG T  35     -16.149  11.241 -43.186  1.00  0.00           N  
ATOM    661  CA  ARG T  35     -16.822  12.512 -43.019  1.00  0.00           C  
ATOM    662  C   ARG T  35     -17.158  12.648 -41.527  1.00  0.00           C  
ATOM    663  O   ARG T  35     -18.164  12.095 -41.081  1.00  0.00           O  
ATOM    664  CB  ARG T  35     -18.122  12.616 -43.804  1.00  0.00           C  
ATOM    665  CG  ARG T  35     -18.818  13.965 -43.711  1.00  0.00           C  
ATOM    666  CD  ARG T  35     -20.053  14.004 -44.537  1.00  0.00           C  
ATOM    667  NE  ARG T  35     -20.780  15.251 -44.366  1.00  0.00           N  
ATOM    668  CZ  ARG T  35     -20.482  16.402 -44.999  1.00  0.00           C  
ATOM    669  NH1 ARG T  35     -19.470  16.450 -45.837  1.00  0.00           N1+
ATOM    670  NH2 ARG T  35     -21.206  17.486 -44.776  1.00  0.00           N  
ATOM    671  H   ARG T  35     -16.677  10.387 -43.079  1.00  0.00           H  
ATOM    672  HA  ARG T  35     -16.127  13.300 -43.308  1.00  0.00           H  
ATOM    673 1HB  ARG T  35     -17.927  12.418 -44.856  1.00  0.00           H  
ATOM    674 2HB  ARG T  35     -18.821  11.858 -43.451  1.00  0.00           H  
ATOM    675 1HG  ARG T  35     -19.093  14.161 -42.674  1.00  0.00           H  
ATOM    676 2HG  ARG T  35     -18.145  14.747 -44.063  1.00  0.00           H  
ATOM    677 1HD  ARG T  35     -19.790  13.903 -45.589  1.00  0.00           H  
ATOM    678 2HD  ARG T  35     -20.709  13.184 -44.247  1.00  0.00           H  
ATOM    679  HE  ARG T  35     -21.565  15.254 -43.729  1.00  0.00           H  
ATOM    680 1HH1 ARG T  35     -18.917  15.622 -46.007  1.00  0.00           H  
ATOM    681 2HH1 ARG T  35     -19.246  17.312 -46.311  1.00  0.00           H  
ATOM    682 1HH2 ARG T  35     -21.984  17.449 -44.131  1.00  0.00           H  
ATOM    683 2HH2 ARG T  35     -20.983  18.349 -45.249  1.00  0.00           H  
ATOM    684  N   TYR T  36     -16.347  13.343 -40.735  1.00  0.00           N  
ATOM    685  CA  TYR T  36     -16.715  13.544 -39.333  1.00  0.00           C  
ATOM    686  C   TYR T  36     -17.710  14.697 -39.222  1.00  0.00           C  
ATOM    687  O   TYR T  36     -17.362  15.854 -39.433  1.00  0.00           O  
ATOM    688  CB  TYR T  36     -15.528  13.881 -38.449  1.00  0.00           C  
ATOM    689  CG  TYR T  36     -15.922  14.202 -37.026  1.00  0.00           C  
ATOM    690  CD1 TYR T  36     -16.335  13.202 -36.155  1.00  0.00           C  
ATOM    691  CD2 TYR T  36     -15.884  15.506 -36.551  1.00  0.00           C  
ATOM    692  CE1 TYR T  36     -16.698  13.495 -34.852  1.00  0.00           C  
ATOM    693  CE2 TYR T  36     -16.240  15.800 -35.266  1.00  0.00           C  
ATOM    694  CZ  TYR T  36     -16.643  14.797 -34.422  1.00  0.00           C  
ATOM    695  OH  TYR T  36     -16.998  15.105 -33.135  1.00  0.00           O  
ATOM    696  H   TYR T  36     -15.482  13.737 -41.078  1.00  0.00           H  
ATOM    697  HA  TYR T  36     -17.196  12.628 -38.987  1.00  0.00           H  
ATOM    698 1HB  TYR T  36     -14.834  13.039 -38.435  1.00  0.00           H  
ATOM    699 2HB  TYR T  36     -14.997  14.736 -38.862  1.00  0.00           H  
ATOM    700  HD1 TYR T  36     -16.379  12.167 -36.495  1.00  0.00           H  
ATOM    701  HD2 TYR T  36     -15.568  16.316 -37.210  1.00  0.00           H  
ATOM    702  HE1 TYR T  36     -17.019  12.697 -34.183  1.00  0.00           H  
ATOM    703  HE2 TYR T  36     -16.204  16.832 -34.912  1.00  0.00           H  
ATOM    704  HH  TYR T  36     -17.281  14.307 -32.684  1.00  0.00           H  
ATOM    705  N   ASN T  37     -18.929  14.356 -38.810  1.00  0.00           N  
ATOM    706  CA  ASN T  37     -20.039  15.287 -38.641  1.00  0.00           C  
ATOM    707  C   ASN T  37     -19.719  15.861 -37.281  1.00  0.00           C  
ATOM    708  O   ASN T  37     -19.521  15.113 -36.344  1.00  0.00           O  
ATOM    709  CB  ASN T  37     -21.391  14.634 -38.592  1.00  0.00           C  
ATOM    710  CG  ASN T  37     -22.463  15.516 -39.099  1.00  0.00           C  
ATOM    711  ND2 ASN T  37     -22.554  16.713 -38.539  1.00  0.00           N  
ATOM    712  OD1 ASN T  37     -23.190  15.153 -40.012  1.00  0.00           O  
ATOM    713  H   ASN T  37     -19.073  13.377 -38.606  1.00  0.00           H  
ATOM    714  HA  ASN T  37     -19.976  16.060 -39.409  1.00  0.00           H  
ATOM    715 1HB  ASN T  37     -21.375  13.719 -39.187  1.00  0.00           H  
ATOM    716 2HB  ASN T  37     -21.621  14.352 -37.564  1.00  0.00           H  
ATOM    717 1HD2 ASN T  37     -23.261  17.353 -38.841  1.00  0.00           H  
ATOM    718 2HD2 ASN T  37     -21.918  16.976 -37.815  1.00  0.00           H  
ATOM    719  N   ARG T  38     -19.844  17.176 -37.124  1.00  0.00           N  
ATOM    720  CA  ARG T  38     -19.421  17.842 -35.884  1.00  0.00           C  
ATOM    721  C   ARG T  38     -20.552  17.762 -34.870  1.00  0.00           C  
ATOM    722  O   ARG T  38     -20.327  17.435 -33.723  1.00  0.00           O  
ATOM    723  CB  ARG T  38     -19.081  19.312 -36.079  1.00  0.00           C  
ATOM    724  CG  ARG T  38     -17.809  19.574 -36.870  1.00  0.00           C  
ATOM    725  CD  ARG T  38     -17.600  21.025 -37.108  1.00  0.00           C  
ATOM    726  NE  ARG T  38     -16.369  21.284 -37.836  1.00  0.00           N  
ATOM    727  CZ  ARG T  38     -15.984  22.496 -38.282  1.00  0.00           C  
ATOM    728  NH1 ARG T  38     -16.742  23.547 -38.068  1.00  0.00           N1+
ATOM    729  NH2 ARG T  38     -14.843  22.627 -38.936  1.00  0.00           N  
ATOM    730  H   ARG T  38     -20.239  17.732 -37.870  1.00  0.00           H  
ATOM    731  HA  ARG T  38     -18.558  17.299 -35.498  1.00  0.00           H  
ATOM    732 1HB  ARG T  38     -19.900  19.808 -36.597  1.00  0.00           H  
ATOM    733 2HB  ARG T  38     -18.969  19.792 -35.106  1.00  0.00           H  
ATOM    734 1HG  ARG T  38     -16.951  19.190 -36.318  1.00  0.00           H  
ATOM    735 2HG  ARG T  38     -17.873  19.074 -37.837  1.00  0.00           H  
ATOM    736 1HD  ARG T  38     -18.431  21.422 -37.690  1.00  0.00           H  
ATOM    737 2HD  ARG T  38     -17.547  21.546 -36.153  1.00  0.00           H  
ATOM    738  HE  ARG T  38     -15.758  20.498 -38.021  1.00  0.00           H  
ATOM    739 1HH1 ARG T  38     -17.615  23.447 -37.567  1.00  0.00           H  
ATOM    740 2HH1 ARG T  38     -16.454  24.455 -38.402  1.00  0.00           H  
ATOM    741 1HH2 ARG T  38     -14.259  21.818 -39.102  1.00  0.00           H  
ATOM    742 2HH2 ARG T  38     -14.554  23.534 -39.271  1.00  0.00           H  
ATOM    743  N   GLN T  39     -21.748  18.147 -35.272  1.00  0.00           N  
ATOM    744  CA  GLN T  39     -22.872  18.269 -34.349  1.00  0.00           C  
ATOM    745  C   GLN T  39     -23.284  16.927 -33.690  1.00  0.00           C  
ATOM    746  O   GLN T  39     -23.808  16.928 -32.583  1.00  0.00           O  
ATOM    747  CB  GLN T  39     -24.126  18.829 -35.025  1.00  0.00           C  
ATOM    748  CG  GLN T  39     -23.987  20.265 -35.504  1.00  0.00           C  
ATOM    749  CD  GLN T  39     -25.242  20.770 -36.189  1.00  0.00           C  
ATOM    750  NE2 GLN T  39     -25.182  21.993 -36.705  1.00  0.00           N  
ATOM    751  OE1 GLN T  39     -26.256  20.069 -36.255  1.00  0.00           O  
ATOM    752  H   GLN T  39     -21.887  18.363 -36.248  1.00  0.00           H  
ATOM    753  HA  GLN T  39     -22.553  18.950 -33.560  1.00  0.00           H  
ATOM    754 1HB  GLN T  39     -24.382  18.211 -35.886  1.00  0.00           H  
ATOM    755 2HB  GLN T  39     -24.965  18.786 -34.331  1.00  0.00           H  
ATOM    756 1HG  GLN T  39     -23.785  20.905 -34.645  1.00  0.00           H  
ATOM    757 2HG  GLN T  39     -23.163  20.321 -36.215  1.00  0.00           H  
ATOM    758 1HE2 GLN T  39     -25.980  22.380 -37.169  1.00  0.00           H  
ATOM    759 2HE2 GLN T  39     -24.340  22.527 -36.630  1.00  0.00           H  
ATOM    760  N   ILE T  40     -23.077  15.797 -34.360  1.00  0.00           N  
ATOM    761  CA  ILE T  40     -23.610  14.522 -33.842  1.00  0.00           C  
ATOM    762  C   ILE T  40     -22.785  13.928 -32.663  1.00  0.00           C  
ATOM    763  O   ILE T  40     -23.367  13.571 -31.634  1.00  0.00           O  
ATOM    764  CB  ILE T  40     -23.677  13.431 -34.926  1.00  0.00           C  
ATOM    765  CG1 ILE T  40     -24.732  13.785 -35.977  1.00  0.00           C  
ATOM    766  CG2 ILE T  40     -23.978  12.078 -34.300  1.00  0.00           C  
ATOM    767  CD1 ILE T  40     -26.126  13.944 -35.413  1.00  0.00           C  
ATOM    768  H   ILE T  40     -22.557  15.797 -35.225  1.00  0.00           H  
ATOM    769  HA  ILE T  40     -24.617  14.732 -33.480  1.00  0.00           H  
ATOM    770  HB  ILE T  40     -22.720  13.387 -35.445  1.00  0.00           H  
ATOM    771 1HG1 ILE T  40     -24.422  14.718 -36.446  1.00  0.00           H  
ATOM    772 2HG1 ILE T  40     -24.730  12.988 -36.720  1.00  0.00           H  
ATOM    773 1HG2 ILE T  40     -24.022  11.318 -35.080  1.00  0.00           H  
ATOM    774 2HG2 ILE T  40     -23.192  11.823 -33.590  1.00  0.00           H  
ATOM    775 3HG2 ILE T  40     -24.936  12.121 -33.782  1.00  0.00           H  
ATOM    776 1HD1 ILE T  40     -26.818  14.194 -36.217  1.00  0.00           H  
ATOM    777 2HD1 ILE T  40     -26.438  13.010 -34.944  1.00  0.00           H  
ATOM    778 3HD1 ILE T  40     -26.131  14.741 -34.671  1.00  0.00           H  
ATOM    779  N   GLY T  41     -21.475  13.697 -32.798  1.00  0.00           N  
ATOM    780  CA  GLY T  41     -20.698  13.884 -33.994  1.00  0.00           C  
ATOM    781  C   GLY T  41     -20.259  12.445 -34.225  1.00  0.00           C  
ATOM    782  O   GLY T  41     -19.704  11.773 -33.353  1.00  0.00           O  
ATOM    783  H   GLY T  41     -21.019  13.362 -31.962  1.00  0.00           H  
ATOM    784 1HA  GLY T  41     -21.354  14.220 -34.797  1.00  0.00           H  
ATOM    785 2HA  GLY T  41     -19.841  14.516 -33.767  1.00  0.00           H  
ATOM    786  N   GLU T  42     -20.538  11.983 -35.433  1.00  0.00           N  
ATOM    787  CA  GLU T  42     -20.375  10.604 -35.815  1.00  0.00           C  
ATOM    788  C   GLU T  42     -19.491  10.680 -37.046  1.00  0.00           C  
ATOM    789  O   GLU T  42     -19.717  11.484 -37.934  1.00  0.00           O  
ATOM    790  CB  GLU T  42     -21.683   9.907 -36.196  1.00  0.00           C  
ATOM    791  CG  GLU T  42     -22.325  10.429 -37.473  1.00  0.00           C  
ATOM    792  CD  GLU T  42     -23.678   9.813 -37.696  1.00  0.00           C  
ATOM    793  OE1 GLU T  42     -24.092   9.024 -36.881  1.00  0.00           O  
ATOM    794  OE2 GLU T  42     -24.347  10.214 -38.620  1.00  0.00           O1-
ATOM    795  H   GLU T  42     -20.883  12.645 -36.115  1.00  0.00           H  
ATOM    796  HA  GLU T  42     -19.856  10.080 -35.012  1.00  0.00           H  
ATOM    797 1HB  GLU T  42     -21.457   8.846 -36.311  1.00  0.00           H  
ATOM    798 2HB  GLU T  42     -22.372  10.043 -35.362  1.00  0.00           H  
ATOM    799 1HG  GLU T  42     -22.412  11.515 -37.503  1.00  0.00           H  
ATOM    800 2HG  GLU T  42     -21.643  10.099 -38.256  1.00  0.00           H  
ATOM    801  N   PHE T  43     -18.519   9.789 -37.113  1.00  0.00           N  
ATOM    802  CA  PHE T  43     -17.709   9.594 -38.300  1.00  0.00           C  
ATOM    803  C   PHE T  43     -18.551   8.811 -39.273  1.00  0.00           C  
ATOM    804  O   PHE T  43     -18.991   7.731 -38.948  1.00  0.00           O  
ATOM    805  CB  PHE T  43     -16.413   8.794 -38.037  1.00  0.00           C  
ATOM    806  CG  PHE T  43     -15.385   9.521 -37.202  1.00  0.00           C  
ATOM    807  CD1 PHE T  43     -14.461  10.365 -37.808  1.00  0.00           C  
ATOM    808  CD2 PHE T  43     -15.349   9.391 -35.842  1.00  0.00           C  
ATOM    809  CE1 PHE T  43     -13.512  11.026 -37.071  1.00  0.00           C  
ATOM    810  CE2 PHE T  43     -14.390  10.066 -35.112  1.00  0.00           C  
ATOM    811  CZ  PHE T  43     -13.473  10.882 -35.740  1.00  0.00           C  
ATOM    812  H   PHE T  43     -18.340   9.222 -36.297  1.00  0.00           H  
ATOM    813  HA  PHE T  43     -17.484  10.576 -38.719  1.00  0.00           H  
ATOM    814 1HB  PHE T  43     -16.658   7.863 -37.528  1.00  0.00           H  
ATOM    815 2HB  PHE T  43     -15.948   8.534 -38.987  1.00  0.00           H  
ATOM    816  HD1 PHE T  43     -14.493  10.502 -38.889  1.00  0.00           H  
ATOM    817  HD2 PHE T  43     -16.069   8.749 -35.333  1.00  0.00           H  
ATOM    818  HE1 PHE T  43     -12.789  11.672 -37.569  1.00  0.00           H  
ATOM    819  HE2 PHE T  43     -14.362   9.950 -34.028  1.00  0.00           H  
ATOM    820  HZ  PHE T  43     -12.717  11.406 -35.156  1.00  0.00           H  
ATOM    821  N   ILE T  44     -18.769   9.330 -40.470  1.00  0.00           N  
ATOM    822  CA  ILE T  44     -19.535   8.597 -41.475  1.00  0.00           C  
ATOM    823  C   ILE T  44     -18.583   7.954 -42.466  1.00  0.00           C  
ATOM    824  O   ILE T  44     -17.816   8.632 -43.147  1.00  0.00           O  
ATOM    825  CB  ILE T  44     -20.498   9.494 -42.274  1.00  0.00           C  
ATOM    826  CG1 ILE T  44     -21.526  10.138 -41.339  1.00  0.00           C  
ATOM    827  CG2 ILE T  44     -21.193   8.693 -43.363  1.00  0.00           C  
ATOM    828  CD1 ILE T  44     -22.344  11.229 -41.991  1.00  0.00           C  
ATOM    829  H   ILE T  44     -18.404  10.243 -40.699  1.00  0.00           H  
ATOM    830  HA  ILE T  44     -20.088   7.814 -40.957  1.00  0.00           H  
ATOM    831  HB  ILE T  44     -19.938  10.307 -42.735  1.00  0.00           H  
ATOM    832 1HG1 ILE T  44     -22.209   9.375 -40.968  1.00  0.00           H  
ATOM    833 2HG1 ILE T  44     -21.015  10.566 -40.476  1.00  0.00           H  
ATOM    834 1HG2 ILE T  44     -21.870   9.343 -43.917  1.00  0.00           H  
ATOM    835 2HG2 ILE T  44     -20.448   8.281 -44.043  1.00  0.00           H  
ATOM    836 3HG2 ILE T  44     -21.760   7.879 -42.910  1.00  0.00           H  
ATOM    837 1HD1 ILE T  44     -23.049  11.637 -41.266  1.00  0.00           H  
ATOM    838 2HD1 ILE T  44     -21.681  12.023 -42.339  1.00  0.00           H  
ATOM    839 3HD1 ILE T  44     -22.893  10.816 -42.836  1.00  0.00           H  
ATOM    840  N   VAL T  45     -18.612   6.636 -42.540  1.00  0.00           N  
ATOM    841  CA  VAL T  45     -17.732   5.966 -43.488  1.00  0.00           C  
ATOM    842  C   VAL T  45     -18.266   6.379 -44.843  1.00  0.00           C  
ATOM    843  O   VAL T  45     -19.459   6.310 -45.083  1.00  0.00           O  
ATOM    844  CB  VAL T  45     -17.772   4.430 -43.395  1.00  0.00           C  
ATOM    845  CG1 VAL T  45     -16.914   3.808 -44.486  1.00  0.00           C  
ATOM    846  CG2 VAL T  45     -17.302   3.982 -42.018  1.00  0.00           C  
ATOM    847  H   VAL T  45     -19.226   6.082 -41.961  1.00  0.00           H  
ATOM    848  HA  VAL T  45     -16.722   6.352 -43.352  1.00  0.00           H  
ATOM    849  HB  VAL T  45     -18.795   4.091 -43.559  1.00  0.00           H  
ATOM    850 1HG1 VAL T  45     -16.953   2.722 -44.406  1.00  0.00           H  
ATOM    851 2HG1 VAL T  45     -17.290   4.113 -45.463  1.00  0.00           H  
ATOM    852 3HG1 VAL T  45     -15.883   4.142 -44.373  1.00  0.00           H  
ATOM    853 1HG2 VAL T  45     -17.334   2.894 -41.960  1.00  0.00           H  
ATOM    854 2HG2 VAL T  45     -16.281   4.326 -41.853  1.00  0.00           H  
ATOM    855 3HG2 VAL T  45     -17.956   4.405 -41.255  1.00  0.00           H  
ATOM    856  N   THR T  46     -17.369   6.785 -45.736  1.00  0.00           N  
ATOM    857  CA  THR T  46     -17.771   7.157 -47.078  1.00  0.00           C  
ATOM    858  C   THR T  46     -17.097   6.275 -48.119  1.00  0.00           C  
ATOM    859  O   THR T  46     -17.526   6.260 -49.269  1.00  0.00           O  
ATOM    860  CB  THR T  46     -17.422   8.616 -47.424  1.00  0.00           C  
ATOM    861  CG2 THR T  46     -18.125   9.573 -46.475  1.00  0.00           C  
ATOM    862  OG1 THR T  46     -16.004   8.807 -47.325  1.00  0.00           O  
ATOM    863  H   THR T  46     -16.393   6.837 -45.483  1.00  0.00           H  
ATOM    864  HA  THR T  46     -18.849   7.008 -47.142  1.00  0.00           H  
ATOM    865  HB  THR T  46     -17.732   8.833 -48.446  1.00  0.00           H  
ATOM    866  HG1 THR T  46     -15.789   9.717 -47.541  1.00  0.00           H  
ATOM    867 1HG2 THR T  46     -17.867  10.600 -46.734  1.00  0.00           H  
ATOM    868 2HG2 THR T  46     -19.204   9.439 -46.556  1.00  0.00           H  
ATOM    869 3HG2 THR T  46     -17.811   9.368 -45.452  1.00  0.00           H  
ATOM    870  N   ARG T  47     -16.066   5.521 -47.741  1.00  0.00           N  
ATOM    871  CA  ARG T  47     -15.456   4.636 -48.718  1.00  0.00           C  
ATOM    872  C   ARG T  47     -15.380   3.209 -48.206  1.00  0.00           C  
ATOM    873  O   ARG T  47     -14.855   2.948 -47.130  1.00  0.00           O  
ATOM    874  CB  ARG T  47     -14.041   5.054 -49.089  1.00  0.00           C  
ATOM    875  CG  ARG T  47     -13.947   6.319 -49.927  1.00  0.00           C  
ATOM    876  CD  ARG T  47     -12.536   6.701 -50.189  1.00  0.00           C  
ATOM    877  NE  ARG T  47     -12.439   7.969 -50.894  1.00  0.00           N  
ATOM    878  CZ  ARG T  47     -12.552   8.113 -52.229  1.00  0.00           C  
ATOM    879  NH1 ARG T  47     -12.765   7.061 -52.988  1.00  0.00           N1+
ATOM    880  NH2 ARG T  47     -12.448   9.313 -52.775  1.00  0.00           N  
ATOM    881  H   ARG T  47     -15.699   5.545 -46.801  1.00  0.00           H  
ATOM    882  HA  ARG T  47     -16.092   4.654 -49.604  1.00  0.00           H  
ATOM    883 1HB  ARG T  47     -13.461   5.216 -48.182  1.00  0.00           H  
ATOM    884 2HB  ARG T  47     -13.560   4.252 -49.647  1.00  0.00           H  
ATOM    885 1HG  ARG T  47     -14.442   6.158 -50.885  1.00  0.00           H  
ATOM    886 2HG  ARG T  47     -14.433   7.142 -49.401  1.00  0.00           H  
ATOM    887 1HD  ARG T  47     -12.003   6.795 -49.244  1.00  0.00           H  
ATOM    888 2HD  ARG T  47     -12.059   5.935 -50.799  1.00  0.00           H  
ATOM    889  HE  ARG T  47     -12.275   8.801 -50.344  1.00  0.00           H  
ATOM    890 1HH1 ARG T  47     -12.845   6.145 -52.570  1.00  0.00           H  
ATOM    891 2HH1 ARG T  47     -12.850   7.169 -53.988  1.00  0.00           H  
ATOM    892 1HH2 ARG T  47     -12.285  10.121 -52.191  1.00  0.00           H  
ATOM    893 2HH2 ARG T  47     -12.533   9.420 -53.774  1.00  0.00           H  
ATOM    894  N   ALA T  48     -15.949   2.283 -48.966  1.00  0.00           N  
ATOM    895  CA  ALA T  48     -15.967   0.881 -48.563  1.00  0.00           C  
ATOM    896  C   ALA T  48     -14.577   0.391 -48.831  1.00  0.00           C  
ATOM    897  O   ALA T  48     -14.003   0.644 -49.872  1.00  0.00           O  
ATOM    898  CB  ALA T  48     -16.936   0.028 -49.359  1.00  0.00           C  
ATOM    899  H   ALA T  48     -16.378   2.550 -49.840  1.00  0.00           H  
ATOM    900  HA  ALA T  48     -16.177   0.834 -47.494  1.00  0.00           H  
ATOM    901 1HB  ALA T  48     -16.894  -1.000 -49.002  1.00  0.00           H  
ATOM    902 2HB  ALA T  48     -17.949   0.414 -49.233  1.00  0.00           H  
ATOM    903 3HB  ALA T  48     -16.666   0.058 -50.413  1.00  0.00           H  
ATOM    904  N   GLY T  49     -14.075  -0.398 -47.910  1.00  0.00           N  
ATOM    905  CA  GLY T  49     -12.773  -0.958 -48.084  1.00  0.00           C  
ATOM    906  C   GLY T  49     -12.196  -1.420 -46.778  1.00  0.00           C  
ATOM    907  O   GLY T  49     -12.837  -1.380 -45.721  1.00  0.00           O  
ATOM    908  H   GLY T  49     -14.598  -0.619 -47.074  1.00  0.00           H  
ATOM    909 1HA  GLY T  49     -12.880  -1.820 -48.742  1.00  0.00           H  
ATOM    910 2HA  GLY T  49     -12.136  -0.170 -48.486  1.00  0.00           H  
ATOM    911  N   LEU T  50     -10.961  -1.875 -46.869  1.00  0.00           N  
ATOM    912  CA  LEU T  50     -10.244  -2.328 -45.711  1.00  0.00           C  
ATOM    913  C   LEU T  50      -9.309  -1.249 -45.169  1.00  0.00           C  
ATOM    914  O   LEU T  50      -8.520  -0.638 -45.905  1.00  0.00           O  
ATOM    915  CB  LEU T  50      -9.392  -3.558 -45.990  1.00  0.00           C  
ATOM    916  CG  LEU T  50      -8.490  -4.073 -44.882  1.00  0.00           C  
ATOM    917  CD1 LEU T  50      -9.284  -4.620 -43.711  1.00  0.00           C  
ATOM    918  CD2 LEU T  50      -7.557  -5.109 -45.468  1.00  0.00           C  
ATOM    919  H   LEU T  50     -10.508  -1.906 -47.772  1.00  0.00           H  
ATOM    920  HA  LEU T  50     -10.986  -2.559 -44.947  1.00  0.00           H  
ATOM    921 1HB  LEU T  50     -10.051  -4.383 -46.259  1.00  0.00           H  
ATOM    922 2HB  LEU T  50      -8.744  -3.347 -46.841  1.00  0.00           H  
ATOM    923  HG  LEU T  50      -7.915  -3.246 -44.467  1.00  0.00           H  
ATOM    924 1HD1 LEU T  50      -8.597  -4.977 -42.943  1.00  0.00           H  
ATOM    925 2HD1 LEU T  50      -9.911  -3.830 -43.297  1.00  0.00           H  
ATOM    926 3HD1 LEU T  50      -9.910  -5.445 -44.049  1.00  0.00           H  
ATOM    927 1HD2 LEU T  50      -6.899  -5.490 -44.686  1.00  0.00           H  
ATOM    928 2HD2 LEU T  50      -8.139  -5.930 -45.886  1.00  0.00           H  
ATOM    929 3HD2 LEU T  50      -6.957  -4.652 -46.256  1.00  0.00           H  
ATOM    930  N   TYR T  51      -9.440  -1.002 -43.871  1.00  0.00           N  
ATOM    931  CA  TYR T  51      -8.662   0.031 -43.234  1.00  0.00           C  
ATOM    932  C   TYR T  51      -7.901  -0.444 -42.029  1.00  0.00           C  
ATOM    933  O   TYR T  51      -8.348  -1.302 -41.304  1.00  0.00           O  
ATOM    934  CB  TYR T  51      -9.514   1.198 -42.777  1.00  0.00           C  
ATOM    935  CG  TYR T  51     -10.179   1.903 -43.916  1.00  0.00           C  
ATOM    936  CD1 TYR T  51      -9.576   2.985 -44.532  1.00  0.00           C  
ATOM    937  CD2 TYR T  51     -11.416   1.486 -44.373  1.00  0.00           C  
ATOM    938  CE1 TYR T  51     -10.185   3.624 -45.561  1.00  0.00           C  
ATOM    939  CE2 TYR T  51     -12.038   2.116 -45.404  1.00  0.00           C  
ATOM    940  CZ  TYR T  51     -11.425   3.184 -45.996  1.00  0.00           C  
ATOM    941  OH  TYR T  51     -12.065   3.809 -47.033  1.00  0.00           O  
ATOM    942  H   TYR T  51     -10.090  -1.540 -43.317  1.00  0.00           H  
ATOM    943  HA  TYR T  51      -7.941   0.378 -43.975  1.00  0.00           H  
ATOM    944 1HB  TYR T  51     -10.280   0.841 -42.087  1.00  0.00           H  
ATOM    945 2HB  TYR T  51      -8.893   1.911 -42.236  1.00  0.00           H  
ATOM    946  HD1 TYR T  51      -8.600   3.331 -44.192  1.00  0.00           H  
ATOM    947  HD2 TYR T  51     -11.913   0.637 -43.905  1.00  0.00           H  
ATOM    948  HE1 TYR T  51      -9.700   4.475 -46.039  1.00  0.00           H  
ATOM    949  HE2 TYR T  51     -13.013   1.769 -45.747  1.00  0.00           H  
ATOM    950  HH  TYR T  51     -12.988   3.546 -47.043  1.00  0.00           H  
ATOM    951  N   TYR T  52      -6.813   0.239 -41.753  1.00  0.00           N  
ATOM    952  CA  TYR T  52      -6.099   0.072 -40.516  1.00  0.00           C  
ATOM    953  C   TYR T  52      -6.502   1.291 -39.700  1.00  0.00           C  
ATOM    954  O   TYR T  52      -6.480   2.413 -40.208  1.00  0.00           O  
ATOM    955  CB  TYR T  52      -4.600   0.074 -40.670  1.00  0.00           C  
ATOM    956  CG  TYR T  52      -3.883  -0.040 -39.371  1.00  0.00           C  
ATOM    957  CD1 TYR T  52      -3.817  -1.257 -38.714  1.00  0.00           C  
ATOM    958  CD2 TYR T  52      -3.299   1.062 -38.778  1.00  0.00           C  
ATOM    959  CE1 TYR T  52      -3.156  -1.382 -37.514  1.00  0.00           C  
ATOM    960  CE2 TYR T  52      -2.639   0.952 -37.566  1.00  0.00           C  
ATOM    961  CZ  TYR T  52      -2.571  -0.275 -36.947  1.00  0.00           C  
ATOM    962  OH  TYR T  52      -1.924  -0.408 -35.750  1.00  0.00           O  
ATOM    963  H   TYR T  52      -6.469   0.901 -42.435  1.00  0.00           H  
ATOM    964  HA  TYR T  52      -6.454  -0.837 -40.030  1.00  0.00           H  
ATOM    965 1HB  TYR T  52      -4.299  -0.758 -41.309  1.00  0.00           H  
ATOM    966 2HB  TYR T  52      -4.286   0.994 -41.163  1.00  0.00           H  
ATOM    967  HD1 TYR T  52      -4.293  -2.137 -39.146  1.00  0.00           H  
ATOM    968  HD2 TYR T  52      -3.354   2.036 -39.263  1.00  0.00           H  
ATOM    969  HE1 TYR T  52      -3.115  -2.348 -37.013  1.00  0.00           H  
ATOM    970  HE2 TYR T  52      -2.183   1.832 -37.113  1.00  0.00           H  
ATOM    971  HH  TYR T  52      -1.484   0.416 -35.531  1.00  0.00           H  
ATOM    972  N   LEU T  53      -6.892   1.071 -38.447  1.00  0.00           N  
ATOM    973  CA  LEU T  53      -7.351   2.143 -37.572  1.00  0.00           C  
ATOM    974  C   LEU T  53      -6.459   2.153 -36.325  1.00  0.00           C  
ATOM    975  O   LEU T  53      -6.022   1.117 -35.871  1.00  0.00           O  
ATOM    976  CB  LEU T  53      -8.792   1.969 -37.111  1.00  0.00           C  
ATOM    977  CG  LEU T  53      -9.951   2.204 -38.065  1.00  0.00           C  
ATOM    978  CD1 LEU T  53     -10.005   1.173 -39.196  1.00  0.00           C  
ATOM    979  CD2 LEU T  53     -11.250   2.258 -37.329  1.00  0.00           C  
ATOM    980  H   LEU T  53      -6.867   0.125 -38.094  1.00  0.00           H  
ATOM    981  HA  LEU T  53      -7.230   3.084 -38.109  1.00  0.00           H  
ATOM    982 1HB  LEU T  53      -8.922   0.947 -36.758  1.00  0.00           H  
ATOM    983 2HB  LEU T  53      -8.974   2.646 -36.277  1.00  0.00           H  
ATOM    984  HG  LEU T  53      -9.806   3.150 -38.587  1.00  0.00           H  
ATOM    985 1HD1 LEU T  53     -10.853   1.390 -39.846  1.00  0.00           H  
ATOM    986 2HD1 LEU T  53      -9.084   1.218 -39.775  1.00  0.00           H  
ATOM    987 3HD1 LEU T  53     -10.120   0.175 -38.773  1.00  0.00           H  
ATOM    988 1HD2 LEU T  53     -12.062   2.427 -38.036  1.00  0.00           H  
ATOM    989 2HD2 LEU T  53     -11.412   1.313 -36.809  1.00  0.00           H  
ATOM    990 3HD2 LEU T  53     -11.224   3.070 -36.603  1.00  0.00           H  
ATOM    991  N   TYR T  54      -6.142   3.324 -35.807  1.00  0.00           N  
ATOM    992  CA  TYR T  54      -5.339   3.434 -34.592  1.00  0.00           C  
ATOM    993  C   TYR T  54      -5.839   4.628 -33.777  1.00  0.00           C  
ATOM    994  O   TYR T  54      -6.271   5.630 -34.352  1.00  0.00           O  
ATOM    995  CB  TYR T  54      -3.838   3.655 -34.873  1.00  0.00           C  
ATOM    996  CG  TYR T  54      -3.540   4.907 -35.665  1.00  0.00           C  
ATOM    997  CD1 TYR T  54      -3.494   4.895 -37.057  1.00  0.00           C  
ATOM    998  CD2 TYR T  54      -3.314   6.112 -35.016  1.00  0.00           C  
ATOM    999  CE1 TYR T  54      -3.238   6.040 -37.757  1.00  0.00           C  
ATOM   1000  CE2 TYR T  54      -3.055   7.254 -35.717  1.00  0.00           C  
ATOM   1001  CZ  TYR T  54      -3.015   7.213 -37.073  1.00  0.00           C  
ATOM   1002  OH  TYR T  54      -2.749   8.381 -37.720  1.00  0.00           O  
ATOM   1003  H   TYR T  54      -6.462   4.167 -36.262  1.00  0.00           H  
ATOM   1004  HA  TYR T  54      -5.489   2.521 -34.016  1.00  0.00           H  
ATOM   1005 1HB  TYR T  54      -3.296   3.716 -33.929  1.00  0.00           H  
ATOM   1006 2HB  TYR T  54      -3.441   2.803 -35.424  1.00  0.00           H  
ATOM   1007  HD1 TYR T  54      -3.665   3.965 -37.600  1.00  0.00           H  
ATOM   1008  HD2 TYR T  54      -3.342   6.159 -33.928  1.00  0.00           H  
ATOM   1009  HE1 TYR T  54      -3.205   6.017 -38.846  1.00  0.00           H  
ATOM   1010  HE2 TYR T  54      -2.880   8.191 -35.188  1.00  0.00           H  
ATOM   1011  HH  TYR T  54      -2.716   8.221 -38.666  1.00  0.00           H  
ATOM   1012  N   CYS T  55      -5.890   4.501 -32.459  1.00  0.00           N  
ATOM   1013  CA  CYS T  55      -6.356   5.612 -31.635  1.00  0.00           C  
ATOM   1014  C   CYS T  55      -5.599   5.544 -30.341  1.00  0.00           C  
ATOM   1015  O   CYS T  55      -5.460   4.469 -29.788  1.00  0.00           O  
ATOM   1016  CB  CYS T  55      -7.849   5.547 -31.312  1.00  0.00           C  
ATOM   1017  SG  CYS T  55      -8.454   6.942 -30.334  1.00  0.00           S  
ATOM   1018  H   CYS T  55      -5.611   3.640 -32.011  1.00  0.00           H  
ATOM   1019  HA  CYS T  55      -6.109   6.539 -32.151  1.00  0.00           H  
ATOM   1020 1HB  CYS T  55      -8.420   5.511 -32.239  1.00  0.00           H  
ATOM   1021 2HB  CYS T  55      -8.062   4.631 -30.761  1.00  0.00           H  
ATOM   1022  HG  CYS T  55      -9.736   6.789 -30.652  1.00  0.00           H  
ATOM   1023  N   GLN T  56      -5.139   6.685 -29.841  1.00  0.00           N  
ATOM   1024  CA  GLN T  56      -4.438   6.735 -28.579  1.00  0.00           C  
ATOM   1025  C   GLN T  56      -5.100   7.841 -27.777  1.00  0.00           C  
ATOM   1026  O   GLN T  56      -5.399   8.891 -28.320  1.00  0.00           O  
ATOM   1027  CB  GLN T  56      -2.950   7.070 -28.717  1.00  0.00           C  
ATOM   1028  CG  GLN T  56      -2.231   7.265 -27.393  1.00  0.00           C  
ATOM   1029  CD  GLN T  56      -0.771   7.632 -27.576  1.00  0.00           C  
ATOM   1030  NE2 GLN T  56      -0.392   8.808 -27.092  1.00  0.00           N  
ATOM   1031  OE1 GLN T  56       0.010   6.865 -28.149  1.00  0.00           O  
ATOM   1032  H   GLN T  56      -5.283   7.542 -30.357  1.00  0.00           H  
ATOM   1033  HA  GLN T  56      -4.582   5.780 -28.074  1.00  0.00           H  
ATOM   1034 1HB  GLN T  56      -2.446   6.271 -29.260  1.00  0.00           H  
ATOM   1035 2HB  GLN T  56      -2.836   7.984 -29.299  1.00  0.00           H  
ATOM   1036 1HG  GLN T  56      -2.719   8.068 -26.841  1.00  0.00           H  
ATOM   1037 2HG  GLN T  56      -2.281   6.337 -26.824  1.00  0.00           H  
ATOM   1038 1HE2 GLN T  56       0.560   9.105 -27.183  1.00  0.00           H  
ATOM   1039 2HE2 GLN T  56      -1.057   9.399 -26.635  1.00  0.00           H  
ATOM   1040  N   VAL T  57      -5.367   7.580 -26.494  1.00  0.00           N  
ATOM   1041  CA  VAL T  57      -5.961   8.568 -25.595  1.00  0.00           C  
ATOM   1042  C   VAL T  57      -5.248   8.477 -24.243  1.00  0.00           C  
ATOM   1043  O   VAL T  57      -5.163   7.412 -23.654  1.00  0.00           O  
ATOM   1044  CB  VAL T  57      -7.465   8.341 -25.348  1.00  0.00           C  
ATOM   1045  CG1 VAL T  57      -8.048   9.480 -24.526  1.00  0.00           C  
ATOM   1046  CG2 VAL T  57      -8.192   8.207 -26.677  1.00  0.00           C  
ATOM   1047  H   VAL T  57      -5.148   6.660 -26.138  1.00  0.00           H  
ATOM   1048  HA  VAL T  57      -5.787   9.555 -26.026  1.00  0.00           H  
ATOM   1049  HB  VAL T  57      -7.594   7.427 -24.769  1.00  0.00           H  
ATOM   1050 1HG1 VAL T  57      -9.111   9.303 -24.361  1.00  0.00           H  
ATOM   1051 2HG1 VAL T  57      -7.537   9.534 -23.565  1.00  0.00           H  
ATOM   1052 3HG1 VAL T  57      -7.917  10.420 -25.062  1.00  0.00           H  
ATOM   1053 1HG2 VAL T  57      -9.255   8.046 -26.496  1.00  0.00           H  
ATOM   1054 2HG2 VAL T  57      -8.057   9.119 -27.259  1.00  0.00           H  
ATOM   1055 3HG2 VAL T  57      -7.786   7.361 -27.232  1.00  0.00           H  
ATOM   1056  N   HIS T  58      -4.709   9.595 -23.773  1.00  0.00           N  
ATOM   1057  CA  HIS T  58      -4.159   9.669 -22.434  1.00  0.00           C  
ATOM   1058  C   HIS T  58      -5.281  10.038 -21.491  1.00  0.00           C  
ATOM   1059  O   HIS T  58      -6.153  10.811 -21.833  1.00  0.00           O  
ATOM   1060  CB  HIS T  58      -3.064  10.718 -22.289  1.00  0.00           C  
ATOM   1061  CG  HIS T  58      -1.716  10.204 -22.645  1.00  0.00           C  
ATOM   1062  CD2 HIS T  58      -1.050  10.192 -23.816  1.00  0.00           C  
ATOM   1063  ND1 HIS T  58      -0.861   9.682 -21.709  1.00  0.00           N  
ATOM   1064  CE1 HIS T  58       0.266   9.337 -22.293  1.00  0.00           C  
ATOM   1065  NE2 HIS T  58       0.180   9.642 -23.572  1.00  0.00           N  
ATOM   1066  H   HIS T  58      -4.682  10.415 -24.362  1.00  0.00           H  
ATOM   1067  HA  HIS T  58      -3.782   8.680 -22.175  1.00  0.00           H  
ATOM   1068 1HB  HIS T  58      -3.291  11.572 -22.927  1.00  0.00           H  
ATOM   1069 2HB  HIS T  58      -3.039  11.078 -21.260  1.00  0.00           H  
ATOM   1070  HD2 HIS T  58      -1.420  10.547 -24.778  1.00  0.00           H  
ATOM   1071  HE1 HIS T  58       1.123   8.877 -21.803  1.00  0.00           H  
ATOM   1072  HE2 HIS T  58       0.901   9.495 -24.264  1.00  0.00           H  
ATOM   1073  N   PHE T  59      -5.269   9.443 -20.306  1.00  0.00           N  
ATOM   1074  CA  PHE T  59      -6.327   9.652 -19.345  1.00  0.00           C  
ATOM   1075  C   PHE T  59      -5.691  10.028 -18.034  1.00  0.00           C  
ATOM   1076  O   PHE T  59      -5.123   9.188 -17.371  1.00  0.00           O  
ATOM   1077  CB  PHE T  59      -7.188   8.405 -19.108  1.00  0.00           C  
ATOM   1078  CG  PHE T  59      -7.918   7.942 -20.324  1.00  0.00           C  
ATOM   1079  CD1 PHE T  59      -9.130   8.494 -20.660  1.00  0.00           C  
ATOM   1080  CD2 PHE T  59      -7.417   6.918 -21.097  1.00  0.00           C  
ATOM   1081  CE1 PHE T  59      -9.792   8.090 -21.777  1.00  0.00           C  
ATOM   1082  CE2 PHE T  59      -8.094   6.490 -22.197  1.00  0.00           C  
ATOM   1083  CZ  PHE T  59      -9.287   7.086 -22.536  1.00  0.00           C  
ATOM   1084  H   PHE T  59      -4.504   8.828 -20.070  1.00  0.00           H  
ATOM   1085  HA  PHE T  59      -6.939  10.482 -19.700  1.00  0.00           H  
ATOM   1086 1HB  PHE T  59      -6.558   7.588 -18.757  1.00  0.00           H  
ATOM   1087 2HB  PHE T  59      -7.920   8.611 -18.327  1.00  0.00           H  
ATOM   1088  HD1 PHE T  59      -9.560   9.266 -20.021  1.00  0.00           H  
ATOM   1089  HD2 PHE T  59      -6.471   6.449 -20.823  1.00  0.00           H  
ATOM   1090  HE1 PHE T  59     -10.726   8.574 -22.061  1.00  0.00           H  
ATOM   1091  HE2 PHE T  59      -7.697   5.679 -22.808  1.00  0.00           H  
ATOM   1092  HZ  PHE T  59      -9.825   6.745 -23.419  1.00  0.00           H  
ATOM   1093  N   ASP T  60      -5.786  11.287 -17.646  1.00  0.00           N  
ATOM   1094  CA  ASP T  60      -5.194  11.689 -16.387  1.00  0.00           C  
ATOM   1095  C   ASP T  60      -6.221  11.512 -15.274  1.00  0.00           C  
ATOM   1096  O   ASP T  60      -6.898  12.451 -14.877  1.00  0.00           O  
ATOM   1097  CB  ASP T  60      -4.749  13.140 -16.373  1.00  0.00           C  
ATOM   1098  CG  ASP T  60      -4.312  13.616 -15.003  1.00  0.00           C  
ATOM   1099  OD1 ASP T  60      -3.341  13.032 -14.462  1.00  0.00           O  
ATOM   1100  OD2 ASP T  60      -4.948  14.559 -14.465  1.00  0.00           O1-
ATOM   1101  H   ASP T  60      -6.264  11.977 -18.207  1.00  0.00           H  
ATOM   1102  HA  ASP T  60      -4.347  11.030 -16.197  1.00  0.00           H  
ATOM   1103 1HB  ASP T  60      -3.918  13.271 -17.067  1.00  0.00           H  
ATOM   1104 2HB  ASP T  60      -5.566  13.775 -16.717  1.00  0.00           H  
ATOM   1105  N   GLU T  61      -6.345  10.290 -14.776  1.00  0.00           N  
ATOM   1106  CA  GLU T  61      -7.401   9.983 -13.819  1.00  0.00           C  
ATOM   1107  C   GLU T  61      -6.864   9.985 -12.393  1.00  0.00           C  
ATOM   1108  O   GLU T  61      -5.683   9.705 -12.163  1.00  0.00           O  
ATOM   1109  CB  GLU T  61      -8.043   8.613 -14.059  1.00  0.00           C  
ATOM   1110  CG  GLU T  61      -9.010   8.534 -15.228  1.00  0.00           C  
ATOM   1111  CD  GLU T  61     -10.390   8.965 -14.821  1.00  0.00           C  
ATOM   1112  OE1 GLU T  61     -10.550  10.127 -14.416  1.00  0.00           O  
ATOM   1113  OE2 GLU T  61     -11.307   8.114 -14.842  1.00  0.00           O1-
ATOM   1114  H   GLU T  61      -5.706   9.559 -15.055  1.00  0.00           H  
ATOM   1115  HA  GLU T  61      -8.153  10.768 -13.909  1.00  0.00           H  
ATOM   1116 1HB  GLU T  61      -7.265   7.871 -14.235  1.00  0.00           H  
ATOM   1117 2HB  GLU T  61      -8.592   8.307 -13.167  1.00  0.00           H  
ATOM   1118 1HG  GLU T  61      -8.647   9.175 -16.030  1.00  0.00           H  
ATOM   1119 2HG  GLU T  61      -9.031   7.510 -15.599  1.00  0.00           H  
ATOM   1120  N   GLY T  62      -7.765  10.240 -11.447  1.00  0.00           N  
ATOM   1121  CA  GLY T  62      -7.430  10.255 -10.034  1.00  0.00           C  
ATOM   1122  C   GLY T  62      -7.619   8.823  -9.592  1.00  0.00           C  
ATOM   1123  O   GLY T  62      -6.649   8.054  -9.553  1.00  0.00           O  
ATOM   1124  H   GLY T  62      -8.716  10.430 -11.728  1.00  0.00           H  
ATOM   1125 1HA  GLY T  62      -6.382  10.539  -9.933  1.00  0.00           H  
ATOM   1126 2HA  GLY T  62      -8.142  10.899  -9.519  1.00  0.00           H  
ATOM   1127  N   LYS T  63      -8.853   8.474  -9.231  1.00  0.00           N  
ATOM   1128  CA  LYS T  63      -9.166   7.140  -8.738  1.00  0.00           C  
ATOM   1129  C   LYS T  63     -10.245   6.534  -9.593  1.00  0.00           C  
ATOM   1130  O   LYS T  63     -11.422   6.581  -9.252  1.00  0.00           O  
ATOM   1131  CB  LYS T  63      -9.666   7.136  -7.292  1.00  0.00           C  
ATOM   1132  CG  LYS T  63      -8.636   7.592  -6.268  1.00  0.00           C  
ATOM   1133  CD  LYS T  63      -9.174   7.471  -4.850  1.00  0.00           C  
ATOM   1134  CE  LYS T  63      -8.170   7.986  -3.829  1.00  0.00           C  
ATOM   1135  NZ  LYS T  63      -8.657   7.815  -2.434  1.00  0.00           N1+
ATOM   1136  H   LYS T  63      -9.592   9.159  -9.302  1.00  0.00           H  
ATOM   1137  HA  LYS T  63      -8.261   6.537  -8.827  1.00  0.00           H  
ATOM   1138 1HB  LYS T  63     -10.535   7.791  -7.206  1.00  0.00           H  
ATOM   1139 2HB  LYS T  63      -9.987   6.131  -7.020  1.00  0.00           H  
ATOM   1140 1HG  LYS T  63      -7.738   6.979  -6.359  1.00  0.00           H  
ATOM   1141 2HG  LYS T  63      -8.367   8.630  -6.459  1.00  0.00           H  
ATOM   1142 1HD  LYS T  63     -10.097   8.047  -4.762  1.00  0.00           H  
ATOM   1143 2HD  LYS T  63      -9.397   6.427  -4.632  1.00  0.00           H  
ATOM   1144 1HE  LYS T  63      -7.230   7.448  -3.942  1.00  0.00           H  
ATOM   1145 2HE  LYS T  63      -7.980   9.044  -4.007  1.00  0.00           H  
ATOM   1146 1HZ  LYS T  63      -7.964   8.167  -1.789  1.00  0.00           H  
ATOM   1147 2HZ  LYS T  63      -9.521   8.326  -2.313  1.00  0.00           H  
ATOM   1148 3HZ  LYS T  63      -8.818   6.834  -2.252  1.00  0.00           H  
ATOM   1149  N   ALA T  64      -9.851   6.043 -10.753  1.00  0.00           N  
ATOM   1150  CA  ALA T  64     -10.755   5.235 -11.526  1.00  0.00           C  
ATOM   1151  C   ALA T  64     -10.543   3.775 -11.173  1.00  0.00           C  
ATOM   1152  O   ALA T  64      -9.489   3.422 -10.664  1.00  0.00           O  
ATOM   1153  CB  ALA T  64     -10.552   5.378 -13.023  1.00  0.00           C  
ATOM   1154  H   ALA T  64      -8.923   6.224 -11.109  1.00  0.00           H  
ATOM   1155  HA  ALA T  64     -11.769   5.523 -11.251  1.00  0.00           H  
ATOM   1156 1HB  ALA T  64     -11.265   4.743 -13.549  1.00  0.00           H  
ATOM   1157 2HB  ALA T  64     -10.708   6.417 -13.313  1.00  0.00           H  
ATOM   1158 3HB  ALA T  64      -9.538   5.078 -13.283  1.00  0.00           H  
ATOM   1159  N   VAL T  65     -11.550   2.934 -11.376  1.00  0.00           N  
ATOM   1160  CA  VAL T  65     -11.436   1.537 -10.953  1.00  0.00           C  
ATOM   1161  C   VAL T  65     -10.840   0.842 -12.180  1.00  0.00           C  
ATOM   1162  O   VAL T  65     -10.233  -0.217 -12.069  1.00  0.00           O  
ATOM   1163  CB  VAL T  65     -12.784   0.873 -10.618  1.00  0.00           C  
ATOM   1164  CG1 VAL T  65     -12.581  -0.590 -10.253  1.00  0.00           C  
ATOM   1165  CG2 VAL T  65     -13.476   1.612  -9.483  1.00  0.00           C  
ATOM   1166  H   VAL T  65     -12.402   3.246 -11.820  1.00  0.00           H  
ATOM   1167  HA  VAL T  65     -10.738   1.483 -10.116  1.00  0.00           H  
ATOM   1168  HB  VAL T  65     -13.439   0.943 -11.487  1.00  0.00           H  
ATOM   1169 1HG1 VAL T  65     -13.545  -1.044 -10.020  1.00  0.00           H  
ATOM   1170 2HG1 VAL T  65     -12.127  -1.115 -11.094  1.00  0.00           H  
ATOM   1171 3HG1 VAL T  65     -11.928  -0.661  -9.384  1.00  0.00           H  
ATOM   1172 1HG2 VAL T  65     -14.427   1.130  -9.260  1.00  0.00           H  
ATOM   1173 2HG2 VAL T  65     -12.841   1.592  -8.597  1.00  0.00           H  
ATOM   1174 3HG2 VAL T  65     -13.654   2.647  -9.778  1.00  0.00           H  
ATOM   1175  N   TYR T  66     -10.983   1.458 -13.345  1.00  0.00           N  
ATOM   1176  CA  TYR T  66     -10.402   0.875 -14.524  1.00  0.00           C  
ATOM   1177  C   TYR T  66     -10.578   1.938 -15.583  1.00  0.00           C  
ATOM   1178  O   TYR T  66     -11.168   2.978 -15.325  1.00  0.00           O  
ATOM   1179  CB  TYR T  66     -11.104  -0.401 -14.994  1.00  0.00           C  
ATOM   1180  CG  TYR T  66     -12.557  -0.200 -15.364  1.00  0.00           C  
ATOM   1181  CD1 TYR T  66     -12.923   0.125 -16.662  1.00  0.00           C  
ATOM   1182  CD2 TYR T  66     -13.558  -0.338 -14.414  1.00  0.00           C  
ATOM   1183  CE1 TYR T  66     -14.249   0.310 -17.005  1.00  0.00           C  
ATOM   1184  CE2 TYR T  66     -14.886  -0.156 -14.746  1.00  0.00           C  
ATOM   1185  CZ  TYR T  66     -15.228   0.168 -16.043  1.00  0.00           C  
ATOM   1186  OH  TYR T  66     -16.550   0.349 -16.379  1.00  0.00           O  
ATOM   1187  H   TYR T  66     -11.490   2.328 -13.425  1.00  0.00           H  
ATOM   1188  HA  TYR T  66      -9.340   0.706 -14.338  1.00  0.00           H  
ATOM   1189 1HB  TYR T  66     -10.555  -0.770 -15.862  1.00  0.00           H  
ATOM   1190 2HB  TYR T  66     -11.032  -1.125 -14.184  1.00  0.00           H  
ATOM   1191  HD1 TYR T  66     -12.144   0.235 -17.416  1.00  0.00           H  
ATOM   1192  HD2 TYR T  66     -13.281  -0.594 -13.391  1.00  0.00           H  
ATOM   1193  HE1 TYR T  66     -14.522   0.565 -18.028  1.00  0.00           H  
ATOM   1194  HE2 TYR T  66     -15.658  -0.268 -13.984  1.00  0.00           H  
ATOM   1195  HH  TYR T  66     -16.685   0.468 -17.322  1.00  0.00           H  
ATOM   1196  N   LEU T  67     -10.052   1.685 -16.770  1.00  0.00           N  
ATOM   1197  CA  LEU T  67     -10.207   2.611 -17.878  1.00  0.00           C  
ATOM   1198  C   LEU T  67     -10.625   1.878 -19.138  1.00  0.00           C  
ATOM   1199  O   LEU T  67     -10.322   0.710 -19.300  1.00  0.00           O  
ATOM   1200  CB  LEU T  67      -8.927   3.368 -18.201  1.00  0.00           C  
ATOM   1201  CG  LEU T  67      -7.719   2.518 -18.509  1.00  0.00           C  
ATOM   1202  CD1 LEU T  67      -7.850   2.173 -19.912  1.00  0.00           C  
ATOM   1203  CD2 LEU T  67      -6.460   3.273 -18.327  1.00  0.00           C  
ATOM   1204  H   LEU T  67      -9.533   0.830 -16.913  1.00  0.00           H  
ATOM   1205  HA  LEU T  67     -10.995   3.311 -17.604  1.00  0.00           H  
ATOM   1206 1HB  LEU T  67      -9.110   4.007 -19.064  1.00  0.00           H  
ATOM   1207 2HB  LEU T  67      -8.675   4.003 -17.352  1.00  0.00           H  
ATOM   1208  HG  LEU T  67      -7.702   1.656 -17.843  1.00  0.00           H  
ATOM   1209 1HD1 LEU T  67      -7.005   1.553 -20.214  1.00  0.00           H  
ATOM   1210 2HD1 LEU T  67      -8.778   1.623 -20.067  1.00  0.00           H  
ATOM   1211 3HD1 LEU T  67      -7.863   3.084 -20.511  1.00  0.00           H  
ATOM   1212 1HD2 LEU T  67      -5.612   2.628 -18.558  1.00  0.00           H  
ATOM   1213 2HD2 LEU T  67      -6.453   4.135 -18.995  1.00  0.00           H  
ATOM   1214 3HD2 LEU T  67      -6.387   3.615 -17.294  1.00  0.00           H  
ATOM   1215  N   LYS T  68     -11.407   2.535 -19.978  1.00  0.00           N  
ATOM   1216  CA  LYS T  68     -11.965   1.884 -21.151  1.00  0.00           C  
ATOM   1217  C   LYS T  68     -11.998   2.849 -22.336  1.00  0.00           C  
ATOM   1218  O   LYS T  68     -12.401   3.990 -22.217  1.00  0.00           O  
ATOM   1219  CB  LYS T  68     -13.394   1.385 -20.932  1.00  0.00           C  
ATOM   1220  CG  LYS T  68     -14.002   0.671 -22.132  1.00  0.00           C  
ATOM   1221  CD  LYS T  68     -15.227  -0.138 -21.733  1.00  0.00           C  
ATOM   1222  CE  LYS T  68     -16.437   0.759 -21.516  1.00  0.00           C  
ATOM   1223  NZ  LYS T  68     -17.638  -0.017 -21.106  1.00  0.00           N1+
ATOM   1224  H   LYS T  68     -11.623   3.507 -19.806  1.00  0.00           H  
ATOM   1225  HA  LYS T  68     -11.310   1.048 -21.398  1.00  0.00           H  
ATOM   1226 1HB  LYS T  68     -13.367   0.704 -20.080  1.00  0.00           H  
ATOM   1227 2HB  LYS T  68     -14.002   2.254 -20.681  1.00  0.00           H  
ATOM   1228 1HG  LYS T  68     -14.285   1.420 -22.873  1.00  0.00           H  
ATOM   1229 2HG  LYS T  68     -13.250   0.007 -22.557  1.00  0.00           H  
ATOM   1230 1HD  LYS T  68     -15.443  -0.855 -22.526  1.00  0.00           H  
ATOM   1231 2HD  LYS T  68     -15.003  -0.674 -20.811  1.00  0.00           H  
ATOM   1232 1HE  LYS T  68     -16.191   1.483 -20.741  1.00  0.00           H  
ATOM   1233 2HE  LYS T  68     -16.645   1.283 -22.449  1.00  0.00           H  
ATOM   1234 1HZ  LYS T  68     -18.417   0.613 -20.973  1.00  0.00           H  
ATOM   1235 2HZ  LYS T  68     -17.868  -0.689 -21.825  1.00  0.00           H  
ATOM   1236 3HZ  LYS T  68     -17.446  -0.502 -20.241  1.00  0.00           H  
ATOM   1237  N   LEU T  69     -11.513   2.380 -23.477  1.00  0.00           N  
ATOM   1238  CA  LEU T  69     -11.616   3.133 -24.711  1.00  0.00           C  
ATOM   1239  C   LEU T  69     -12.314   2.138 -25.614  1.00  0.00           C  
ATOM   1240  O   LEU T  69     -11.854   1.011 -25.803  1.00  0.00           O  
ATOM   1241  CB  LEU T  69     -10.265   3.508 -25.333  1.00  0.00           C  
ATOM   1242  CG  LEU T  69     -10.343   4.152 -26.724  1.00  0.00           C  
ATOM   1243  CD1 LEU T  69     -10.774   5.607 -26.602  1.00  0.00           C  
ATOM   1244  CD2 LEU T  69      -8.990   4.045 -27.410  1.00  0.00           C  
ATOM   1245  H   LEU T  69     -11.061   1.476 -23.488  1.00  0.00           H  
ATOM   1246  HA  LEU T  69     -12.250   4.003 -24.542  1.00  0.00           H  
ATOM   1247 1HB  LEU T  69      -9.930   4.240 -24.601  1.00  0.00           H  
ATOM   1248 2HB  LEU T  69      -9.577   2.663 -25.343  1.00  0.00           H  
ATOM   1249  HG  LEU T  69     -11.060   3.574 -27.308  1.00  0.00           H  
ATOM   1250 1HD1 LEU T  69     -10.826   6.056 -27.594  1.00  0.00           H  
ATOM   1251 2HD1 LEU T  69     -11.755   5.658 -26.129  1.00  0.00           H  
ATOM   1252 3HD1 LEU T  69     -10.049   6.151 -25.996  1.00  0.00           H  
ATOM   1253 1HD2 LEU T  69      -9.047   4.502 -28.399  1.00  0.00           H  
ATOM   1254 2HD2 LEU T  69      -8.237   4.561 -26.814  1.00  0.00           H  
ATOM   1255 3HD2 LEU T  69      -8.714   2.995 -27.512  1.00  0.00           H  
ATOM   1256  N   ASP T  70     -13.432   2.574 -26.183  1.00  0.00           N  
ATOM   1257  CA  ASP T  70     -14.244   1.725 -27.061  1.00  0.00           C  
ATOM   1258  C   ASP T  70     -14.450   2.330 -28.435  1.00  0.00           C  
ATOM   1259  O   ASP T  70     -14.753   3.509 -28.571  1.00  0.00           O  
ATOM   1260  CB  ASP T  70     -15.635   1.445 -26.487  1.00  0.00           C  
ATOM   1261  CG  ASP T  70     -15.654   0.434 -25.348  1.00  0.00           C  
ATOM   1262  OD1 ASP T  70     -14.653  -0.206 -25.132  1.00  0.00           O  
ATOM   1263  OD2 ASP T  70     -16.609   0.421 -24.609  1.00  0.00           O1-
ATOM   1264  H   ASP T  70     -13.728   3.522 -26.002  1.00  0.00           H  
ATOM   1265  HA  ASP T  70     -13.703   0.786 -27.179  1.00  0.00           H  
ATOM   1266 1HB  ASP T  70     -16.168   2.346 -26.182  1.00  0.00           H  
ATOM   1267 2HB  ASP T  70     -16.121   1.014 -27.363  1.00  0.00           H  
ATOM   1268  N   LEU T  71     -14.301   1.497 -29.454  1.00  0.00           N  
ATOM   1269  CA  LEU T  71     -14.596   1.893 -30.819  1.00  0.00           C  
ATOM   1270  C   LEU T  71     -15.837   1.203 -31.304  1.00  0.00           C  
ATOM   1271  O   LEU T  71     -15.912  -0.017 -31.248  1.00  0.00           O  
ATOM   1272  CB  LEU T  71     -13.468   1.548 -31.799  1.00  0.00           C  
ATOM   1273  CG  LEU T  71     -13.817   1.720 -33.283  1.00  0.00           C  
ATOM   1274  CD1 LEU T  71     -14.088   3.186 -33.589  1.00  0.00           C  
ATOM   1275  CD2 LEU T  71     -12.676   1.192 -34.139  1.00  0.00           C  
ATOM   1276  H   LEU T  71     -13.973   0.560 -29.275  1.00  0.00           H  
ATOM   1277  HA  LEU T  71     -14.771   2.969 -30.813  1.00  0.00           H  
ATOM   1278 1HB  LEU T  71     -12.737   2.297 -31.499  1.00  0.00           H  
ATOM   1279 2HB  LEU T  71     -13.064   0.552 -31.616  1.00  0.00           H  
ATOM   1280  HG  LEU T  71     -14.695   1.105 -33.482  1.00  0.00           H  
ATOM   1281 1HD1 LEU T  71     -14.336   3.298 -34.645  1.00  0.00           H  
ATOM   1282 2HD1 LEU T  71     -14.924   3.537 -32.983  1.00  0.00           H  
ATOM   1283 3HD1 LEU T  71     -13.201   3.776 -33.361  1.00  0.00           H  
ATOM   1284 1HD2 LEU T  71     -12.926   1.314 -35.194  1.00  0.00           H  
ATOM   1285 2HD2 LEU T  71     -11.765   1.748 -33.915  1.00  0.00           H  
ATOM   1286 3HD2 LEU T  71     -12.517   0.135 -33.924  1.00  0.00           H  
ATOM   1287  N   LEU T  72     -16.847   1.977 -31.696  1.00  0.00           N  
ATOM   1288  CA  LEU T  72     -18.149   1.393 -31.990  1.00  0.00           C  
ATOM   1289  C   LEU T  72     -18.189   1.520 -33.477  1.00  0.00           C  
ATOM   1290  O   LEU T  72     -17.734   2.507 -34.032  1.00  0.00           O  
ATOM   1291  CB  LEU T  72     -19.333   2.162 -31.391  1.00  0.00           C  
ATOM   1292  CG  LEU T  72     -19.380   2.197 -29.858  1.00  0.00           C  
ATOM   1293  CD1 LEU T  72     -20.508   3.108 -29.391  1.00  0.00           C  
ATOM   1294  CD2 LEU T  72     -19.571   0.786 -29.322  1.00  0.00           C  
ATOM   1295  H   LEU T  72     -16.721   2.974 -31.792  1.00  0.00           H  
ATOM   1296  HA  LEU T  72     -18.142   0.344 -31.696  1.00  0.00           H  
ATOM   1297 1HB  LEU T  72     -19.115   3.155 -31.781  1.00  0.00           H  
ATOM   1298 2HB  LEU T  72     -20.285   1.815 -31.793  1.00  0.00           H  
ATOM   1299  HG  LEU T  72     -18.411   2.558 -29.512  1.00  0.00           H  
ATOM   1300 1HD1 LEU T  72     -20.534   3.127 -28.301  1.00  0.00           H  
ATOM   1301 2HD1 LEU T  72     -20.339   4.118 -29.766  1.00  0.00           H  
ATOM   1302 3HD1 LEU T  72     -21.458   2.734 -29.770  1.00  0.00           H  
ATOM   1303 1HD2 LEU T  72     -19.603   0.813 -28.233  1.00  0.00           H  
ATOM   1304 2HD2 LEU T  72     -20.505   0.374 -29.704  1.00  0.00           H  
ATOM   1305 3HD2 LEU T  72     -18.739   0.159 -29.644  1.00  0.00           H  
ATOM   1306  N   VAL T  73     -18.742   0.511 -34.132  1.00  0.00           N  
ATOM   1307  CA  VAL T  73     -18.900   0.603 -35.560  1.00  0.00           C  
ATOM   1308  C   VAL T  73     -20.267   0.006 -35.765  1.00  0.00           C  
ATOM   1309  O   VAL T  73     -20.562  -1.089 -35.305  1.00  0.00           O  
ATOM   1310  CB  VAL T  73     -17.873  -0.220 -36.361  1.00  0.00           C  
ATOM   1311  CG1 VAL T  73     -18.107  -0.056 -37.855  1.00  0.00           C  
ATOM   1312  CG2 VAL T  73     -16.456   0.196 -35.996  1.00  0.00           C  
ATOM   1313  H   VAL T  73     -19.056  -0.323 -33.656  1.00  0.00           H  
ATOM   1314  HA  VAL T  73     -18.899   1.654 -35.848  1.00  0.00           H  
ATOM   1315  HB  VAL T  73     -17.974  -1.271 -36.091  1.00  0.00           H  
ATOM   1316 1HG1 VAL T  73     -17.372  -0.644 -38.405  1.00  0.00           H  
ATOM   1317 2HG1 VAL T  73     -19.109  -0.401 -38.107  1.00  0.00           H  
ATOM   1318 3HG1 VAL T  73     -18.005   0.995 -38.126  1.00  0.00           H  
ATOM   1319 1HG2 VAL T  73     -15.743  -0.396 -36.570  1.00  0.00           H  
ATOM   1320 2HG2 VAL T  73     -16.318   1.253 -36.224  1.00  0.00           H  
ATOM   1321 3HG2 VAL T  73     -16.290   0.029 -34.931  1.00  0.00           H  
ATOM   1322  N   ASP T  74     -21.090   0.776 -36.464  1.00  0.00           N  
ATOM   1323  CA  ASP T  74     -22.498   0.493 -36.605  1.00  0.00           C  
ATOM   1324  C   ASP T  74     -23.003   0.655 -35.177  1.00  0.00           C  
ATOM   1325  O   ASP T  74     -22.844   1.738 -34.609  1.00  0.00           O  
ATOM   1326  CB  ASP T  74     -22.805  -0.931 -37.078  1.00  0.00           C  
ATOM   1327  CG  ASP T  74     -22.482  -1.189 -38.543  1.00  0.00           C  
ATOM   1328  OD1 ASP T  74     -22.349  -0.240 -39.279  1.00  0.00           O  
ATOM   1329  OD2 ASP T  74     -22.217  -2.318 -38.882  1.00  0.00           O1-
ATOM   1330  H   ASP T  74     -20.704   1.594 -36.912  1.00  0.00           H  
ATOM   1331  HA  ASP T  74     -22.946   1.247 -37.253  1.00  0.00           H  
ATOM   1332 1HB  ASP T  74     -22.341  -1.702 -36.463  1.00  0.00           H  
ATOM   1333 2HB  ASP T  74     -23.886  -0.951 -36.935  1.00  0.00           H  
ATOM   1334  N   GLY T  75     -23.611  -0.353 -34.576  1.00  0.00           N  
ATOM   1335  CA  GLY T  75     -24.068  -0.149 -33.215  1.00  0.00           C  
ATOM   1336  C   GLY T  75     -23.382  -1.193 -32.347  1.00  0.00           C  
ATOM   1337  O   GLY T  75     -23.980  -1.644 -31.392  1.00  0.00           O  
ATOM   1338  H   GLY T  75     -23.768  -1.247 -35.019  1.00  0.00           H  
ATOM   1339 1HA  GLY T  75     -23.751   0.846 -32.901  1.00  0.00           H  
ATOM   1340 2HA  GLY T  75     -25.145  -0.315 -33.195  1.00  0.00           H  
ATOM   1341  N   VAL T  76     -22.168  -1.616 -32.693  1.00  0.00           N  
ATOM   1342  CA  VAL T  76     -21.455  -2.665 -31.933  1.00  0.00           C  
ATOM   1343  C   VAL T  76     -19.973  -2.346 -31.679  1.00  0.00           C  
ATOM   1344  O   VAL T  76     -19.368  -1.491 -32.330  1.00  0.00           O  
ATOM   1345  CB  VAL T  76     -21.495  -4.033 -32.640  1.00  0.00           C  
ATOM   1346  CG1 VAL T  76     -22.930  -4.523 -32.770  1.00  0.00           C  
ATOM   1347  CG2 VAL T  76     -20.839  -3.945 -34.009  1.00  0.00           C  
ATOM   1348  H   VAL T  76     -21.723  -1.205 -33.501  1.00  0.00           H  
ATOM   1349  HA  VAL T  76     -21.955  -2.744 -30.967  1.00  0.00           H  
ATOM   1350  HB  VAL T  76     -20.918  -4.750 -32.057  1.00  0.00           H  
ATOM   1351 1HG1 VAL T  76     -22.940  -5.491 -33.271  1.00  0.00           H  
ATOM   1352 2HG1 VAL T  76     -23.371  -4.625 -31.778  1.00  0.00           H  
ATOM   1353 3HG1 VAL T  76     -23.508  -3.807 -33.353  1.00  0.00           H  
ATOM   1354 1HG2 VAL T  76     -20.876  -4.920 -34.494  1.00  0.00           H  
ATOM   1355 2HG2 VAL T  76     -21.369  -3.215 -34.621  1.00  0.00           H  
ATOM   1356 3HG2 VAL T  76     -19.799  -3.637 -33.895  1.00  0.00           H  
ATOM   1357  N   LEU T  77     -19.381  -3.098 -30.755  1.00  0.00           N  
ATOM   1358  CA  LEU T  77     -17.974  -2.938 -30.428  1.00  0.00           C  
ATOM   1359  C   LEU T  77     -17.191  -3.545 -31.558  1.00  0.00           C  
ATOM   1360  O   LEU T  77     -17.547  -4.574 -32.114  1.00  0.00           O  
ATOM   1361  CB  LEU T  77     -17.564  -3.649 -29.132  1.00  0.00           C  
ATOM   1362  CG  LEU T  77     -16.093  -3.481 -28.733  1.00  0.00           C  
ATOM   1363  CD1 LEU T  77     -15.812  -2.028 -28.373  1.00  0.00           C  
ATOM   1364  CD2 LEU T  77     -15.775  -4.398 -27.561  1.00  0.00           C  
ATOM   1365  H   LEU T  77     -19.923  -3.799 -30.269  1.00  0.00           H  
ATOM   1366  HA  LEU T  77     -17.762  -1.871 -30.371  1.00  0.00           H  
ATOM   1367 1HB  LEU T  77     -18.205  -3.119 -28.429  1.00  0.00           H  
ATOM   1368 2HB  LEU T  77     -17.836  -4.704 -29.147  1.00  0.00           H  
ATOM   1369  HG  LEU T  77     -15.488  -3.803 -29.581  1.00  0.00           H  
ATOM   1370 1HD1 LEU T  77     -14.765  -1.918 -28.092  1.00  0.00           H  
ATOM   1371 2HD1 LEU T  77     -16.023  -1.393 -29.234  1.00  0.00           H  
ATOM   1372 3HD1 LEU T  77     -16.445  -1.732 -27.538  1.00  0.00           H  
ATOM   1373 1HD2 LEU T  77     -14.729  -4.278 -27.279  1.00  0.00           H  
ATOM   1374 2HD2 LEU T  77     -16.412  -4.140 -26.714  1.00  0.00           H  
ATOM   1375 3HD2 LEU T  77     -15.956  -5.433 -27.849  1.00  0.00           H  
ATOM   1376  N   ALA T  78     -16.069  -2.916 -31.842  1.00  0.00           N  
ATOM   1377  CA  ALA T  78     -15.093  -3.460 -32.748  1.00  0.00           C  
ATOM   1378  C   ALA T  78     -13.734  -3.596 -32.078  1.00  0.00           C  
ATOM   1379  O   ALA T  78     -13.177  -4.670 -32.022  1.00  0.00           O  
ATOM   1380  CB  ALA T  78     -14.897  -2.601 -33.989  1.00  0.00           C  
ATOM   1381  H   ALA T  78     -15.892  -2.022 -31.407  1.00  0.00           H  
ATOM   1382  HA  ALA T  78     -15.441  -4.452 -33.035  1.00  0.00           H  
ATOM   1383 1HB  ALA T  78     -14.146  -3.059 -34.632  1.00  0.00           H  
ATOM   1384 2HB  ALA T  78     -15.840  -2.523 -34.531  1.00  0.00           H  
ATOM   1385 3HB  ALA T  78     -14.565  -1.607 -33.694  1.00  0.00           H  
ATOM   1386  N   LEU T  79     -13.207  -2.498 -31.557  1.00  0.00           N  
ATOM   1387  CA  LEU T  79     -11.912  -2.522 -30.911  1.00  0.00           C  
ATOM   1388  C   LEU T  79     -12.059  -2.038 -29.491  1.00  0.00           C  
ATOM   1389  O   LEU T  79     -12.948  -1.274 -29.188  1.00  0.00           O  
ATOM   1390  CB  LEU T  79     -10.877  -1.625 -31.601  1.00  0.00           C  
ATOM   1391  CG  LEU T  79     -10.630  -1.934 -33.083  1.00  0.00           C  
ATOM   1392  CD1 LEU T  79      -9.612  -0.957 -33.657  1.00  0.00           C  
ATOM   1393  CD2 LEU T  79     -10.144  -3.368 -33.230  1.00  0.00           C  
ATOM   1394  H   LEU T  79     -13.715  -1.627 -31.609  1.00  0.00           H  
ATOM   1395  HA  LEU T  79     -11.570  -3.557 -30.900  1.00  0.00           H  
ATOM   1396 1HB  LEU T  79     -11.379  -0.664 -31.498  1.00  0.00           H  
ATOM   1397 2HB  LEU T  79      -9.934  -1.602 -31.055  1.00  0.00           H  
ATOM   1398  HG  LEU T  79     -11.589  -1.853 -33.595  1.00  0.00           H  
ATOM   1399 1HD1 LEU T  79      -9.443  -1.184 -34.710  1.00  0.00           H  
ATOM   1400 2HD1 LEU T  79      -9.991   0.060 -33.563  1.00  0.00           H  
ATOM   1401 3HD1 LEU T  79      -8.673  -1.048 -33.112  1.00  0.00           H  
ATOM   1402 1HD2 LEU T  79      -9.969  -3.586 -34.284  1.00  0.00           H  
ATOM   1403 2HD2 LEU T  79      -9.215  -3.497 -32.673  1.00  0.00           H  
ATOM   1404 3HD2 LEU T  79     -10.898  -4.050 -32.839  1.00  0.00           H  
ATOM   1405  N   ARG T  80     -11.173  -2.485 -28.616  1.00  0.00           N  
ATOM   1406  CA  ARG T  80     -11.224  -2.092 -27.212  1.00  0.00           C  
ATOM   1407  C   ARG T  80      -9.854  -2.092 -26.565  1.00  0.00           C  
ATOM   1408  O   ARG T  80      -9.006  -2.926 -26.862  1.00  0.00           O  
ATOM   1409  CB  ARG T  80     -12.107  -3.009 -26.378  1.00  0.00           C  
ATOM   1410  CG  ARG T  80     -12.265  -2.595 -24.924  1.00  0.00           C  
ATOM   1411  CD  ARG T  80     -13.466  -3.157 -24.254  1.00  0.00           C  
ATOM   1412  NE  ARG T  80     -13.333  -4.547 -23.846  1.00  0.00           N  
ATOM   1413  CZ  ARG T  80     -14.201  -5.195 -23.044  1.00  0.00           C  
ATOM   1414  NH1 ARG T  80     -15.241  -4.576 -22.532  1.00  0.00           N1+
ATOM   1415  NH2 ARG T  80     -13.964  -6.465 -22.766  1.00  0.00           N  
ATOM   1416  H   ARG T  80     -10.445  -3.112 -28.926  1.00  0.00           H  
ATOM   1417  HA  ARG T  80     -11.618  -1.077 -27.182  1.00  0.00           H  
ATOM   1418 1HB  ARG T  80     -13.086  -3.027 -26.855  1.00  0.00           H  
ATOM   1419 2HB  ARG T  80     -11.664  -4.003 -26.422  1.00  0.00           H  
ATOM   1420 1HG  ARG T  80     -11.386  -2.927 -24.371  1.00  0.00           H  
ATOM   1421 2HG  ARG T  80     -12.333  -1.507 -24.878  1.00  0.00           H  
ATOM   1422 1HD  ARG T  80     -13.678  -2.574 -23.359  1.00  0.00           H  
ATOM   1423 2HD  ARG T  80     -14.313  -3.096 -24.936  1.00  0.00           H  
ATOM   1424  HE  ARG T  80     -12.616  -5.221 -24.079  1.00  0.00           H  
ATOM   1425 1HH1 ARG T  80     -15.398  -3.600 -22.740  1.00  0.00           H  
ATOM   1426 2HH1 ARG T  80     -15.880  -5.080 -21.933  1.00  0.00           H  
ATOM   1427 1HH2 ARG T  80     -13.149  -6.921 -23.154  1.00  0.00           H  
ATOM   1428 2HH2 ARG T  80     -14.597  -6.974 -22.168  1.00  0.00           H  
ATOM   1429  N   CYS T  81      -9.632  -1.101 -25.716  1.00  0.00           N  
ATOM   1430  CA  CYS T  81      -8.489  -1.036 -24.827  1.00  0.00           C  
ATOM   1431  C   CYS T  81      -9.134  -1.171 -23.450  1.00  0.00           C  
ATOM   1432  O   CYS T  81     -10.153  -0.559 -23.179  1.00  0.00           O  
ATOM   1433  CB  CYS T  81      -7.729   0.289 -24.886  1.00  0.00           C  
ATOM   1434  SG  CYS T  81      -6.344   0.410 -23.729  1.00  0.00           S  
ATOM   1435  H   CYS T  81     -10.311  -0.353 -25.702  1.00  0.00           H  
ATOM   1436  HA  CYS T  81      -7.841  -1.889 -25.026  1.00  0.00           H  
ATOM   1437 1HB  CYS T  81      -7.306   0.437 -25.880  1.00  0.00           H  
ATOM   1438 2HB  CYS T  81      -8.395   1.117 -24.647  1.00  0.00           H  
ATOM   1439  N   LEU T  82      -8.560  -1.979 -22.577  1.00  0.00           N  
ATOM   1440  CA  LEU T  82      -9.207  -2.247 -21.308  1.00  0.00           C  
ATOM   1441  C   LEU T  82      -8.131  -2.560 -20.297  1.00  0.00           C  
ATOM   1442  O   LEU T  82      -7.451  -3.567 -20.384  1.00  0.00           O  
ATOM   1443  CB  LEU T  82     -10.168  -3.441 -21.356  1.00  0.00           C  
ATOM   1444  CG  LEU T  82     -10.909  -3.735 -20.045  1.00  0.00           C  
ATOM   1445  CD1 LEU T  82     -11.859  -2.593 -19.714  1.00  0.00           C  
ATOM   1446  CD2 LEU T  82     -11.668  -5.048 -20.174  1.00  0.00           C  
ATOM   1447  H   LEU T  82      -7.673  -2.418 -22.780  1.00  0.00           H  
ATOM   1448  HA  LEU T  82      -9.731  -1.342 -21.006  1.00  0.00           H  
ATOM   1449 1HB  LEU T  82     -10.868  -3.075 -22.106  1.00  0.00           H  
ATOM   1450 2HB  LEU T  82      -9.677  -4.340 -21.726  1.00  0.00           H  
ATOM   1451  HG  LEU T  82     -10.154  -3.861 -19.268  1.00  0.00           H  
ATOM   1452 1HD1 LEU T  82     -12.380  -2.811 -18.782  1.00  0.00           H  
ATOM   1453 2HD1 LEU T  82     -11.292  -1.668 -19.604  1.00  0.00           H  
ATOM   1454 3HD1 LEU T  82     -12.586  -2.480 -20.517  1.00  0.00           H  
ATOM   1455 1HD2 LEU T  82     -12.193  -5.256 -19.241  1.00  0.00           H  
ATOM   1456 2HD2 LEU T  82     -12.389  -4.974 -20.988  1.00  0.00           H  
ATOM   1457 3HD2 LEU T  82     -10.966  -5.855 -20.383  1.00  0.00           H  
ATOM   1458  N   GLU T  83      -7.978  -1.660 -19.343  1.00  0.00           N  
ATOM   1459  CA  GLU T  83      -6.916  -1.768 -18.365  1.00  0.00           C  
ATOM   1460  C   GLU T  83      -7.417  -1.434 -16.983  1.00  0.00           C  
ATOM   1461  O   GLU T  83      -8.170  -0.477 -16.817  1.00  0.00           O  
ATOM   1462  CB  GLU T  83      -5.740  -0.834 -18.659  1.00  0.00           C  
ATOM   1463  CG  GLU T  83      -5.127  -1.011 -20.041  1.00  0.00           C  
ATOM   1464  CD  GLU T  83      -3.979  -0.064 -20.254  1.00  0.00           C  
ATOM   1465  OE1 GLU T  83      -3.902   0.915 -19.550  1.00  0.00           O  
ATOM   1466  OE2 GLU T  83      -3.117  -0.375 -21.042  1.00  0.00           O1-
ATOM   1467  H   GLU T  83      -8.615  -0.878 -19.293  1.00  0.00           H  
ATOM   1468  HA  GLU T  83      -6.578  -2.806 -18.372  1.00  0.00           H  
ATOM   1469 1HB  GLU T  83      -6.110   0.186 -18.554  1.00  0.00           H  
ATOM   1470 2HB  GLU T  83      -4.983  -1.026 -17.899  1.00  0.00           H  
ATOM   1471 1HG  GLU T  83      -4.799  -2.030 -20.243  1.00  0.00           H  
ATOM   1472 2HG  GLU T  83      -5.941  -0.752 -20.717  1.00  0.00           H  
ATOM   1473  N   GLU T  84      -6.933  -2.168 -15.985  1.00  0.00           N  
ATOM   1474  CA  GLU T  84      -7.340  -1.962 -14.602  1.00  0.00           C  
ATOM   1475  C   GLU T  84      -6.211  -1.328 -13.797  1.00  0.00           C  
ATOM   1476  O   GLU T  84      -5.175  -1.942 -13.583  1.00  0.00           O  
ATOM   1477  CB  GLU T  84      -7.728  -3.262 -13.895  1.00  0.00           C  
ATOM   1478  CG  GLU T  84      -8.990  -3.920 -14.436  1.00  0.00           C  
ATOM   1479  CD  GLU T  84      -9.407  -5.086 -13.583  1.00  0.00           C  
ATOM   1480  OE1 GLU T  84      -8.644  -5.478 -12.733  1.00  0.00           O  
ATOM   1481  OE2 GLU T  84     -10.530  -5.514 -13.705  1.00  0.00           O1-
ATOM   1482  H   GLU T  84      -6.263  -2.893 -16.198  1.00  0.00           H  
ATOM   1483  HA  GLU T  84      -8.188  -1.276 -14.615  1.00  0.00           H  
ATOM   1484 1HB  GLU T  84      -6.887  -3.947 -14.005  1.00  0.00           H  
ATOM   1485 2HB  GLU T  84      -7.867  -3.023 -12.841  1.00  0.00           H  
ATOM   1486 1HG  GLU T  84      -9.828  -3.230 -14.540  1.00  0.00           H  
ATOM   1487 2HG  GLU T  84      -8.691  -4.278 -15.420  1.00  0.00           H  
ATOM   1488  N   LEU T  85      -0.190   6.100  -5.662  1.00  0.00           N  
ATOM   1489  CA  LEU T  85      -1.497   6.684  -5.408  1.00  0.00           C  
ATOM   1490  C   LEU T  85      -1.709   7.719  -6.517  1.00  0.00           C  
ATOM   1491  O   LEU T  85      -0.731   8.272  -7.034  1.00  0.00           O  
ATOM   1492  CB  LEU T  85      -1.597   7.400  -4.061  1.00  0.00           C  
ATOM   1493  CG  LEU T  85      -2.960   7.882  -3.573  1.00  0.00           C  
ATOM   1494  CD1 LEU T  85      -3.935   6.733  -3.534  1.00  0.00           C  
ATOM   1495  CD2 LEU T  85      -2.824   8.526  -2.218  1.00  0.00           C  
ATOM   1496  H   LEU T  85       0.613   6.454  -5.162  1.00  0.00           H  
ATOM   1497  HA  LEU T  85      -2.244   5.896  -5.493  1.00  0.00           H  
ATOM   1498 1HB  LEU T  85      -1.222   6.735  -3.285  1.00  0.00           H  
ATOM   1499 2HB  LEU T  85      -0.962   8.285  -4.089  1.00  0.00           H  
ATOM   1500  HG  LEU T  85      -3.361   8.611  -4.277  1.00  0.00           H  
ATOM   1501 1HD1 LEU T  85      -4.904   7.089  -3.184  1.00  0.00           H  
ATOM   1502 2HD1 LEU T  85      -4.042   6.313  -4.534  1.00  0.00           H  
ATOM   1503 3HD1 LEU T  85      -3.564   5.964  -2.856  1.00  0.00           H  
ATOM   1504 1HD2 LEU T  85      -3.802   8.868  -1.877  1.00  0.00           H  
ATOM   1505 2HD2 LEU T  85      -2.426   7.801  -1.507  1.00  0.00           H  
ATOM   1506 3HD2 LEU T  85      -2.146   9.377  -2.285  1.00  0.00           H  
ATOM   1507  N   GLY T  86      -2.972   7.994  -6.866  1.00  0.00           N  
ATOM   1508  CA  GLY T  86      -3.294   8.980  -7.888  1.00  0.00           C  
ATOM   1509  C   GLY T  86      -3.081  10.347  -7.272  1.00  0.00           C  
ATOM   1510  O   GLY T  86      -2.812  10.424  -6.074  1.00  0.00           O  
ATOM   1511  H   GLY T  86      -3.722   7.500  -6.406  1.00  0.00           H  
ATOM   1512 1HA  GLY T  86      -2.599   8.844  -8.717  1.00  0.00           H  
ATOM   1513 2HA  GLY T  86      -4.346   8.861  -8.148  1.00  0.00           H  
ATOM   1514  N   PRO T  87      -3.226  11.431  -8.067  1.00  0.00           N  
ATOM   1515  CA  PRO T  87      -3.484  11.430  -9.512  1.00  0.00           C  
ATOM   1516  C   PRO T  87      -2.332  10.920 -10.352  1.00  0.00           C  
ATOM   1517  O   PRO T  87      -1.170  11.006  -9.961  1.00  0.00           O  
ATOM   1518  CB  PRO T  87      -3.754  12.910  -9.801  1.00  0.00           C  
ATOM   1519  CG  PRO T  87      -2.971  13.634  -8.760  1.00  0.00           C  
ATOM   1520  CD  PRO T  87      -3.120  12.788  -7.524  1.00  0.00           C  
ATOM   1521  HA  PRO T  87      -4.400  10.855  -9.716  1.00  0.00           H  
ATOM   1522 1HB  PRO T  87      -3.435  13.158 -10.824  1.00  0.00           H  
ATOM   1523 2HB  PRO T  87      -4.833  13.115  -9.743  1.00  0.00           H  
ATOM   1524 1HG  PRO T  87      -1.923  13.739  -9.077  1.00  0.00           H  
ATOM   1525 2HG  PRO T  87      -3.365  14.652  -8.627  1.00  0.00           H  
ATOM   1526 1HD  PRO T  87      -2.228  12.903  -6.890  1.00  0.00           H  
ATOM   1527 2HD  PRO T  87      -4.025  13.093  -6.978  1.00  0.00           H  
ATOM   1528  N   GLN T  88      -2.685  10.310 -11.474  1.00  0.00           N  
ATOM   1529  CA  GLN T  88      -1.738   9.633 -12.347  1.00  0.00           C  
ATOM   1530  C   GLN T  88      -2.128   9.830 -13.808  1.00  0.00           C  
ATOM   1531  O   GLN T  88      -3.310   9.774 -14.143  1.00  0.00           O  
ATOM   1532  CB  GLN T  88      -1.664   8.136 -12.096  1.00  0.00           C  
ATOM   1533  CG  GLN T  88      -0.495   7.469 -12.755  1.00  0.00           C  
ATOM   1534  CD  GLN T  88      -0.125   6.169 -12.103  1.00  0.00           C  
ATOM   1535  NE2 GLN T  88      -0.854   5.817 -11.054  1.00  0.00           N  
ATOM   1536  OE1 GLN T  88       0.838   5.513 -12.494  1.00  0.00           O  
ATOM   1537  H   GLN T  88      -3.663  10.322 -11.724  1.00  0.00           H  
ATOM   1538  HA  GLN T  88      -0.762  10.090 -12.181  1.00  0.00           H  
ATOM   1539 1HB  GLN T  88      -1.602   7.949 -11.024  1.00  0.00           H  
ATOM   1540 2HB  GLN T  88      -2.576   7.661 -12.459  1.00  0.00           H  
ATOM   1541 1HG  GLN T  88      -0.745   7.266 -13.797  1.00  0.00           H  
ATOM   1542 2HG  GLN T  88       0.367   8.133 -12.702  1.00  0.00           H  
ATOM   1543 1HE2 GLN T  88      -0.659   4.960 -10.573  1.00  0.00           H  
ATOM   1544 2HE2 GLN T  88      -1.600   6.404 -10.742  1.00  0.00           H  
ATOM   1545  N   LEU T  89      -1.142   9.976 -14.685  1.00  0.00           N  
ATOM   1546  CA  LEU T  89      -1.428  10.173 -16.100  1.00  0.00           C  
ATOM   1547  C   LEU T  89      -1.308   8.777 -16.659  1.00  0.00           C  
ATOM   1548  O   LEU T  89      -0.301   8.089 -16.446  1.00  0.00           O  
ATOM   1549  CB  LEU T  89      -0.421  11.080 -16.821  1.00  0.00           C  
ATOM   1550  CG  LEU T  89      -0.568  11.157 -18.346  1.00  0.00           C  
ATOM   1551  CD1 LEU T  89      -1.944  11.705 -18.696  1.00  0.00           C  
ATOM   1552  CD2 LEU T  89       0.533  12.036 -18.918  1.00  0.00           C  
ATOM   1553  H   LEU T  89      -0.180   9.951 -14.375  1.00  0.00           H  
ATOM   1554  HA  LEU T  89      -2.450  10.534 -16.204  1.00  0.00           H  
ATOM   1555 1HB  LEU T  89      -0.520  12.090 -16.427  1.00  0.00           H  
ATOM   1556 2HB  LEU T  89       0.586  10.723 -16.602  1.00  0.00           H  
ATOM   1557  HG  LEU T  89      -0.491  10.155 -18.770  1.00  0.00           H  
ATOM   1558 1HD1 LEU T  89      -2.049  11.760 -19.780  1.00  0.00           H  
ATOM   1559 2HD1 LEU T  89      -2.713  11.048 -18.291  1.00  0.00           H  
ATOM   1560 3HD1 LEU T  89      -2.058  12.702 -18.270  1.00  0.00           H  
ATOM   1561 1HD2 LEU T  89       0.429  12.090 -20.003  1.00  0.00           H  
ATOM   1562 2HD2 LEU T  89       0.457  13.038 -18.495  1.00  0.00           H  
ATOM   1563 3HD2 LEU T  89       1.505  11.610 -18.668  1.00  0.00           H  
ATOM   1564  N   ARG T  90      -2.383   8.337 -17.306  1.00  0.00           N  
ATOM   1565  CA  ARG T  90      -2.394   7.037 -17.906  1.00  0.00           C  
ATOM   1566  C   ARG T  90      -2.693   7.020 -19.402  1.00  0.00           C  
ATOM   1567  O   ARG T  90      -3.015   8.045 -19.971  1.00  0.00           O  
ATOM   1568  CB  ARG T  90      -3.412   6.111 -17.256  1.00  0.00           C  
ATOM   1569  CG  ARG T  90      -3.138   5.788 -15.794  1.00  0.00           C  
ATOM   1570  CD  ARG T  90      -4.091   4.776 -15.269  1.00  0.00           C  
ATOM   1571  NE  ARG T  90      -3.911   3.482 -15.905  1.00  0.00           N  
ATOM   1572  CZ  ARG T  90      -4.601   2.370 -15.584  1.00  0.00           C  
ATOM   1573  NH1 ARG T  90      -5.510   2.410 -14.635  1.00  0.00           N1+
ATOM   1574  NH2 ARG T  90      -4.363   1.237 -16.222  1.00  0.00           N  
ATOM   1575  H   ARG T  90      -3.205   8.920 -17.379  1.00  0.00           H  
ATOM   1576  HA  ARG T  90      -1.396   6.626 -17.761  1.00  0.00           H  
ATOM   1577 1HB  ARG T  90      -4.402   6.560 -17.314  1.00  0.00           H  
ATOM   1578 2HB  ARG T  90      -3.446   5.169 -17.801  1.00  0.00           H  
ATOM   1579 1HG  ARG T  90      -2.128   5.394 -15.692  1.00  0.00           H  
ATOM   1580 2HG  ARG T  90      -3.237   6.695 -15.197  1.00  0.00           H  
ATOM   1581 1HD  ARG T  90      -3.936   4.655 -14.198  1.00  0.00           H  
ATOM   1582 2HD  ARG T  90      -5.112   5.107 -15.453  1.00  0.00           H  
ATOM   1583  HE  ARG T  90      -3.220   3.410 -16.640  1.00  0.00           H  
ATOM   1584 1HH1 ARG T  90      -5.691   3.276 -14.147  1.00  0.00           H  
ATOM   1585 2HH1 ARG T  90      -6.027   1.578 -14.394  1.00  0.00           H  
ATOM   1586 1HH2 ARG T  90      -3.664   1.205 -16.952  1.00  0.00           H  
ATOM   1587 2HH2 ARG T  90      -4.880   0.404 -15.982  1.00  0.00           H  
ATOM   1588  N   LEU T  91      -2.622   5.846 -20.022  1.00  0.00           N  
ATOM   1589  CA  LEU T  91      -2.576   5.717 -21.476  1.00  0.00           C  
ATOM   1590  C   LEU T  91      -3.453   4.553 -21.955  1.00  0.00           C  
ATOM   1591  O   LEU T  91      -3.388   3.451 -21.419  1.00  0.00           O  
ATOM   1592  CB  LEU T  91      -1.161   5.465 -22.007  1.00  0.00           C  
ATOM   1593  CG  LEU T  91      -0.830   5.152 -23.455  1.00  0.00           C  
ATOM   1594  CD1 LEU T  91      -1.153   6.329 -24.277  1.00  0.00           C  
ATOM   1595  CD2 LEU T  91       0.657   4.878 -23.578  1.00  0.00           C  
ATOM   1596  H   LEU T  91      -2.598   5.012 -19.453  1.00  0.00           H  
ATOM   1597  HA  LEU T  91      -2.969   6.644 -21.892  1.00  0.00           H  
ATOM   1598 1HB  LEU T  91      -0.552   6.345 -21.801  1.00  0.00           H  
ATOM   1599 2HB  LEU T  91      -0.733   4.620 -21.469  1.00  0.00           H  
ATOM   1600  HG  LEU T  91      -1.393   4.274 -23.775  1.00  0.00           H  
ATOM   1601 1HD1 LEU T  91      -0.921   6.120 -25.321  1.00  0.00           H  
ATOM   1602 2HD1 LEU T  91      -2.214   6.561 -24.181  1.00  0.00           H  
ATOM   1603 3HD1 LEU T  91      -0.564   7.182 -23.940  1.00  0.00           H  
ATOM   1604 1HD2 LEU T  91       0.900   4.651 -24.616  1.00  0.00           H  
ATOM   1605 2HD2 LEU T  91       1.217   5.756 -23.258  1.00  0.00           H  
ATOM   1606 3HD2 LEU T  91       0.923   4.027 -22.949  1.00  0.00           H  
ATOM   1607  N   CYS T  92      -4.213   4.772 -23.019  1.00  0.00           N  
ATOM   1608  CA  CYS T  92      -4.662   3.688 -23.897  1.00  0.00           C  
ATOM   1609  C   CYS T  92      -4.349   3.888 -25.401  1.00  0.00           C  
ATOM   1610  O   CYS T  92      -4.451   4.978 -25.953  1.00  0.00           O  
ATOM   1611  CB  CYS T  92      -6.170   3.452 -23.800  1.00  0.00           C  
ATOM   1612  SG  CYS T  92      -6.629   2.163 -22.675  1.00  0.00           S  
ATOM   1613  H   CYS T  92      -4.490   5.722 -23.229  1.00  0.00           H  
ATOM   1614  HA  CYS T  92      -4.139   2.791 -23.564  1.00  0.00           H  
ATOM   1615 1HB  CYS T  92      -6.662   4.370 -23.478  1.00  0.00           H  
ATOM   1616 2HB  CYS T  92      -6.563   3.197 -24.784  1.00  0.00           H  
ATOM   1617  N   GLN T  93      -4.088   2.771 -26.060  1.00  0.00           N  
ATOM   1618  CA  GLN T  93      -3.816   2.711 -27.472  1.00  0.00           C  
ATOM   1619  C   GLN T  93      -4.490   1.428 -27.924  1.00  0.00           C  
ATOM   1620  O   GLN T  93      -4.375   0.377 -27.288  1.00  0.00           O  
ATOM   1621  CB  GLN T  93      -2.313   2.622 -27.815  1.00  0.00           C  
ATOM   1622  CG  GLN T  93      -1.417   3.800 -27.460  1.00  0.00           C  
ATOM   1623  CD  GLN T  93       0.059   3.436 -27.253  1.00  0.00           C  
ATOM   1624  NE2 GLN T  93       0.941   4.407 -27.479  1.00  0.00           N  
ATOM   1625  OE1 GLN T  93       0.400   2.295 -26.961  1.00  0.00           O  
ATOM   1626  H   GLN T  93      -4.085   1.916 -25.522  1.00  0.00           H  
ATOM   1627  HA  GLN T  93      -4.289   3.569 -27.952  1.00  0.00           H  
ATOM   1628 1HB  GLN T  93      -1.877   1.757 -27.313  1.00  0.00           H  
ATOM   1629 2HB  GLN T  93      -2.192   2.472 -28.888  1.00  0.00           H  
ATOM   1630 1HG  GLN T  93      -1.460   4.531 -28.267  1.00  0.00           H  
ATOM   1631 2HG  GLN T  93      -1.773   4.247 -26.532  1.00  0.00           H  
ATOM   1632 1HE2 GLN T  93       1.919   4.233 -27.362  1.00  0.00           H  
ATOM   1633 2HE2 GLN T  93       0.626   5.312 -27.766  1.00  0.00           H  
ATOM   1634  N   VAL T  94      -5.230   1.533 -29.020  1.00  0.00           N  
ATOM   1635  CA  VAL T  94      -5.841   0.381 -29.666  1.00  0.00           C  
ATOM   1636  C   VAL T  94      -5.715   0.560 -31.170  1.00  0.00           C  
ATOM   1637  O   VAL T  94      -5.513   1.671 -31.645  1.00  0.00           O  
ATOM   1638  CB  VAL T  94      -7.337   0.221 -29.336  1.00  0.00           C  
ATOM   1639  CG1 VAL T  94      -8.162   1.258 -30.083  1.00  0.00           C  
ATOM   1640  CG2 VAL T  94      -7.796  -1.186 -29.684  1.00  0.00           C  
ATOM   1641  H   VAL T  94      -5.369   2.451 -29.417  1.00  0.00           H  
ATOM   1642  HA  VAL T  94      -5.282  -0.505 -29.362  1.00  0.00           H  
ATOM   1643  HB  VAL T  94      -7.486   0.400 -28.271  1.00  0.00           H  
ATOM   1644 1HG1 VAL T  94      -9.216   1.131 -29.839  1.00  0.00           H  
ATOM   1645 2HG1 VAL T  94      -7.841   2.258 -29.792  1.00  0.00           H  
ATOM   1646 3HG1 VAL T  94      -8.023   1.129 -31.157  1.00  0.00           H  
ATOM   1647 1HG2 VAL T  94      -8.855  -1.293 -29.447  1.00  0.00           H  
ATOM   1648 2HG2 VAL T  94      -7.642  -1.367 -30.748  1.00  0.00           H  
ATOM   1649 3HG2 VAL T  94      -7.221  -1.910 -29.106  1.00  0.00           H  
ATOM   1650  N   SER T  95      -5.776  -0.546 -31.913  1.00  0.00           N  
ATOM   1651  CA  SER T  95      -5.608  -0.488 -33.362  1.00  0.00           C  
ATOM   1652  C   SER T  95      -6.116  -1.828 -33.919  1.00  0.00           C  
ATOM   1653  O   SER T  95      -6.462  -2.745 -33.181  1.00  0.00           O  
ATOM   1654  CB  SER T  95      -4.160  -0.314 -33.799  1.00  0.00           C  
ATOM   1655  OG  SER T  95      -3.396  -1.464 -33.539  1.00  0.00           O  
ATOM   1656  H   SER T  95      -5.940  -1.440 -31.472  1.00  0.00           H  
ATOM   1657  HA  SER T  95      -6.231   0.324 -33.740  1.00  0.00           H  
ATOM   1658 1HB  SER T  95      -4.126  -0.094 -34.865  1.00  0.00           H  
ATOM   1659 2HB  SER T  95      -3.722   0.534 -33.275  1.00  0.00           H  
ATOM   1660  HG  SER T  95      -2.712  -1.484 -34.214  1.00  0.00           H  
ATOM   1661  N   GLY T  96      -6.178  -1.903 -35.244  1.00  0.00           N  
ATOM   1662  CA  GLY T  96      -6.515  -3.115 -35.953  1.00  0.00           C  
ATOM   1663  C   GLY T  96      -7.051  -2.832 -37.345  1.00  0.00           C  
ATOM   1664  O   GLY T  96      -7.110  -1.691 -37.781  1.00  0.00           O  
ATOM   1665  H   GLY T  96      -5.975  -1.065 -35.770  1.00  0.00           H  
ATOM   1666 1HA  GLY T  96      -5.597  -3.695 -36.048  1.00  0.00           H  
ATOM   1667 2HA  GLY T  96      -7.295  -3.614 -35.378  1.00  0.00           H  
ATOM   1668  N   LEU T  97      -7.471  -3.907 -38.019  1.00  0.00           N  
ATOM   1669  CA  LEU T  97      -8.021  -3.837 -39.362  1.00  0.00           C  
ATOM   1670  C   LEU T  97      -9.511  -3.991 -39.123  1.00  0.00           C  
ATOM   1671  O   LEU T  97      -9.940  -4.787 -38.301  1.00  0.00           O  
ATOM   1672  CB  LEU T  97      -7.552  -4.967 -40.288  1.00  0.00           C  
ATOM   1673  CG  LEU T  97      -6.047  -5.006 -40.582  1.00  0.00           C  
ATOM   1674  CD1 LEU T  97      -5.723  -6.236 -41.417  1.00  0.00           C  
ATOM   1675  CD2 LEU T  97      -5.638  -3.731 -41.305  1.00  0.00           C  
ATOM   1676  H   LEU T  97      -7.399  -4.805 -37.564  1.00  0.00           H  
ATOM   1677  HA  LEU T  97      -7.805  -2.853 -39.777  1.00  0.00           H  
ATOM   1678 1HB  LEU T  97      -7.827  -5.919 -39.839  1.00  0.00           H  
ATOM   1679 2HB  LEU T  97      -8.073  -4.874 -41.240  1.00  0.00           H  
ATOM   1680  HG  LEU T  97      -5.495  -5.084 -39.644  1.00  0.00           H  
ATOM   1681 1HD1 LEU T  97      -4.654  -6.264 -41.625  1.00  0.00           H  
ATOM   1682 2HD1 LEU T  97      -6.009  -7.134 -40.867  1.00  0.00           H  
ATOM   1683 3HD1 LEU T  97      -6.275  -6.195 -42.355  1.00  0.00           H  
ATOM   1684 1HD2 LEU T  97      -4.568  -3.758 -41.513  1.00  0.00           H  
ATOM   1685 2HD2 LEU T  97      -6.188  -3.652 -42.242  1.00  0.00           H  
ATOM   1686 3HD2 LEU T  97      -5.864  -2.868 -40.678  1.00  0.00           H  
ATOM   1687  N   LEU T  98     -10.266  -3.191 -39.873  1.00  0.00           N  
ATOM   1688  CA  LEU T  98     -11.719  -3.214 -39.968  1.00  0.00           C  
ATOM   1689  C   LEU T  98     -12.100  -2.925 -41.407  1.00  0.00           C  
ATOM   1690  O   LEU T  98     -11.584  -2.002 -42.007  1.00  0.00           O  
ATOM   1691  CB  LEU T  98     -12.401  -2.164 -39.083  1.00  0.00           C  
ATOM   1692  CG  LEU T  98     -12.391  -2.455 -37.576  1.00  0.00           C  
ATOM   1693  CD1 LEU T  98     -13.095  -1.326 -36.836  1.00  0.00           C  
ATOM   1694  CD2 LEU T  98     -13.070  -3.790 -37.312  1.00  0.00           C  
ATOM   1695  H   LEU T  98      -9.748  -2.514 -40.415  1.00  0.00           H  
ATOM   1696  HA  LEU T  98     -12.052  -4.217 -39.702  1.00  0.00           H  
ATOM   1697 1HB  LEU T  98     -11.910  -1.206 -39.239  1.00  0.00           H  
ATOM   1698 2HB  LEU T  98     -13.442  -2.070 -39.395  1.00  0.00           H  
ATOM   1699  HG  LEU T  98     -11.360  -2.495 -37.221  1.00  0.00           H  
ATOM   1700 1HD1 LEU T  98     -13.087  -1.533 -35.765  1.00  0.00           H  
ATOM   1701 2HD1 LEU T  98     -12.576  -0.386 -37.027  1.00  0.00           H  
ATOM   1702 3HD1 LEU T  98     -14.124  -1.251 -37.183  1.00  0.00           H  
ATOM   1703 1HD2 LEU T  98     -13.061  -3.997 -36.241  1.00  0.00           H  
ATOM   1704 2HD2 LEU T  98     -14.100  -3.751 -37.666  1.00  0.00           H  
ATOM   1705 3HD2 LEU T  98     -12.535  -4.581 -37.839  1.00  0.00           H  
ATOM   1706  N   ALA T  99     -12.884  -3.809 -41.997  1.00  0.00           N  
ATOM   1707  CA  ALA T  99     -13.482  -3.558 -43.297  1.00  0.00           C  
ATOM   1708  C   ALA T  99     -14.633  -2.614 -43.014  1.00  0.00           C  
ATOM   1709  O   ALA T  99     -15.535  -2.945 -42.261  1.00  0.00           O  
ATOM   1710  CB  ALA T  99     -14.027  -4.779 -43.953  1.00  0.00           C  
ATOM   1711  H   ALA T  99     -13.072  -4.684 -41.530  1.00  0.00           H  
ATOM   1712  HA  ALA T  99     -12.742  -3.062 -43.926  1.00  0.00           H  
ATOM   1713 1HB  ALA T  99     -14.457  -4.512 -44.919  1.00  0.00           H  
ATOM   1714 2HB  ALA T  99     -13.224  -5.502 -44.100  1.00  0.00           H  
ATOM   1715 3HB  ALA T  99     -14.797  -5.217 -43.321  1.00  0.00           H  
ATOM   1716  N   LEU T 100     -14.632  -1.449 -43.644  1.00  0.00           N  
ATOM   1717  CA  LEU T 100     -15.620  -0.432 -43.297  1.00  0.00           C  
ATOM   1718  C   LEU T 100     -16.513  -0.224 -44.539  1.00  0.00           C  
ATOM   1719  O   LEU T 100     -16.067  -0.385 -45.672  1.00  0.00           O  
ATOM   1720  CB  LEU T 100     -15.008   0.902 -42.933  1.00  0.00           C  
ATOM   1721  CG  LEU T 100     -14.086   0.823 -41.721  1.00  0.00           C  
ATOM   1722  CD1 LEU T 100     -13.492   2.193 -41.428  1.00  0.00           C  
ATOM   1723  CD2 LEU T 100     -14.799   0.247 -40.508  1.00  0.00           C  
ATOM   1724  H   LEU T 100     -13.955  -1.251 -44.367  1.00  0.00           H  
ATOM   1725  HA  LEU T 100     -16.224  -0.819 -42.477  1.00  0.00           H  
ATOM   1726 1HB  LEU T 100     -14.442   1.269 -43.789  1.00  0.00           H  
ATOM   1727 2HB  LEU T 100     -15.811   1.608 -42.726  1.00  0.00           H  
ATOM   1728  HG  LEU T 100     -13.234   0.184 -41.952  1.00  0.00           H  
ATOM   1729 1HD1 LEU T 100     -12.836   2.126 -40.560  1.00  0.00           H  
ATOM   1730 2HD1 LEU T 100     -12.919   2.532 -42.291  1.00  0.00           H  
ATOM   1731 3HD1 LEU T 100     -14.294   2.900 -41.222  1.00  0.00           H  
ATOM   1732 1HD2 LEU T 100     -14.109   0.206 -39.665  1.00  0.00           H  
ATOM   1733 2HD2 LEU T 100     -15.649   0.880 -40.250  1.00  0.00           H  
ATOM   1734 3HD2 LEU T 100     -15.152  -0.759 -40.736  1.00  0.00           H  
ATOM   1735  N   ARG T 101     -17.765   0.174 -44.312  1.00  0.00           N  
ATOM   1736  CA  ARG T 101     -18.742   0.319 -45.394  1.00  0.00           C  
ATOM   1737  C   ARG T 101     -19.524   1.634 -45.266  1.00  0.00           C  
ATOM   1738  O   ARG T 101     -19.763   2.111 -44.165  1.00  0.00           O  
ATOM   1739  CB  ARG T 101     -19.772  -0.818 -45.424  1.00  0.00           C  
ATOM   1740  CG  ARG T 101     -19.176  -2.216 -45.670  1.00  0.00           C  
ATOM   1741  CD  ARG T 101     -20.231  -3.306 -45.816  1.00  0.00           C  
ATOM   1742  NE  ARG T 101     -21.022  -3.397 -44.598  1.00  0.00           N  
ATOM   1743  CZ  ARG T 101     -20.661  -4.061 -43.499  1.00  0.00           C  
ATOM   1744  NH1 ARG T 101     -19.486  -4.686 -43.429  1.00  0.00           N1+
ATOM   1745  NH2 ARG T 101     -21.480  -4.081 -42.451  1.00  0.00           N  
ATOM   1746  H   ARG T 101     -18.047   0.381 -43.364  1.00  0.00           H  
ATOM   1747  HA  ARG T 101     -18.183   0.337 -46.330  1.00  0.00           H  
ATOM   1748 1HB  ARG T 101     -20.309  -0.848 -44.477  1.00  0.00           H  
ATOM   1749 2HB  ARG T 101     -20.503  -0.626 -46.209  1.00  0.00           H  
ATOM   1750 1HG  ARG T 101     -18.588  -2.206 -46.588  1.00  0.00           H  
ATOM   1751 2HG  ARG T 101     -18.535  -2.491 -44.832  1.00  0.00           H  
ATOM   1752 1HD  ARG T 101     -20.886  -3.069 -46.653  1.00  0.00           H  
ATOM   1753 2HD  ARG T 101     -19.742  -4.263 -45.998  1.00  0.00           H  
ATOM   1754  HE  ARG T 101     -21.914  -2.921 -44.582  1.00  0.00           H  
ATOM   1755 1HH1 ARG T 101     -18.853  -4.663 -44.217  1.00  0.00           H  
ATOM   1756 2HH1 ARG T 101     -19.229  -5.185 -42.589  1.00  0.00           H  
ATOM   1757 1HH2 ARG T 101     -22.366  -3.597 -42.492  1.00  0.00           H  
ATOM   1758 2HH2 ARG T 101     -21.216  -4.580 -41.614  1.00  0.00           H  
ATOM   1759  N   PRO T 102     -19.998   2.174 -46.398  1.00  0.00           N  
ATOM   1760  CA  PRO T 102     -20.745   3.431 -46.369  1.00  0.00           C  
ATOM   1761  C   PRO T 102     -22.019   3.223 -45.613  1.00  0.00           C  
ATOM   1762  O   PRO T 102     -22.605   2.153 -45.723  1.00  0.00           O  
ATOM   1763  CB  PRO T 102     -21.006   3.739 -47.848  1.00  0.00           C  
ATOM   1764  CG  PRO T 102     -19.934   2.997 -48.571  1.00  0.00           C  
ATOM   1765  CD  PRO T 102     -19.749   1.734 -47.773  1.00  0.00           C  
ATOM   1766  HA  PRO T 102     -20.098   4.226 -45.972  1.00  0.00           H  
ATOM   1767 1HB  PRO T 102     -22.018   3.409 -48.127  1.00  0.00           H  
ATOM   1768 2HB  PRO T 102     -20.964   4.825 -48.018  1.00  0.00           H  
ATOM   1769 1HG  PRO T 102     -20.243   2.802 -49.608  1.00  0.00           H  
ATOM   1770 2HG  PRO T 102     -19.019   3.605 -48.620  1.00  0.00           H  
ATOM   1771 1HD  PRO T 102     -20.468   0.976 -48.114  1.00  0.00           H  
ATOM   1772 2HD  PRO T 102     -18.717   1.374 -47.892  1.00  0.00           H  
ATOM   1773  N   GLY T 103     -22.434   4.195 -44.823  1.00  0.00           N  
ATOM   1774  CA  GLY T 103     -23.656   4.023 -44.063  1.00  0.00           C  
ATOM   1775  C   GLY T 103     -23.282   3.546 -42.675  1.00  0.00           C  
ATOM   1776  O   GLY T 103     -24.089   3.637 -41.737  1.00  0.00           O  
ATOM   1777  H   GLY T 103     -21.916   5.058 -44.735  1.00  0.00           H  
ATOM   1778 1HA  GLY T 103     -24.140   4.997 -43.989  1.00  0.00           H  
ATOM   1779 2HA  GLY T 103     -24.250   3.256 -44.558  1.00  0.00           H  
ATOM   1780  N   SER T 104     -22.057   3.043 -42.542  1.00  0.00           N  
ATOM   1781  CA  SER T 104     -21.532   2.678 -41.242  1.00  0.00           C  
ATOM   1782  C   SER T 104     -20.924   3.900 -40.623  1.00  0.00           C  
ATOM   1783  O   SER T 104     -20.303   4.716 -41.300  1.00  0.00           O  
ATOM   1784  CB  SER T 104     -20.442   1.596 -41.309  1.00  0.00           C  
ATOM   1785  OG  SER T 104     -20.916   0.315 -41.664  1.00  0.00           O  
ATOM   1786  H   SER T 104     -21.480   2.912 -43.360  1.00  0.00           H  
ATOM   1787  HA  SER T 104     -22.369   2.343 -40.628  1.00  0.00           H  
ATOM   1788 1HB  SER T 104     -19.686   1.887 -42.038  1.00  0.00           H  
ATOM   1789 2HB  SER T 104     -19.950   1.515 -40.341  1.00  0.00           H  
ATOM   1790  HG  SER T 104     -21.288  -0.061 -40.862  1.00  0.00           H  
ATOM   1791  N   SER T 105     -21.160   4.043 -39.335  1.00  0.00           N  
ATOM   1792  CA  SER T 105     -20.642   5.150 -38.587  1.00  0.00           C  
ATOM   1793  C   SER T 105     -19.704   4.551 -37.586  1.00  0.00           C  
ATOM   1794  O   SER T 105     -19.855   3.421 -37.152  1.00  0.00           O  
ATOM   1795  CB  SER T 105     -21.704   5.928 -37.836  1.00  0.00           C  
ATOM   1796  OG  SER T 105     -22.389   5.101 -36.935  1.00  0.00           O  
ATOM   1797  H   SER T 105     -21.723   3.350 -38.863  1.00  0.00           H  
ATOM   1798  HA  SER T 105     -20.087   5.795 -39.271  1.00  0.00           H  
ATOM   1799 1HB  SER T 105     -21.239   6.752 -37.296  1.00  0.00           H  
ATOM   1800 2HB  SER T 105     -22.410   6.358 -38.546  1.00  0.00           H  
ATOM   1801  HG  SER T 105     -23.038   5.661 -36.502  1.00  0.00           H  
ATOM   1802  N   LEU T 106     -18.695   5.321 -37.263  1.00  0.00           N  
ATOM   1803  CA  LEU T 106     -17.716   4.977 -36.266  1.00  0.00           C  
ATOM   1804  C   LEU T 106     -17.885   6.026 -35.169  1.00  0.00           C  
ATOM   1805  O   LEU T 106     -18.269   7.174 -35.427  1.00  0.00           O  
ATOM   1806  CB  LEU T 106     -16.278   5.039 -36.771  1.00  0.00           C  
ATOM   1807  CG  LEU T 106     -15.643   3.859 -37.506  1.00  0.00           C  
ATOM   1808  CD1 LEU T 106     -16.446   3.376 -38.686  1.00  0.00           C  
ATOM   1809  CD2 LEU T 106     -14.251   4.246 -37.977  1.00  0.00           C  
ATOM   1810  H   LEU T 106     -18.612   6.203 -37.750  1.00  0.00           H  
ATOM   1811  HA  LEU T 106     -17.958   3.990 -35.874  1.00  0.00           H  
ATOM   1812 1HB  LEU T 106     -16.188   5.875 -37.463  1.00  0.00           H  
ATOM   1813 2HB  LEU T 106     -15.619   5.224 -35.923  1.00  0.00           H  
ATOM   1814  HG  LEU T 106     -15.573   3.005 -36.830  1.00  0.00           H  
ATOM   1815 1HD1 LEU T 106     -15.933   2.538 -39.156  1.00  0.00           H  
ATOM   1816 2HD1 LEU T 106     -17.432   3.055 -38.349  1.00  0.00           H  
ATOM   1817 3HD1 LEU T 106     -16.554   4.185 -39.407  1.00  0.00           H  
ATOM   1818 1HD2 LEU T 106     -13.797   3.403 -38.500  1.00  0.00           H  
ATOM   1819 2HD2 LEU T 106     -14.321   5.098 -38.653  1.00  0.00           H  
ATOM   1820 3HD2 LEU T 106     -13.637   4.513 -37.117  1.00  0.00           H  
ATOM   1821  N   ARG T 107     -17.640   5.619 -33.939  1.00  0.00           N  
ATOM   1822  CA  ARG T 107     -17.691   6.520 -32.823  1.00  0.00           C  
ATOM   1823  C   ARG T 107     -16.602   6.182 -31.848  1.00  0.00           C  
ATOM   1824  O   ARG T 107     -16.261   5.023 -31.665  1.00  0.00           O  
ATOM   1825  CB  ARG T 107     -19.012   6.462 -32.070  1.00  0.00           C  
ATOM   1826  CG  ARG T 107     -20.219   6.945 -32.858  1.00  0.00           C  
ATOM   1827  CD  ARG T 107     -21.466   7.059 -32.058  1.00  0.00           C  
ATOM   1828  NE  ARG T 107     -22.552   7.753 -32.732  1.00  0.00           N  
ATOM   1829  CZ  ARG T 107     -23.571   7.143 -33.368  1.00  0.00           C  
ATOM   1830  NH1 ARG T 107     -23.629   5.832 -33.454  1.00  0.00           N1+
ATOM   1831  NH2 ARG T 107     -24.501   7.899 -33.927  1.00  0.00           N  
ATOM   1832  H   ARG T 107     -17.413   4.648 -33.777  1.00  0.00           H  
ATOM   1833  HA  ARG T 107     -17.520   7.526 -33.209  1.00  0.00           H  
ATOM   1834 1HB  ARG T 107     -19.166   5.425 -31.776  1.00  0.00           H  
ATOM   1835 2HB  ARG T 107     -18.896   7.078 -31.178  1.00  0.00           H  
ATOM   1836 1HG  ARG T 107     -19.994   7.929 -33.270  1.00  0.00           H  
ATOM   1837 2HG  ARG T 107     -20.404   6.243 -33.672  1.00  0.00           H  
ATOM   1838 1HD  ARG T 107     -21.821   6.059 -31.811  1.00  0.00           H  
ATOM   1839 2HD  ARG T 107     -21.250   7.605 -31.141  1.00  0.00           H  
ATOM   1840  HE  ARG T 107     -22.719   8.745 -32.832  1.00  0.00           H  
ATOM   1841 1HH1 ARG T 107     -22.901   5.269 -33.037  1.00  0.00           H  
ATOM   1842 2HH1 ARG T 107     -24.401   5.394 -33.935  1.00  0.00           H  
ATOM   1843 1HH2 ARG T 107     -24.431   8.905 -33.867  1.00  0.00           H  
ATOM   1844 2HH2 ARG T 107     -25.274   7.468 -34.410  1.00  0.00           H  
ATOM   1845  N   ILE T 108     -16.012   7.225 -31.273  1.00  0.00           N  
ATOM   1846  CA  ILE T 108     -14.988   7.053 -30.256  1.00  0.00           C  
ATOM   1847  C   ILE T 108     -15.614   7.302 -28.909  1.00  0.00           C  
ATOM   1848  O   ILE T 108     -16.246   8.339 -28.717  1.00  0.00           O  
ATOM   1849  CB  ILE T 108     -13.807   8.028 -30.412  1.00  0.00           C  
ATOM   1850  CG1 ILE T 108     -13.089   7.790 -31.743  1.00  0.00           C  
ATOM   1851  CG2 ILE T 108     -12.839   7.881 -29.248  1.00  0.00           C  
ATOM   1852  CD1 ILE T 108     -12.520   6.397 -31.889  1.00  0.00           C  
ATOM   1853  H   ILE T 108     -16.279   8.158 -31.550  1.00  0.00           H  
ATOM   1854  HA  ILE T 108     -14.642   6.021 -30.306  1.00  0.00           H  
ATOM   1855  HB  ILE T 108     -14.189   9.048 -30.439  1.00  0.00           H  
ATOM   1856 1HG1 ILE T 108     -13.811   7.973 -32.538  1.00  0.00           H  
ATOM   1857 2HG1 ILE T 108     -12.283   8.521 -31.811  1.00  0.00           H  
ATOM   1858 1HG2 ILE T 108     -12.009   8.576 -29.374  1.00  0.00           H  
ATOM   1859 2HG2 ILE T 108     -13.356   8.098 -28.314  1.00  0.00           H  
ATOM   1860 3HG2 ILE T 108     -12.455   6.861 -29.221  1.00  0.00           H  
ATOM   1861 1HD1 ILE T 108     -12.027   6.305 -32.857  1.00  0.00           H  
ATOM   1862 2HD1 ILE T 108     -11.796   6.214 -31.095  1.00  0.00           H  
ATOM   1863 3HD1 ILE T 108     -13.324   5.666 -31.822  1.00  0.00           H  
ATOM   1864  N   ARG T 109     -15.420   6.366 -27.974  1.00  0.00           N  
ATOM   1865  CA  ARG T 109     -16.108   6.396 -26.688  1.00  0.00           C  
ATOM   1866  C   ARG T 109     -15.168   6.004 -25.565  1.00  0.00           C  
ATOM   1867  O   ARG T 109     -14.267   5.197 -25.739  1.00  0.00           O  
ATOM   1868  CB  ARG T 109     -17.298   5.449 -26.631  1.00  0.00           C  
ATOM   1869  CG  ARG T 109     -18.052   5.448 -25.310  1.00  0.00           C  
ATOM   1870  CD  ARG T 109     -19.206   4.515 -25.265  1.00  0.00           C  
ATOM   1871  NE  ARG T 109     -19.857   4.424 -23.968  1.00  0.00           N  
ATOM   1872  CZ  ARG T 109     -20.873   3.588 -23.679  1.00  0.00           C  
ATOM   1873  NH1 ARG T 109     -21.383   2.798 -24.598  1.00  0.00           N1+
ATOM   1874  NH2 ARG T 109     -21.361   3.600 -22.451  1.00  0.00           N  
ATOM   1875  H   ARG T 109     -14.774   5.615 -28.169  1.00  0.00           H  
ATOM   1876  HA  ARG T 109     -16.440   7.422 -26.524  1.00  0.00           H  
ATOM   1877 1HB  ARG T 109     -17.976   5.742 -27.431  1.00  0.00           H  
ATOM   1878 2HB  ARG T 109     -16.916   4.447 -26.826  1.00  0.00           H  
ATOM   1879 1HG  ARG T 109     -17.360   5.166 -24.516  1.00  0.00           H  
ATOM   1880 2HG  ARG T 109     -18.426   6.456 -25.125  1.00  0.00           H  
ATOM   1881 1HD  ARG T 109     -19.956   4.844 -25.984  1.00  0.00           H  
ATOM   1882 2HD  ARG T 109     -18.863   3.515 -25.530  1.00  0.00           H  
ATOM   1883  HE  ARG T 109     -19.671   4.936 -23.116  1.00  0.00           H  
ATOM   1884 1HH1 ARG T 109     -21.011   2.814 -25.537  1.00  0.00           H  
ATOM   1885 2HH1 ARG T 109     -22.145   2.179 -24.362  1.00  0.00           H  
ATOM   1886 1HH2 ARG T 109     -20.969   4.226 -21.761  1.00  0.00           H  
ATOM   1887 2HH2 ARG T 109     -22.123   2.984 -22.208  1.00  0.00           H  
ATOM   1888  N   THR T 110     -15.371   6.646 -24.420  1.00  0.00           N  
ATOM   1889  CA  THR T 110     -14.664   6.334 -23.185  1.00  0.00           C  
ATOM   1890  C   THR T 110     -15.718   6.150 -22.107  1.00  0.00           C  
ATOM   1891  O   THR T 110     -16.900   6.053 -22.393  1.00  0.00           O  
ATOM   1892  CB  THR T 110     -13.706   7.450 -22.728  1.00  0.00           C  
ATOM   1893  CG2 THR T 110     -12.770   7.847 -23.859  1.00  0.00           C  
ATOM   1894  OG1 THR T 110     -14.464   8.595 -22.316  1.00  0.00           O  
ATOM   1895  H   THR T 110     -16.056   7.388 -24.421  1.00  0.00           H  
ATOM   1896  HA  THR T 110     -14.128   5.396 -23.333  1.00  0.00           H  
ATOM   1897  HB  THR T 110     -13.120   7.090 -21.882  1.00  0.00           H  
ATOM   1898  HG1 THR T 110     -14.495   8.629 -21.356  1.00  0.00           H  
ATOM   1899 1HG2 THR T 110     -12.101   8.636 -23.516  1.00  0.00           H  
ATOM   1900 2HG2 THR T 110     -12.184   6.981 -24.167  1.00  0.00           H  
ATOM   1901 3HG2 THR T 110     -13.355   8.208 -24.704  1.00  0.00           H  
ATOM   1902  N   LEU T 111     -15.247   6.057 -20.870  1.00  0.00           N  
ATOM   1903  CA  LEU T 111     -16.049   6.062 -19.659  1.00  0.00           C  
ATOM   1904  C   LEU T 111     -16.724   7.400 -19.549  1.00  0.00           C  
ATOM   1905  O   LEU T 111     -16.087   8.404 -19.770  1.00  0.00           O  
ATOM   1906  CB  LEU T 111     -15.224   5.848 -18.384  1.00  0.00           C  
ATOM   1907  CG  LEU T 111     -14.652   4.439 -18.190  1.00  0.00           C  
ATOM   1908  CD1 LEU T 111     -13.957   4.354 -16.837  1.00  0.00           C  
ATOM   1909  CD2 LEU T 111     -15.774   3.416 -18.293  1.00  0.00           C  
ATOM   1910  H   LEU T 111     -14.243   5.976 -20.795  1.00  0.00           H  
ATOM   1911  HA  LEU T 111     -16.807   5.286 -19.760  1.00  0.00           H  
ATOM   1912 1HB  LEU T 111     -14.389   6.547 -18.390  1.00  0.00           H  
ATOM   1913 2HB  LEU T 111     -15.853   6.073 -17.521  1.00  0.00           H  
ATOM   1914  HG  LEU T 111     -13.907   4.239 -18.960  1.00  0.00           H  
ATOM   1915 1HD1 LEU T 111     -13.550   3.351 -16.700  1.00  0.00           H  
ATOM   1916 2HD1 LEU T 111     -13.146   5.081 -16.799  1.00  0.00           H  
ATOM   1917 3HD1 LEU T 111     -14.675   4.565 -16.046  1.00  0.00           H  
ATOM   1918 1HD2 LEU T 111     -15.367   2.414 -18.157  1.00  0.00           H  
ATOM   1919 2HD2 LEU T 111     -16.519   3.614 -17.522  1.00  0.00           H  
ATOM   1920 3HD2 LEU T 111     -16.241   3.487 -19.276  1.00  0.00           H  
ATOM   1921  N   PRO T 112     -17.968   7.428 -19.095  1.00  0.00           N  
ATOM   1922  CA  PRO T 112     -18.713   8.680 -18.952  1.00  0.00           C  
ATOM   1923  C   PRO T 112     -17.971   9.728 -18.117  1.00  0.00           C  
ATOM   1924  O   PRO T 112     -17.378   9.371 -17.104  1.00  0.00           O  
ATOM   1925  CB  PRO T 112     -19.977   8.221 -18.228  1.00  0.00           C  
ATOM   1926  CG  PRO T 112     -20.178   6.834 -18.702  1.00  0.00           C  
ATOM   1927  CD  PRO T 112     -18.822   6.239 -18.860  1.00  0.00           C  
ATOM   1928  HA  PRO T 112     -18.946   9.079 -19.950  1.00  0.00           H  
ATOM   1929 1HB  PRO T 112     -19.831   8.285 -17.139  1.00  0.00           H  
ATOM   1930 2HB  PRO T 112     -20.817   8.886 -18.479  1.00  0.00           H  
ATOM   1931 1HG  PRO T 112     -20.784   6.269 -17.979  1.00  0.00           H  
ATOM   1932 2HG  PRO T 112     -20.733   6.833 -19.651  1.00  0.00           H  
ATOM   1933 1HD  PRO T 112     -18.541   5.713 -17.936  1.00  0.00           H  
ATOM   1934 2HD  PRO T 112     -18.823   5.547 -19.716  1.00  0.00           H  
ATOM   1935  N   TRP T 113     -17.974  10.987 -18.566  1.00  0.00           N  
ATOM   1936  CA  TRP T 113     -17.397  12.082 -17.802  1.00  0.00           C  
ATOM   1937  C   TRP T 113     -15.920  11.869 -17.518  1.00  0.00           C  
ATOM   1938  O   TRP T 113     -15.413  12.385 -16.533  1.00  0.00           O  
ATOM   1939  CB  TRP T 113     -18.078  12.283 -16.467  1.00  0.00           C  
ATOM   1940  CG  TRP T 113     -19.546  12.281 -16.597  1.00  0.00           C  
ATOM   1941  CD1 TRP T 113     -20.426  11.447 -15.979  1.00  0.00           C  
ATOM   1942  CD2 TRP T 113     -20.327  13.209 -17.350  1.00  0.00           C  
ATOM   1943  CE2 TRP T 113     -21.673  12.858 -17.170  1.00  0.00           C  
ATOM   1944  CE3 TRP T 113     -20.015  14.296 -18.167  1.00  0.00           C  
ATOM   1945  NE1 TRP T 113     -21.707  11.770 -16.338  1.00  0.00           N  
ATOM   1946  CZ2 TRP T 113     -22.710  13.553 -17.780  1.00  0.00           C  
ATOM   1947  CZ3 TRP T 113     -21.035  14.979 -18.773  1.00  0.00           C  
ATOM   1948  CH2 TRP T 113     -22.375  14.611 -18.575  1.00  0.00           C  
ATOM   1949  H   TRP T 113     -18.391  11.180 -19.466  1.00  0.00           H  
ATOM   1950  HA  TRP T 113     -17.504  12.981 -18.408  1.00  0.00           H  
ATOM   1951 1HB  TRP T 113     -17.778  11.491 -15.782  1.00  0.00           H  
ATOM   1952 2HB  TRP T 113     -17.757  13.230 -16.034  1.00  0.00           H  
ATOM   1953  HD1 TRP T 113     -20.149  10.642 -15.301  1.00  0.00           H  
ATOM   1954  HE1 TRP T 113     -22.541  11.285 -16.038  1.00  0.00           H  
ATOM   1955  HE3 TRP T 113     -18.979  14.595 -18.318  1.00  0.00           H  
ATOM   1956  HZ2 TRP T 113     -23.755  13.278 -17.637  1.00  0.00           H  
ATOM   1957  HZ3 TRP T 113     -20.777  15.821 -19.417  1.00  0.00           H  
ATOM   1958  HH2 TRP T 113     -23.164  15.181 -19.067  1.00  0.00           H  
ATOM   1959  N   ALA T 114     -15.239  11.086 -18.353  1.00  0.00           N  
ATOM   1960  CA  ALA T 114     -13.834  10.776 -18.105  1.00  0.00           C  
ATOM   1961  C   ALA T 114     -12.913  11.950 -18.356  1.00  0.00           C  
ATOM   1962  O   ALA T 114     -13.180  12.775 -19.215  1.00  0.00           O  
ATOM   1963  CB  ALA T 114     -13.332   9.635 -18.965  1.00  0.00           C  
ATOM   1964  H   ALA T 114     -15.693  10.700 -19.168  1.00  0.00           H  
ATOM   1965  HA  ALA T 114     -13.756  10.499 -17.053  1.00  0.00           H  
ATOM   1966 1HB  ALA T 114     -12.282   9.446 -18.742  1.00  0.00           H  
ATOM   1967 2HB  ALA T 114     -13.915   8.739 -18.757  1.00  0.00           H  
ATOM   1968 3HB  ALA T 114     -13.436   9.900 -20.016  1.00  0.00           H  
ATOM   1969  N   HIS T 115     -11.792  11.963 -17.637  1.00  0.00           N  
ATOM   1970  CA  HIS T 115     -10.769  12.972 -17.801  1.00  0.00           C  
ATOM   1971  C   HIS T 115      -9.870  12.395 -18.854  1.00  0.00           C  
ATOM   1972  O   HIS T 115      -9.430  11.248 -18.767  1.00  0.00           O  
ATOM   1973  CB  HIS T 115      -9.949  13.224 -16.552  1.00  0.00           C  
ATOM   1974  CG  HIS T 115     -10.691  14.007 -15.520  1.00  0.00           C  
ATOM   1975  CD2 HIS T 115     -11.000  13.712 -14.237  1.00  0.00           C  
ATOM   1976  ND1 HIS T 115     -11.145  15.291 -15.739  1.00  0.00           N  
ATOM   1977  CE1 HIS T 115     -11.721  15.744 -14.640  1.00  0.00           C  
ATOM   1978  NE2 HIS T 115     -11.644  14.807 -13.713  1.00  0.00           N  
ATOM   1979  H   HIS T 115     -11.659  11.234 -16.951  1.00  0.00           H  
ATOM   1980  HA  HIS T 115     -11.237  13.885 -18.169  1.00  0.00           H  
ATOM   1981 1HB  HIS T 115      -9.646  12.272 -16.117  1.00  0.00           H  
ATOM   1982 2HB  HIS T 115      -9.042  13.767 -16.815  1.00  0.00           H  
ATOM   1983  HD2 HIS T 115     -10.784  12.778 -13.715  1.00  0.00           H  
ATOM   1984  HE1 HIS T 115     -12.182  16.725 -14.520  1.00  0.00           H  
ATOM   1985  HE2 HIS T 115     -11.998  14.879 -12.770  1.00  0.00           H  
ATOM   1986  N   LEU T 116      -9.620  13.223 -19.850  1.00  0.00           N  
ATOM   1987  CA  LEU T 116      -8.797  12.927 -20.996  1.00  0.00           C  
ATOM   1988  C   LEU T 116      -7.895  14.074 -21.391  1.00  0.00           C  
ATOM   1989  O   LEU T 116      -8.154  15.208 -21.035  1.00  0.00           O  
ATOM   1990  CB  LEU T 116      -9.616  12.569 -22.226  1.00  0.00           C  
ATOM   1991  CG  LEU T 116     -10.530  13.646 -22.811  1.00  0.00           C  
ATOM   1992  CD1 LEU T 116      -9.852  14.630 -23.722  1.00  0.00           C  
ATOM   1993  CD2 LEU T 116     -11.697  13.002 -23.478  1.00  0.00           C  
ATOM   1994  H   LEU T 116     -10.053  14.133 -19.777  1.00  0.00           H  
ATOM   1995  HA  LEU T 116      -8.169  12.080 -20.720  1.00  0.00           H  
ATOM   1996 1HB  LEU T 116      -8.936  12.273 -23.023  1.00  0.00           H  
ATOM   1997 2HB  LEU T 116     -10.252  11.718 -21.985  1.00  0.00           H  
ATOM   1998  HG  LEU T 116     -10.884  14.297 -22.011  1.00  0.00           H  
ATOM   1999 1HD1 LEU T 116     -10.583  15.353 -24.085  1.00  0.00           H  
ATOM   2000 2HD1 LEU T 116      -9.069  15.154 -23.173  1.00  0.00           H  
ATOM   2001 3HD1 LEU T 116      -9.414  14.102 -24.567  1.00  0.00           H  
ATOM   2002 1HD2 LEU T 116     -12.349  13.772 -23.894  1.00  0.00           H  
ATOM   2003 2HD2 LEU T 116     -11.346  12.352 -24.278  1.00  0.00           H  
ATOM   2004 3HD2 LEU T 116     -12.252  12.412 -22.748  1.00  0.00           H  
ATOM   2005  N   LYS T 117      -6.810  13.774 -22.090  1.00  0.00           N  
ATOM   2006  CA  LYS T 117      -5.880  14.801 -22.517  1.00  0.00           C  
ATOM   2007  C   LYS T 117      -6.193  15.333 -23.896  1.00  0.00           C  
ATOM   2008  O   LYS T 117      -6.695  14.622 -24.732  1.00  0.00           O  
ATOM   2009  CB  LYS T 117      -4.433  14.307 -22.550  1.00  0.00           C  
ATOM   2010  CG  LYS T 117      -3.929  13.747 -21.227  1.00  0.00           C  
ATOM   2011  CD  LYS T 117      -3.925  14.811 -20.141  1.00  0.00           C  
ATOM   2012  CE  LYS T 117      -2.851  15.859 -20.395  1.00  0.00           C  
ATOM   2013  NZ  LYS T 117      -2.729  16.817 -19.263  1.00  0.00           N1+
ATOM   2014  H   LYS T 117      -6.624  12.810 -22.331  1.00  0.00           H  
ATOM   2015  HA  LYS T 117      -5.970  15.622 -21.805  1.00  0.00           H  
ATOM   2016 1HB  LYS T 117      -4.332  13.527 -23.305  1.00  0.00           H  
ATOM   2017 2HB  LYS T 117      -3.775  15.127 -22.838  1.00  0.00           H  
ATOM   2018 1HG  LYS T 117      -4.570  12.921 -20.914  1.00  0.00           H  
ATOM   2019 2HG  LYS T 117      -2.916  13.367 -21.355  1.00  0.00           H  
ATOM   2020 1HD  LYS T 117      -4.899  15.302 -20.109  1.00  0.00           H  
ATOM   2021 2HD  LYS T 117      -3.742  14.344 -19.174  1.00  0.00           H  
ATOM   2022 1HE  LYS T 117      -1.891  15.366 -20.543  1.00  0.00           H  
ATOM   2023 2HE  LYS T 117      -3.093  16.415 -21.301  1.00  0.00           H  
ATOM   2024 1HZ  LYS T 117      -2.008  17.494 -19.470  1.00  0.00           H  
ATOM   2025 2HZ  LYS T 117      -3.609  17.294 -19.129  1.00  0.00           H  
ATOM   2026 3HZ  LYS T 117      -2.487  16.315 -18.421  1.00  0.00           H  
ATOM   2027  N   ALA T 118      -5.775  16.532 -24.208  1.00  0.00           N  
ATOM   2028  CA  ALA T 118      -6.135  17.028 -25.518  1.00  0.00           C  
ATOM   2029  C   ALA T 118      -5.025  17.809 -26.206  1.00  0.00           C  
ATOM   2030  O   ALA T 118      -5.234  18.962 -26.597  1.00  0.00           O  
ATOM   2031  CB  ALA T 118      -7.362  17.951 -25.479  1.00  0.00           C  
ATOM   2032  H   ALA T 118      -5.227  17.117 -23.594  1.00  0.00           H  
ATOM   2033  HA  ALA T 118      -6.361  16.154 -26.129  1.00  0.00           H  
ATOM   2034 1HB  ALA T 118      -7.590  18.297 -26.487  1.00  0.00           H  
ATOM   2035 2HB  ALA T 118      -8.215  17.403 -25.081  1.00  0.00           H  
ATOM   2036 3HB  ALA T 118      -7.151  18.808 -24.841  1.00  0.00           H  
ATOM   2037  N   ALA T 119      -3.866  17.166 -26.376  1.00  0.00           N  
ATOM   2038  CA  ALA T 119      -2.756  17.810 -27.034  1.00  0.00           C  
ATOM   2039  C   ALA T 119      -2.739  17.003 -28.326  1.00  0.00           C  
ATOM   2040  O   ALA T 119      -2.942  15.796 -28.299  1.00  0.00           O  
ATOM   2041  CB  ALA T 119      -1.464  17.651 -26.345  1.00  0.00           C  
ATOM   2042  H   ALA T 119      -3.759  16.219 -26.043  1.00  0.00           H  
ATOM   2043  HA  ALA T 119      -3.007  18.852 -27.231  1.00  0.00           H  
ATOM   2044 1HB  ALA T 119      -0.685  18.165 -26.908  1.00  0.00           H  
ATOM   2045 2HB  ALA T 119      -1.530  18.077 -25.344  1.00  0.00           H  
ATOM   2046 3HB  ALA T 119      -1.219  16.591 -26.273  1.00  0.00           H  
ATOM   2047  N   PRO T 120      -2.439  17.668 -29.452  1.00  0.00           N  
ATOM   2048  CA  PRO T 120      -2.347  17.056 -30.779  1.00  0.00           C  
ATOM   2049  C   PRO T 120      -1.394  15.886 -30.841  1.00  0.00           C  
ATOM   2050  O   PRO T 120      -1.573  14.991 -31.647  1.00  0.00           O  
ATOM   2051  CB  PRO T 120      -1.848  18.214 -31.649  1.00  0.00           C  
ATOM   2052  CG  PRO T 120      -2.374  19.434 -30.973  1.00  0.00           C  
ATOM   2053  CD  PRO T 120      -2.259  19.125 -29.504  1.00  0.00           C  
ATOM   2054  HA  PRO T 120      -3.345  16.711 -31.089  1.00  0.00           H  
ATOM   2055 1HB  PRO T 120      -0.750  18.198 -31.705  1.00  0.00           H  
ATOM   2056 2HB  PRO T 120      -2.223  18.101 -32.678  1.00  0.00           H  
ATOM   2057 1HG  PRO T 120      -1.788  20.315 -31.268  1.00  0.00           H  
ATOM   2058 2HG  PRO T 120      -3.412  19.623 -31.285  1.00  0.00           H  
ATOM   2059 1HD  PRO T 120      -1.264  19.425 -29.143  1.00  0.00           H  
ATOM   2060 2HD  PRO T 120      -3.048  19.658 -28.953  1.00  0.00           H  
ATOM   2061  N   PHE T 121      -0.367  15.928 -30.020  1.00  0.00           N  
ATOM   2062  CA  PHE T 121       0.615  14.868 -29.990  1.00  0.00           C  
ATOM   2063  C   PHE T 121       0.490  13.944 -28.788  1.00  0.00           C  
ATOM   2064  O   PHE T 121       1.364  13.136 -28.544  1.00  0.00           O  
ATOM   2065  CB  PHE T 121       2.058  15.405 -29.983  1.00  0.00           C  
ATOM   2066  CG  PHE T 121       2.309  16.457 -28.947  1.00  0.00           C  
ATOM   2067  CD1 PHE T 121       2.310  17.800 -29.293  1.00  0.00           C  
ATOM   2068  CD2 PHE T 121       2.543  16.117 -27.640  1.00  0.00           C  
ATOM   2069  CE1 PHE T 121       2.545  18.766 -28.341  1.00  0.00           C  
ATOM   2070  CE2 PHE T 121       2.763  17.070 -26.692  1.00  0.00           C  
ATOM   2071  CZ  PHE T 121       2.774  18.393 -27.041  1.00  0.00           C  
ATOM   2072  H   PHE T 121      -0.260  16.716 -29.397  1.00  0.00           H  
ATOM   2073  HA  PHE T 121       0.457  14.275 -30.891  1.00  0.00           H  
ATOM   2074 1HB  PHE T 121       2.750  14.584 -29.806  1.00  0.00           H  
ATOM   2075 2HB  PHE T 121       2.294  15.828 -30.958  1.00  0.00           H  
ATOM   2076  HD1 PHE T 121       2.120  18.083 -30.328  1.00  0.00           H  
ATOM   2077  HD2 PHE T 121       2.535  15.062 -27.361  1.00  0.00           H  
ATOM   2078  HE1 PHE T 121       2.548  19.819 -28.623  1.00  0.00           H  
ATOM   2079  HE2 PHE T 121       2.931  16.780 -25.655  1.00  0.00           H  
ATOM   2080  HZ  PHE T 121       2.967  19.150 -26.282  1.00  0.00           H  
ATOM   2081  N   LEU T 122      -0.644  14.034 -28.097  1.00  0.00           N  
ATOM   2082  CA  LEU T 122      -0.973  13.214 -26.921  1.00  0.00           C  
ATOM   2083  C   LEU T 122      -2.098  12.289 -27.365  1.00  0.00           C  
ATOM   2084  O   LEU T 122      -1.917  11.088 -27.459  1.00  0.00           O  
ATOM   2085  CB  LEU T 122      -1.468  14.027 -25.727  1.00  0.00           C  
ATOM   2086  CG  LEU T 122      -0.538  14.296 -24.549  1.00  0.00           C  
ATOM   2087  CD1 LEU T 122       0.764  14.812 -25.046  1.00  0.00           C  
ATOM   2088  CD2 LEU T 122      -1.171  15.305 -23.618  1.00  0.00           C  
ATOM   2089  H   LEU T 122      -1.312  14.720 -28.422  1.00  0.00           H  
ATOM   2090  HA  LEU T 122      -0.094  12.625 -26.661  1.00  0.00           H  
ATOM   2091 1HB  LEU T 122      -1.779  15.008 -26.080  1.00  0.00           H  
ATOM   2092 2HB  LEU T 122      -2.336  13.524 -25.301  1.00  0.00           H  
ATOM   2093  HG  LEU T 122      -0.360  13.368 -24.006  1.00  0.00           H  
ATOM   2094 1HD1 LEU T 122       1.425  15.003 -24.201  1.00  0.00           H  
ATOM   2095 2HD1 LEU T 122       1.222  14.072 -25.703  1.00  0.00           H  
ATOM   2096 3HD1 LEU T 122       0.602  15.738 -25.597  1.00  0.00           H  
ATOM   2097 1HD2 LEU T 122      -0.503  15.493 -22.778  1.00  0.00           H  
ATOM   2098 2HD2 LEU T 122      -1.348  16.236 -24.158  1.00  0.00           H  
ATOM   2099 3HD2 LEU T 122      -2.119  14.914 -23.248  1.00  0.00           H  
ATOM   2100  N   THR T 123      -3.244  12.887 -27.671  1.00  0.00           N  
ATOM   2101  CA  THR T 123      -4.436  12.169 -28.087  1.00  0.00           C  
ATOM   2102  C   THR T 123      -4.733  12.284 -29.587  1.00  0.00           C  
ATOM   2103  O   THR T 123      -4.722  13.379 -30.128  1.00  0.00           O  
ATOM   2104  CB  THR T 123      -5.699  12.650 -27.350  1.00  0.00           C  
ATOM   2105  CG2 THR T 123      -6.925  11.898 -27.848  1.00  0.00           C  
ATOM   2106  OG1 THR T 123      -5.547  12.430 -25.941  1.00  0.00           O  
ATOM   2107  H   THR T 123      -3.274  13.895 -27.607  1.00  0.00           H  
ATOM   2108  HA  THR T 123      -4.261  11.118 -27.856  1.00  0.00           H  
ATOM   2109  HB  THR T 123      -5.838  13.717 -27.525  1.00  0.00           H  
ATOM   2110  HG1 THR T 123      -6.076  13.070 -25.460  1.00  0.00           H  
ATOM   2111 1HG2 THR T 123      -7.809  12.252 -27.316  1.00  0.00           H  
ATOM   2112 2HG2 THR T 123      -7.050  12.073 -28.916  1.00  0.00           H  
ATOM   2113 3HG2 THR T 123      -6.796  10.832 -27.667  1.00  0.00           H  
ATOM   2114  N   TYR T 124      -5.067  11.168 -30.238  1.00  0.00           N  
ATOM   2115  CA  TYR T 124      -5.341  11.152 -31.677  1.00  0.00           C  
ATOM   2116  C   TYR T 124      -6.086   9.937 -32.207  1.00  0.00           C  
ATOM   2117  O   TYR T 124      -6.377   9.029 -31.490  1.00  0.00           O  
ATOM   2118  CB  TYR T 124      -4.065  11.257 -32.502  1.00  0.00           C  
ATOM   2119  CG  TYR T 124      -2.975  10.268 -32.147  1.00  0.00           C  
ATOM   2120  CD1 TYR T 124      -1.939  10.627 -31.310  1.00  0.00           C  
ATOM   2121  CD2 TYR T 124      -2.933   9.007 -32.716  1.00  0.00           C  
ATOM   2122  CE1 TYR T 124      -0.939   9.761 -31.014  1.00  0.00           C  
ATOM   2123  CE2 TYR T 124      -1.938   8.152 -32.423  1.00  0.00           C  
ATOM   2124  CZ  TYR T 124      -0.951   8.541 -31.575  1.00  0.00           C  
ATOM   2125  OH  TYR T 124       0.058   7.672 -31.270  1.00  0.00           O  
ATOM   2126  H   TYR T 124      -5.133  10.307 -29.716  1.00  0.00           H  
ATOM   2127  HA  TYR T 124      -5.959  12.029 -31.874  1.00  0.00           H  
ATOM   2128 1HB  TYR T 124      -4.302  11.114 -33.558  1.00  0.00           H  
ATOM   2129 2HB  TYR T 124      -3.643  12.257 -32.395  1.00  0.00           H  
ATOM   2130  HD1 TYR T 124      -1.912  11.626 -30.874  1.00  0.00           H  
ATOM   2131  HD2 TYR T 124      -3.715   8.696 -33.411  1.00  0.00           H  
ATOM   2132  HE1 TYR T 124      -0.131  10.068 -30.351  1.00  0.00           H  
ATOM   2133  HE2 TYR T 124      -1.926   7.156 -32.866  1.00  0.00           H  
ATOM   2134  HH  TYR T 124      -0.084   6.843 -31.734  1.00  0.00           H  
ATOM   2135  N   PHE T 125      -6.347   9.902 -33.493  1.00  0.00           N  
ATOM   2136  CA  PHE T 125      -7.131   8.819 -34.059  1.00  0.00           C  
ATOM   2137  C   PHE T 125      -7.044   8.891 -35.584  1.00  0.00           C  
ATOM   2138  O   PHE T 125      -7.428   9.875 -36.179  1.00  0.00           O  
ATOM   2139  CB  PHE T 125      -8.607   8.882 -33.676  1.00  0.00           C  
ATOM   2140  CG  PHE T 125      -9.483   8.071 -34.567  1.00  0.00           C  
ATOM   2141  CD1 PHE T 125      -9.271   6.713 -34.723  1.00  0.00           C  
ATOM   2142  CD2 PHE T 125     -10.483   8.669 -35.294  1.00  0.00           C  
ATOM   2143  CE1 PHE T 125     -10.063   5.979 -35.556  1.00  0.00           C  
ATOM   2144  CE2 PHE T 125     -11.262   7.933 -36.137  1.00  0.00           C  
ATOM   2145  CZ  PHE T 125     -11.061   6.587 -36.263  1.00  0.00           C  
ATOM   2146  H   PHE T 125      -6.003  10.631 -34.103  1.00  0.00           H  
ATOM   2147  HA  PHE T 125      -6.688   7.881 -33.720  1.00  0.00           H  
ATOM   2148 1HB  PHE T 125      -8.732   8.528 -32.653  1.00  0.00           H  
ATOM   2149 2HB  PHE T 125      -8.947   9.916 -33.707  1.00  0.00           H  
ATOM   2150  HD1 PHE T 125      -8.463   6.233 -34.170  1.00  0.00           H  
ATOM   2151  HD2 PHE T 125     -10.646   9.742 -35.198  1.00  0.00           H  
ATOM   2152  HE1 PHE T 125      -9.901   4.906 -35.657  1.00  0.00           H  
ATOM   2153  HE2 PHE T 125     -12.049   8.422 -36.712  1.00  0.00           H  
ATOM   2154  HZ  PHE T 125     -11.694   6.002 -36.928  1.00  0.00           H  
ATOM   2155  N   GLY T 126      -6.517   7.849 -36.204  1.00  0.00           N  
ATOM   2156  CA  GLY T 126      -6.271   7.863 -37.624  1.00  0.00           C  
ATOM   2157  C   GLY T 126      -6.490   6.502 -38.260  1.00  0.00           C  
ATOM   2158  O   GLY T 126      -6.574   5.496 -37.579  1.00  0.00           O  
ATOM   2159  H   GLY T 126      -6.280   7.025 -35.670  1.00  0.00           H  
ATOM   2160 1HA  GLY T 126      -6.980   8.566 -38.063  1.00  0.00           H  
ATOM   2161 2HA  GLY T 126      -5.229   8.144 -37.764  1.00  0.00           H  
ATOM   2162  N   LEU T 127      -6.666   6.487 -39.569  1.00  0.00           N  
ATOM   2163  CA  LEU T 127      -6.809   5.257 -40.347  1.00  0.00           C  
ATOM   2164  C   LEU T 127      -6.273   5.447 -41.752  1.00  0.00           C  
ATOM   2165  O   LEU T 127      -6.049   6.555 -42.188  1.00  0.00           O  
ATOM   2166  CB  LEU T 127      -8.274   4.797 -40.475  1.00  0.00           C  
ATOM   2167  CG  LEU T 127      -9.360   5.701 -41.058  1.00  0.00           C  
ATOM   2168  CD1 LEU T 127      -9.120   6.025 -42.468  1.00  0.00           C  
ATOM   2169  CD2 LEU T 127     -10.629   4.939 -40.981  1.00  0.00           C  
ATOM   2170  H   LEU T 127      -6.699   7.377 -40.045  1.00  0.00           H  
ATOM   2171  HA  LEU T 127      -6.219   4.490 -39.848  1.00  0.00           H  
ATOM   2172 1HB  LEU T 127      -8.305   3.904 -41.099  1.00  0.00           H  
ATOM   2173 2HB  LEU T 127      -8.645   4.534 -39.485  1.00  0.00           H  
ATOM   2174  HG  LEU T 127      -9.421   6.619 -40.472  1.00  0.00           H  
ATOM   2175 1HD1 LEU T 127      -9.918   6.671 -42.834  1.00  0.00           H  
ATOM   2176 2HD1 LEU T 127      -8.165   6.542 -42.564  1.00  0.00           H  
ATOM   2177 3HD1 LEU T 127      -9.098   5.107 -43.053  1.00  0.00           H  
ATOM   2178 1HD2 LEU T 127     -11.441   5.543 -41.385  1.00  0.00           H  
ATOM   2179 2HD2 LEU T 127     -10.536   4.020 -41.561  1.00  0.00           H  
ATOM   2180 3HD2 LEU T 127     -10.843   4.692 -39.942  1.00  0.00           H  
ATOM   2181  N   PHE T 128      -6.016   4.351 -42.436  1.00  0.00           N  
ATOM   2182  CA  PHE T 128      -5.572   4.402 -43.833  1.00  0.00           C  
ATOM   2183  C   PHE T 128      -5.967   3.096 -44.521  1.00  0.00           C  
ATOM   2184  O   PHE T 128      -6.132   2.075 -43.878  1.00  0.00           O  
ATOM   2185  CB  PHE T 128      -4.051   4.563 -43.979  1.00  0.00           C  
ATOM   2186  CG  PHE T 128      -3.249   3.577 -43.208  1.00  0.00           C  
ATOM   2187  CD1 PHE T 128      -2.888   2.371 -43.764  1.00  0.00           C  
ATOM   2188  CD2 PHE T 128      -2.812   3.880 -41.938  1.00  0.00           C  
ATOM   2189  CE1 PHE T 128      -2.121   1.470 -43.046  1.00  0.00           C  
ATOM   2190  CE2 PHE T 128      -2.052   3.000 -41.219  1.00  0.00           C  
ATOM   2191  CZ  PHE T 128      -1.697   1.793 -41.766  1.00  0.00           C  
ATOM   2192  H   PHE T 128      -6.129   3.452 -41.988  1.00  0.00           H  
ATOM   2193  HA  PHE T 128      -6.092   5.231 -44.315  1.00  0.00           H  
ATOM   2194 1HB  PHE T 128      -3.774   4.470 -45.028  1.00  0.00           H  
ATOM   2195 2HB  PHE T 128      -3.758   5.559 -43.651  1.00  0.00           H  
ATOM   2196  HD1 PHE T 128      -3.211   2.134 -44.778  1.00  0.00           H  
ATOM   2197  HD2 PHE T 128      -3.095   4.839 -41.502  1.00  0.00           H  
ATOM   2198  HE1 PHE T 128      -1.853   0.510 -43.488  1.00  0.00           H  
ATOM   2199  HE2 PHE T 128      -1.728   3.258 -40.211  1.00  0.00           H  
ATOM   2200  HZ  PHE T 128      -1.089   1.091 -41.199  1.00  0.00           H  
ATOM   2201  N   GLN T 129      -6.205   3.158 -45.820  1.00  0.00           N  
ATOM   2202  CA  GLN T 129      -6.642   1.987 -46.548  1.00  0.00           C  
ATOM   2203  C   GLN T 129      -5.471   1.044 -46.727  1.00  0.00           C  
ATOM   2204  O   GLN T 129      -4.353   1.463 -47.020  1.00  0.00           O  
ATOM   2205  CB  GLN T 129      -7.184   2.310 -47.928  1.00  0.00           C  
ATOM   2206  CG  GLN T 129      -7.973   1.182 -48.511  1.00  0.00           C  
ATOM   2207  CD  GLN T 129      -8.519   1.517 -49.865  1.00  0.00           C  
ATOM   2208  NE2 GLN T 129      -9.663   2.175 -49.880  1.00  0.00           N  
ATOM   2209  OE1 GLN T 129      -7.933   1.168 -50.897  1.00  0.00           O  
ATOM   2210  H   GLN T 129      -6.084   4.030 -46.318  1.00  0.00           H  
ATOM   2211  HA  GLN T 129      -7.405   1.494 -45.946  1.00  0.00           H  
ATOM   2212 1HB  GLN T 129      -7.819   3.194 -47.872  1.00  0.00           H  
ATOM   2213 2HB  GLN T 129      -6.356   2.545 -48.598  1.00  0.00           H  
ATOM   2214 1HG  GLN T 129      -7.325   0.310 -48.605  1.00  0.00           H  
ATOM   2215 2HG  GLN T 129      -8.808   0.956 -47.848  1.00  0.00           H  
ATOM   2216 1HE2 GLN T 129     -10.082   2.429 -50.753  1.00  0.00           H  
ATOM   2217 2HE2 GLN T 129     -10.112   2.418 -49.020  1.00  0.00           H  
ATOM   2218  N   VAL T 130      -5.760  -0.245 -46.596  1.00  0.00           N  
ATOM   2219  CA  VAL T 130      -4.768  -1.289 -46.803  1.00  0.00           C  
ATOM   2220  C   VAL T 130      -5.211  -1.949 -48.107  1.00  0.00           C  
ATOM   2221  O   VAL T 130      -6.225  -2.626 -48.156  1.00  0.00           O  
ATOM   2222  CB  VAL T 130      -4.745  -2.357 -45.695  1.00  0.00           C  
ATOM   2223  CG1 VAL T 130      -3.719  -3.435 -46.013  1.00  0.00           C  
ATOM   2224  CG2 VAL T 130      -4.446  -1.706 -44.353  1.00  0.00           C  
ATOM   2225  H   VAL T 130      -6.703  -0.505 -46.345  1.00  0.00           H  
ATOM   2226  HA  VAL T 130      -3.792  -0.820 -46.934  1.00  0.00           H  
ATOM   2227  HB  VAL T 130      -5.720  -2.845 -45.653  1.00  0.00           H  
ATOM   2228 1HG1 VAL T 130      -3.717  -4.181 -45.219  1.00  0.00           H  
ATOM   2229 2HG1 VAL T 130      -3.974  -3.911 -46.959  1.00  0.00           H  
ATOM   2230 3HG1 VAL T 130      -2.730  -2.983 -46.087  1.00  0.00           H  
ATOM   2231 1HG2 VAL T 130      -4.432  -2.468 -43.574  1.00  0.00           H  
ATOM   2232 2HG2 VAL T 130      -3.473  -1.214 -44.396  1.00  0.00           H  
ATOM   2233 3HG2 VAL T 130      -5.215  -0.969 -44.127  1.00  0.00           H  
ATOM   2234  N   HIS T 131      -4.413  -1.772 -49.155  1.00  0.00           N  
ATOM   2235  CA  HIS T 131      -4.751  -2.259 -50.492  1.00  0.00           C  
ATOM   2236  C   HIS T 131      -3.521  -2.801 -51.218  1.00  0.00           C  
ATOM   2237  O   HIS T 131      -2.422  -2.801 -50.679  1.00  0.00           O  
ATOM   2238  CB  HIS T 131      -5.357  -1.173 -51.383  1.00  0.00           C  
ATOM   2239  CG  HIS T 131      -4.497   0.050 -51.525  1.00  0.00           C  
ATOM   2240  CD2 HIS T 131      -4.398   1.160 -50.754  1.00  0.00           C  
ATOM   2241  ND1 HIS T 131      -3.629   0.244 -52.580  1.00  0.00           N  
ATOM   2242  CE1 HIS T 131      -3.023   1.407 -52.445  1.00  0.00           C  
ATOM   2243  NE2 HIS T 131      -3.475   1.986 -51.348  1.00  0.00           N  
ATOM   2244  OXT HIS T 131      -3.625  -3.235 -52.332  1.00  0.00           O1-
ATOM   2245  H   HIS T 131      -3.541  -1.281 -49.015  1.00  0.00           H  
ATOM   2246  HA  HIS T 131      -5.465  -3.073 -50.364  1.00  0.00           H  
ATOM   2247 1HB  HIS T 131      -5.535  -1.577 -52.379  1.00  0.00           H  
ATOM   2248 2HB  HIS T 131      -6.319  -0.863 -50.977  1.00  0.00           H  
ATOM   2249  HD2 HIS T 131      -4.947   1.358 -49.834  1.00  0.00           H  
ATOM   2250  HE1 HIS T 131      -2.276   1.819 -53.125  1.00  0.00           H  
ATOM   2251  HE2 HIS T 131      -3.192   2.890 -50.997  1.00  0.00           H  
END
