# Supplementary material for: Evaluation of Computationally Designed Peptides against TWEAK, a Cytokine of the Tumour Necrosis Factor Ligand Family
Source: Int J Mol Sci. 2021 Jan 21;22(3):1066. doi: 10.3390/ijms22031066 (PMC7866087; doi:10.3390/ijms22031066)
Supplement: Supplementary file 1 [file ijms-22-01066-s001.zip › suppl/File5.xlsx]

## Sheet: mRNA quantification pools
Gene	BRV5-NT	BRV5-T	Pool 1	Pool 2	Pool 3	Pool 4	Pool 5	Pool 6	Mean	SD
TRAF2	0.0917702	0.0999034	0.0129096	0.0610295	0.0598175	0.0889268	0.0371252	0.0275798	0.0598828	0.0321408
TNFRSF12A	0.0638849	0.0693407	0.0182731	0.118383	0.138833	0.229978	0.0570872	0.114551	0.101291	0.0651412
MAP4K4	0.673027	0.770695	0.239044	1.22405	0.987275	1.87493	1.01565	1.54158	1.04078	0.51195
NFKB2	0.101284	0.193047	0.0430692	0.241869	0.160638	0.440376	0.182456	0.216694	0.197429	0.117131
MAPK14	0.570282	0.587674	0.171922	0.62846	0.522456	0.798512	0.524514	0.564963	0.546098	0.174928
JUN	0.0452843	0.0456622	0.0534938	0.27303	0.160567	0.382241	0.168019	0.36245	0.186343	0.138997
IL6	0.000797169	0.000781812	0.00117513	0.00191576	0.00208548	0.00234149	0.00205091	0.00123225	0.0015475	0.000620622
HSP90B1	7.96629	8.39192	2.79303	15.0601	10.3484	17.0615	9.97215	13.7675	10.6701	4.54902
BIRC2	0.86565	1.44842	0.549271	1.3252	0.958173	1.40555	0.898179	1.07126	1.06521	0.310687
Z-Score
Gene	BrV5(-T)	BrV5(+T)	Pool 1	Pool 2	Pool 3	Pool 4	Pool 5	Pool 6
TRAF2	0.99212	1.24517	-1.46148	0.0356802	-0.00203036	0.90365	-0.708058	-1.00505
TNFRSF12A	-0.574237	-0.490483	-1.27444	0.262376	0.576317	1.9755	-0.67859	0.203557
MAP4K4	-0.718339	-0.527561	-1.56605	0.357981	-0.104513	1.62935	-0.0490873	0.978212
NFKB2	-0.820835	-0.0374159	-1.31784	0.379406	-0.314107	2.07415	-0.127829	0.164471
MAPK14	0.138252	0.237674	-2.13903	0.470836	-0.135152	1.44296	-0.123387	0.107845
JUN	-1.01483	-1.01211	-0.955771	0.623657	-0.185444	1.40936	-0.131831	1.26698
IL6	-1.209	-1.23374	-0.599999	0.593367	0.866836	1.27935	0.811144	-0.50796
HSP90B1	-0.594375	-0.500809	-1.7316	0.965048	-0.070715	1.405	-0.153432	0.680882
BIRC2	-0.642327	1.23343	-1.66065	0.836802	-0.344525	1.09543	-0.537626	0.0194604

## Sheet: mRNA quantification peptides
Gene	NT				T				P45		P46		P42		P49		P3		P4		P11		P13		P1		P9		P30		P35		P41		P43		P7		P14
TRAF2	0.0705884	0.0748967	0.0890355	0.0948401	0.0523595	0.047879	0.0799526	0.0870421	0.0077383	0.0102724	0.0164085	0.0159186	0.0176903	0.015993	0.00809965	0.00703825	0.0097343	0.00911994	0.0148138	0.0131274	0.0103567	0.0103762	0.0250277	0.0244575	0.00963663	0.0123663	0.0126806	0.0160438	0.00977872	0.0110596	0.00777412	0.00855082	0.0148901	0.0157429	0.011712	0.0103529	0.0147696	0.0152099	0.00763657	0.00848618
TNFRSF12A	0.0382892	0.0382075	0.0453329	0.0426406	0.0343531	0.0337867	0.03969	0.0376324	0.0199289	0.0207049	0.0188994	0.0176727	0.0235717	0.0229304	0.0117133	0.0102916	0.0321085	0.0283793	0.0167552	0.0132234	0.0187129	0.0186656	0.0285637	0.0285022	0.0187064	0.0208025	0.0206768	0.02168	0.00973954	0.0117355	0.0113159	0.0112941	0.015203	0.0138322	0.0121547	0.00938174	0.0155451	0.0151822	0.0215739	0.0244638
MAP4K4	0.182	0.20247	0.228895	0.233476	0.184437	0.161952	0.258674	0.234247	0.176097	0.192932	0.196537	0.224475	0.211881	0.247287	0.126551	0.134566	0.235632	0.242093	0.197215	0.228382	0.200104	0.19718	0.259295	0.246834	0.169534	0.171898	0.165102	0.193919	0.113312	0.132128	0.107914	0.12578	0.186381	0.197768	0.146655	0.133218	0.159528	0.151879	0.171122	0.174127
NFKB2	0.032284	0.0365192	0.0476125	0.0429676	0.0531327	0.0440671	0.0625122	0.0613308	0.0393802	0.0436252	0.0559289	0.0524118	0.0490201	0.0610583	0.0282449	0.0284819	0.0551627	0.0515324	0.0423706	0.0467807	0.0483365	0.0456718	0.050871	0.0536841	0.04144	0.0369997	0.0379346	0.0331715	0.0249328	0.0282105	0.0266312	0.022665	0.0350631	0.0320609	0.0312079	0.0243378	0.0349038	0.0321564	0.0344357	0.038022
MAPK14	0.296839	0.339869	0.355622	0.307563	0.332808	0.295849	0.374791	0.332009	0.198232	0.216533	0.245631	0.214685	0.212396	0.233208	0.162507	0.171309	0.216547	0.224453	0.192711	0.205906	0.21786	0.21902	0.243093	0.234419	0.167109	0.159747	0.169567	0.160997	0.133642	0.13984	0.140199	0.133483	0.180391	0.168323	0.153884	0.131796	0.178528	0.151341	0.174065	0.145515
JUN	0.0256345	0.0257554	0.03091	0.0348394	0.0225302	0.0234528	0.035347	0.0321573	0.0727093	0.105303	0.0830532	0.0929632	0.0768483	0.0847892	0.0754317	0.0834877	0.149847	0.138271	0.0934104	0.111599	0.098184	0.102948	0.418952	0.432527	0.0653529	0.0762896	0.0815089	0.0891759	0.0511146	0.0550617	0.0527957	0.0535476	0.072001	0.0704563	0.0589983	0.0508683	0.132063	0.11024	0.0755756	0.075073
IL6	9.19443e-05	0.000281888	0	0	0.000150128	2.55733e-05	4.12856e-298	3.9629e-298	0.00149664	0.00167865	0.00168028	0.00205876	0.00172332	0.0025962	0.000709148	0.000822694	0.00401588	0.00246225	0.00151398	0.00241794	0.00117769	0.00193828	0.00545719	0.00499462	0.0023067	0.00242371	0.00172772	0.00173773	0.00177901	0.00189429	0.00211987	0.00211603	0.00139033	0.000747956	0.00139385	0.00114695	0.00219866	0.00279861	0.00265592	0.0022623
HSP90B1	2.26044	2.38518	3.07008	3.01928	2.64939	2.41207	3.03663	2.83977	2.12262	2.45025	2.31996	2.3087	2.68327	2.8231	1.91243	2.04197	3.77313	4.04519	2.30784	2.53822	2.37583	2.70417	2.2352	2.13144	1.87357	2.00086	1.84368	2.08685	1.5246	1.9206	1.57843	1.66381	1.93483	2.02289	1.51285	1.49657	2.01666	1.88722	1.77416	1.89503
BIRC2	0.665636	0.693402	0.674721	0.721573	0.978195	0.939615	1.02737	1.01059	0.499026	0.617682	0.537195	0.545768	0.51094	0.566763	0.555143	0.528686	0.685566	0.75374	0.606907	0.646511	0.61572	0.671918	0.417733	0.443642	0.538048	0.655229	0.519724	0.59697	0.459991	0.481011	0.431788	0.469555	0.42109	0.436512	0.431411	0.397867	0.388871	0.372329	0.456998	0.491093
	NT	T	P45	P46	P42	P49	P3	P4	P11	P13	P1	P9	P30	P35	P41	P43	P7	P14	Mean	SD
TRAF2	0.0823402	0.0668083	0.00900536	0.0161635	0.0168416	0.00756895	0.00942712	0.0139706	0.0103665	0.0247426	0.0110015	0.0143622	0.0104192	0.00816247	0.0153165	0.0110325	0.0149898	0.00806138	0.0194767	0.020652
TNFRSF12A	0.0411175	0.0363655	0.0203169	0.018286	0.023251	0.0110024	0.0302439	0.0149893	0.0186893	0.028533	0.0197544	0.0211784	0.0107375	0.011305	0.0145176	0.0107682	0.0153637	0.0230188	0.0205244	0.00880076
MAP4K4	0.21171	0.209827	0.184514	0.210506	0.229584	0.130559	0.238863	0.212798	0.198642	0.253065	0.170716	0.17951	0.12272	0.116847	0.192075	0.139937	0.155703	0.172625	0.185011	0.0400551
NFKB2	0.0398458	0.0552607	0.0415027	0.0541704	0.0550392	0.0283634	0.0533476	0.0445756	0.0470042	0.0522775	0.0392198	0.0355531	0.0265716	0.0246481	0.033562	0.0277729	0.0335301	0.0362289	0.0404708	0.0105046
MAPK14	0.324973	0.333864	0.207382	0.230158	0.222802	0.166908	0.2205	0.199308	0.21844	0.238756	0.163428	0.165282	0.136741	0.136841	0.174357	0.14284	0.164934	0.15979	0.200406	0.057231
JUN	0.0292848	0.0283718	0.0890063	0.0880082	0.0808187	0.0794597	0.144059	0.102505	0.100566	0.42574	0.0708213	0.0853424	0.0530881	0.0531716	0.0712286	0.0549333	0.121151	0.0753243	0.0973822	0.0869386
IL6	0.000186916	8.78508e-05	0.00158764	0.00186952	0.00215976	0.000765921	0.00323907	0.00196596	0.00155798	0.00522591	0.00236521	0.00173272	0.00183665	0.00211795	0.00106914	0.0012704	0.00249863	0.00245911	0.00188869	0.0011555
HSP90B1	2.68375	2.73447	2.28643	2.31433	2.75319	1.9772	3.90916	2.42303	2.54	2.18332	1.93722	1.96527	1.7226	1.62112	1.97886	1.50471	1.95194	1.8346	2.24007	0.561949
BIRC2	0.688833	0.988944	0.558354	0.541481	0.538851	0.541915	0.719653	0.626709	0.643819	0.430688	0.596639	0.558347	0.470501	0.450671	0.428801	0.414639	0.3806	0.474046	0.558527	0.144422
Z-Score
Gene	BrV5_NT	BrV5_T	P45	P46	P42	P49	P3	P4	P11	P13	P1	P9	P30	P35	P41	P43	P7	P14
TRAF2	3.04394	2.29187	-0.507036	-0.160427	-0.127593	-0.576589	-0.486614	-0.266612	-0.44113	0.254983	-0.410381	-0.247652	-0.438577	-0.54785	-0.201442	-0.40888	-0.217261	-0.552745
TNFRSF12A	2.33993	1.79998	-0.0235723	-0.254334	0.30982	-1.08195	1.1044	-0.628931	-0.208516	0.909989	-0.0874849	0.0743155	-1.11204	-1.04756	-0.68253	-1.10856	-0.586394	0.28344
MAP4K4	0.666559	0.619548	-0.0124022	0.636497	1.11279	-1.35944	1.34443	0.693722	0.3403	1.699	-0.356885	-0.137333	-1.55513	-1.70176	0.17634	-1.12531	-0.731686	-0.309232
NFKB2	-0.0594935	1.40796	0.0982404	1.30416	1.38687	-1.15258	1.22583	0.390771	0.621959	1.12397	-0.119086	-0.468149	-1.32315	-1.50627	-0.65769	-1.2088	-0.660727	-0.403814
MAPK14	2.17657	2.33192	0.121901	0.519862	0.391324	-0.585314	0.351104	-0.0191763	0.315109	0.670093	-0.64611	-0.613722	-1.11242	-1.11067	-0.455146	-1.00586	-0.619795	-0.709681
JUN	-0.783282	-0.793783	-0.096343	-0.107823	-0.190519	-0.206152	0.53689	0.0589232	0.0366197	3.77689	-0.305514	-0.138486	-0.509487	-0.508526	-0.300828	-0.488263	0.273401	-0.253719
IL6	-1.47276	-1.55849	-0.26053	-0.0165842	0.234594	-0.97167	1.16865	0.0668765	-0.286201	2.88812	0.412393	-0.134974	-0.0450336	0.19841	-0.709255	-0.535082	0.527865	0.493662
HSP90B1	0.789543	0.879794	0.0825127	0.132153	0.91311	-0.467775	2.97019	0.325587	0.533745	-0.100982	-0.538929	-0.489013	-0.920846	-1.10143	-0.464819	-1.30858	-0.512722	-0.721541
BIRC2	0.902256	2.98027	-0.00119847	-0.118028	-0.13624	-0.115028	1.11566	0.472099	0.590573	-0.885181	0.26389	-0.00124989	-0.609507	-0.746811	-0.898244	-0.996302	-1.23199	-0.584963
