# Supplementary material for: Evaluation of Computationally Designed Peptides against TWEAK, a Cytokine of the Tumour Necrosis Factor Ligand Family
Source: Int J Mol Sci. 2021 Jan 21;22(3):1066. doi: 10.3390/ijms22031066 (PMC7866087; doi:10.3390/ijms22031066)
Supplement: Supplementary file 1 [file ijms-22-01066-s001.zip › suppl/File4.coord.pdb.txt]

ATOM      1  N   SER B   1     -19.985  -3.584 -14.929  1.00  0.00           N  
ATOM      2  CA  SER B   1     -19.785  -2.314 -15.671  1.00  0.00           C  
ATOM      3  C   SER B   1     -19.369  -2.653 -17.121  1.00  0.00           C  
ATOM      4  O   SER B   1     -18.709  -1.845 -17.781  1.00  0.00           O  
ATOM      5  CB  SER B   1     -18.677  -1.500 -15.032  1.00  0.00           C  
ATOM      6  OG  SER B   1     -17.423  -2.105 -15.185  1.00  0.00           O  
ATOM      7 1H   SER B   1     -19.355  -3.839 -14.195  1.00  0.00           H  
ATOM      8 2H   SER B   1     -20.834  -3.740 -14.425  1.00  0.00           H  
ATOM      9 3H   SER B   1     -19.968  -4.456 -15.417  1.00  0.00           H  
ATOM     10  HA  SER B   1     -20.732  -1.774 -15.672  1.00  0.00           H  
ATOM     11 1HB  SER B   1     -18.655  -0.515 -15.499  1.00  0.00           H  
ATOM     12 2HB  SER B   1     -18.891  -1.391 -13.970  1.00  0.00           H  
ATOM     13  HG  SER B   1     -16.789  -1.679 -14.603  1.00  0.00           H  
ATOM     14  N   TYR B   2     -19.754  -3.841 -17.604  1.00  0.00           N  
ATOM     15  CA  TYR B   2     -19.432  -4.285 -18.964  1.00  0.00           C  
ATOM     16  C   TYR B   2     -20.736  -4.467 -19.728  1.00  0.00           C  
ATOM     17  O   TYR B   2     -20.869  -5.410 -20.502  1.00  0.00           O  
ATOM     18  CB  TYR B   2     -18.678  -5.616 -19.004  1.00  0.00           C  
ATOM     19  CG  TYR B   2     -17.468  -5.662 -18.097  1.00  0.00           C  
ATOM     20  CD1 TYR B   2     -17.521  -6.306 -16.870  1.00  0.00           C  
ATOM     21  CD2 TYR B   2     -16.275  -5.063 -18.473  1.00  0.00           C  
ATOM     22  CE1 TYR B   2     -16.418  -6.351 -16.038  1.00  0.00           C  
ATOM     23  CE2 TYR B   2     -15.166  -5.102 -17.650  1.00  0.00           C  
ATOM     24  CZ  TYR B   2     -15.242  -5.747 -16.433  1.00  0.00           C  
ATOM     25  OH  TYR B   2     -14.140  -5.789 -15.610  1.00  0.00           O  
ATOM     26  H   TYR B   2     -20.289  -4.451 -17.002  1.00  0.00           H  
ATOM     27  HA  TYR B   2     -18.845  -3.497 -19.439  1.00  0.00           H  
ATOM     28 1HB  TYR B   2     -19.383  -6.395 -18.708  1.00  0.00           H  
ATOM     29 2HB  TYR B   2     -18.366  -5.779 -20.035  1.00  0.00           H  
ATOM     30  HD1 TYR B   2     -18.453  -6.781 -16.565  1.00  0.00           H  
ATOM     31  HD2 TYR B   2     -16.222  -4.554 -19.436  1.00  0.00           H  
ATOM     32  HE1 TYR B   2     -16.475  -6.860 -15.077  1.00  0.00           H  
ATOM     33  HE2 TYR B   2     -14.238  -4.623 -17.964  1.00  0.00           H  
ATOM     34  HH  TYR B   2     -14.152  -5.111 -14.931  1.00  0.00           H  
ATOM     35  N   THR B   3     -21.683  -3.555 -19.535  1.00  0.00           N  
ATOM     36  CA  THR B   3     -22.939  -3.626 -20.254  1.00  0.00           C  
ATOM     37  C   THR B   3     -22.699  -2.764 -21.498  1.00  0.00           C  
ATOM     38  O   THR B   3     -23.527  -2.739 -22.383  1.00  0.00           O  
ATOM     39  CB  THR B   3     -24.135  -3.043 -19.478  1.00  0.00           C  
ATOM     40  CG2 THR B   3     -24.430  -3.881 -18.244  1.00  0.00           C  
ATOM     41  OG1 THR B   3     -23.838  -1.698 -19.078  1.00  0.00           O  
ATOM     42  H   THR B   3     -21.532  -2.801 -18.881  1.00  0.00           H  
ATOM     43  HA  THR B   3     -23.114  -4.662 -20.545  1.00  0.00           H  
ATOM     44  HB  THR B   3     -25.009  -3.034 -20.128  1.00  0.00           H  
ATOM     45  HG1 THR B   3     -24.323  -1.489 -18.276  1.00  0.00           H  
ATOM     46 1HG2 THR B   3     -25.278  -3.454 -17.709  1.00  0.00           H  
ATOM     47 2HG2 THR B   3     -24.667  -4.901 -18.546  1.00  0.00           H  
ATOM     48 3HG2 THR B   3     -23.557  -3.889 -17.593  1.00  0.00           H  
ATOM     49  N   ASP B   4     -21.559  -2.082 -21.570  1.00  0.00           N  
ATOM     50  CA  ASP B   4     -21.275  -1.166 -22.669  1.00  0.00           C  
ATOM     51  C   ASP B   4     -21.012  -2.096 -23.837  1.00  0.00           C  
ATOM     52  O   ASP B   4     -21.279  -1.727 -24.991  1.00  0.00           O  
ATOM     53  CB  ASP B   4     -20.089  -0.244 -22.378  1.00  0.00           C  
ATOM     54  CG  ASP B   4     -20.395   0.886 -21.404  1.00  0.00           C  
ATOM     55  OD1 ASP B   4     -21.551   1.157 -21.183  1.00  0.00           O  
ATOM     56  OD2 ASP B   4     -19.482   1.362 -20.773  1.00  0.00           O1-
ATOM     57  H   ASP B   4     -20.871  -2.203 -20.840  1.00  0.00           H  
ATOM     58  HA  ASP B   4     -22.149  -0.535 -22.832  1.00  0.00           H  
ATOM     59 1HB  ASP B   4     -19.196  -0.775 -22.049  1.00  0.00           H  
ATOM     60 2HB  ASP B   4     -19.920   0.170 -23.373  1.00  0.00           H  
ATOM     61  N   VAL B   5     -20.507  -3.302 -23.549  1.00  0.00           N  
ATOM     62  CA  VAL B   5     -20.216  -4.258 -24.622  1.00  0.00           C  
ATOM     63  C   VAL B   5     -21.517  -4.450 -25.365  1.00  0.00           C  
ATOM     64  O   VAL B   5     -21.529  -4.367 -26.582  1.00  0.00           O  
ATOM     65  CB  VAL B   5     -19.745  -5.633 -24.112  1.00  0.00           C  
ATOM     66  CG1 VAL B   5     -19.705  -6.639 -25.253  1.00  0.00           C  
ATOM     67  CG2 VAL B   5     -18.378  -5.519 -23.456  1.00  0.00           C  
ATOM     68  H   VAL B   5     -20.322  -3.565 -22.592  1.00  0.00           H  
ATOM     69  HA  VAL B   5     -19.477  -3.809 -25.286  1.00  0.00           H  
ATOM     70  HB  VAL B   5     -20.437  -5.981 -23.345  1.00  0.00           H  
ATOM     71 1HG1 VAL B   5     -19.371  -7.605 -24.874  1.00  0.00           H  
ATOM     72 2HG1 VAL B   5     -20.702  -6.743 -25.682  1.00  0.00           H  
ATOM     73 3HG1 VAL B   5     -19.013  -6.292 -26.020  1.00  0.00           H  
ATOM     74 1HG2 VAL B   5     -18.061  -6.499 -23.101  1.00  0.00           H  
ATOM     75 2HG2 VAL B   5     -17.657  -5.145 -24.183  1.00  0.00           H  
ATOM     76 3HG2 VAL B   5     -18.435  -4.830 -22.613  1.00  0.00           H  
ATOM     77  N   GLN B   6     -22.606  -4.698 -24.641  1.00  0.00           N  
ATOM     78  CA  GLN B   6     -23.890  -5.021 -25.272  1.00  0.00           C  
ATOM     79  C   GLN B   6     -24.805  -3.792 -25.351  1.00  0.00           C  
ATOM     80  O   GLN B   6     -26.025  -3.932 -25.483  1.00  0.00           O  
ATOM     81  CB  GLN B   6     -24.663  -6.108 -24.520  1.00  0.00           C  
ATOM     82  CG  GLN B   6     -23.947  -7.446 -24.451  1.00  0.00           C  
ATOM     83  CD  GLN B   6     -24.742  -8.490 -23.690  1.00  0.00           C  
ATOM     84  NE2 GLN B   6     -24.347  -8.744 -22.448  1.00  0.00           N  
ATOM     85  OE1 GLN B   6     -25.704  -9.061 -24.213  1.00  0.00           O  
ATOM     86  H   GLN B   6     -22.548  -4.662 -23.633  1.00  0.00           H  
ATOM     87  HA  GLN B   6     -23.672  -5.357 -26.285  1.00  0.00           H  
ATOM     88 1HB  GLN B   6     -24.837  -5.731 -23.512  1.00  0.00           H  
ATOM     89 2HB  GLN B   6     -25.617  -6.228 -25.032  1.00  0.00           H  
ATOM     90 1HG  GLN B   6     -23.513  -7.929 -25.327  1.00  0.00           H  
ATOM     91 2HG  GLN B   6     -23.146  -7.084 -23.805  1.00  0.00           H  
ATOM     92 1HE2 GLN B   6     -24.833  -9.423 -21.897  1.00  0.00           H  
ATOM     93 2HE2 GLN B   6     -23.563  -8.257 -22.063  1.00  0.00           H  
ATOM     94  N   ASP B   7     -24.225  -2.600 -25.286  1.00  0.00           N  
ATOM     95  CA  ASP B   7     -25.016  -1.392 -25.342  1.00  0.00           C  
ATOM     96  C   ASP B   7     -25.331  -0.905 -26.723  1.00  0.00           C  
ATOM     97  O   ASP B   7     -24.721   0.042 -27.188  1.00  0.00           O  
ATOM     98  CB  ASP B   7     -24.344  -0.225 -24.615  1.00  0.00           C  
ATOM     99  CG  ASP B   7     -25.142   1.072 -24.634  1.00  0.00           C  
ATOM    100  OD1 ASP B   7     -26.119   1.135 -25.343  1.00  0.00           O  
ATOM    101  OD2 ASP B   7     -24.865   1.928 -23.828  1.00  0.00           O1-
ATOM    102  H   ASP B   7     -23.221  -2.527 -25.196  1.00  0.00           H  
ATOM    103  HA  ASP B   7     -25.959  -1.623 -24.846  1.00  0.00           H  
ATOM    104 1HB  ASP B   7     -24.056  -0.459 -23.590  1.00  0.00           H  
ATOM    105 2HB  ASP B   7     -23.449  -0.109 -25.227  1.00  0.00           H  
ATOM    106  N   SER B   8     -26.311  -1.526 -27.369  1.00  0.00           N  
ATOM    107  CA  SER B   8     -26.615  -1.216 -28.777  1.00  0.00           C  
ATOM    108  C   SER B   8     -28.108  -0.931 -29.017  1.00  0.00           C  
ATOM    109  O   SER B   8     -28.436  -0.237 -29.953  1.00  0.00           O  
ATOM    110  CB  SER B   8     -26.226  -2.340 -29.718  1.00  0.00           C  
ATOM    111  OG  SER B   8     -26.543  -2.044 -31.050  1.00  0.00           O  
ATOM    112  OXT SER B   8     -28.933  -1.395 -28.280  1.00  0.00           O1-
ATOM    113  H   SER B   8     -26.860  -2.225 -26.889  1.00  0.00           H  
ATOM    114  HA  SER B   8     -26.051  -0.318 -29.029  1.00  0.00           H  
ATOM    115 1HB  SER B   8     -25.152  -2.505 -29.637  1.00  0.00           H  
ATOM    116 2HB  SER B   8     -26.755  -3.244 -29.420  1.00  0.00           H  
ATOM    117  HG  SER B   8     -26.462  -2.839 -31.582  1.00  0.00           H  
ATOM    118  N   ARG T   1      -3.830   7.986 -55.391  1.00  0.00           N  
ATOM    119  CA  ARG T   1      -3.751   8.665 -54.094  1.00  0.00           C  
ATOM    120  C   ARG T   1      -3.828   7.813 -52.819  1.00  0.00           C  
ATOM    121  O   ARG T   1      -4.273   6.646 -52.834  1.00  0.00           O  
ATOM    122  CB  ARG T   1      -4.881   9.679 -54.002  1.00  0.00           C  
ATOM    123  CG  ARG T   1      -4.827  10.794 -55.034  1.00  0.00           C  
ATOM    124  CD  ARG T   1      -5.917  11.782 -54.834  1.00  0.00           C  
ATOM    125  NE  ARG T   1      -5.939  12.786 -55.886  1.00  0.00           N  
ATOM    126  CZ  ARG T   1      -6.874  13.749 -56.006  1.00  0.00           C  
ATOM    127  NH1 ARG T   1      -7.855  13.823 -55.135  1.00  0.00           N1+
ATOM    128  NH2 ARG T   1      -6.805  14.617 -57.000  1.00  0.00           N  
ATOM    129 1H   ARG T   1      -4.608   8.343 -55.908  1.00  0.00           H  
ATOM    130 2H   ARG T   1      -2.987   8.147 -55.904  1.00  0.00           H  
ATOM    131 3H   ARG T   1      -3.949   7.004 -55.247  1.00  0.00           H  
ATOM    132  HA  ARG T   1      -2.794   9.189 -54.088  1.00  0.00           H  
ATOM    133 1HB  ARG T   1      -5.837   9.170 -54.117  1.00  0.00           H  
ATOM    134 2HB  ARG T   1      -4.874  10.143 -53.015  1.00  0.00           H  
ATOM    135 1HG  ARG T   1      -3.872  11.315 -54.957  1.00  0.00           H  
ATOM    136 2HG  ARG T   1      -4.928  10.369 -56.033  1.00  0.00           H  
ATOM    137 1HD  ARG T   1      -6.878  11.269 -54.833  1.00  0.00           H  
ATOM    138 2HD  ARG T   1      -5.776  12.291 -53.881  1.00  0.00           H  
ATOM    139  HE  ARG T   1      -5.199  12.761 -56.575  1.00  0.00           H  
ATOM    140 1HH1 ARG T   1      -7.908  13.160 -54.374  1.00  0.00           H  
ATOM    141 2HH1 ARG T   1      -8.556  14.545 -55.225  1.00  0.00           H  
ATOM    142 1HH2 ARG T   1      -6.050  14.559 -57.670  1.00  0.00           H  
ATOM    143 2HH2 ARG T   1      -7.506  15.338 -57.090  1.00  0.00           H  
ATOM    144  N   ALA T   2      -3.337   8.408 -51.731  1.00  0.00           N  
ATOM    145  CA  ALA T   2      -3.348   7.788 -50.415  1.00  0.00           C  
ATOM    146  C   ALA T   2      -4.726   8.134 -49.880  1.00  0.00           C  
ATOM    147  O   ALA T   2      -5.169   9.281 -49.968  1.00  0.00           O  
ATOM    148  CB  ALA T   2      -2.302   8.345 -49.461  1.00  0.00           C  
ATOM    149  H   ALA T   2      -2.941   9.331 -51.836  1.00  0.00           H  
ATOM    150  HA  ALA T   2      -3.252   6.709 -50.537  1.00  0.00           H  
ATOM    151 1HB  ALA T   2      -2.374   7.832 -48.502  1.00  0.00           H  
ATOM    152 2HB  ALA T   2      -1.308   8.192 -49.880  1.00  0.00           H  
ATOM    153 3HB  ALA T   2      -2.474   9.411 -49.316  1.00  0.00           H  
ATOM    154  N   ILE T   3      -5.416   7.119 -49.373  1.00  0.00           N  
ATOM    155  CA  ILE T   3      -6.714   7.295 -48.751  1.00  0.00           C  
ATOM    156  C   ILE T   3      -6.481   7.115 -47.264  1.00  0.00           C  
ATOM    157  O   ILE T   3      -6.497   6.001 -46.789  1.00  0.00           O  
ATOM    158  CB  ILE T   3      -7.760   6.259 -49.203  1.00  0.00           C  
ATOM    159  CG1 ILE T   3      -7.959   6.328 -50.719  1.00  0.00           C  
ATOM    160  CG2 ILE T   3      -9.079   6.485 -48.479  1.00  0.00           C  
ATOM    161  CD1 ILE T   3      -8.823   5.218 -51.272  1.00  0.00           C  
ATOM    162  H   ILE T   3      -5.018   6.193 -49.425  1.00  0.00           H  
ATOM    163  HA  ILE T   3      -7.052   8.311 -48.950  1.00  0.00           H  
ATOM    164  HB  ILE T   3      -7.400   5.257 -48.977  1.00  0.00           H  
ATOM    165 1HG1 ILE T   3      -8.416   7.281 -50.984  1.00  0.00           H  
ATOM    166 2HG1 ILE T   3      -6.989   6.282 -51.216  1.00  0.00           H  
ATOM    167 1HG2 ILE T   3      -9.806   5.745 -48.811  1.00  0.00           H  
ATOM    168 2HG2 ILE T   3      -8.926   6.387 -47.406  1.00  0.00           H  
ATOM    169 3HG2 ILE T   3      -9.450   7.486 -48.703  1.00  0.00           H  
ATOM    170 1HD1 ILE T   3      -8.917   5.333 -52.352  1.00  0.00           H  
ATOM    171 2HD1 ILE T   3      -8.364   4.254 -51.049  1.00  0.00           H  
ATOM    172 3HD1 ILE T   3      -9.811   5.264 -50.816  1.00  0.00           H  
ATOM    173  N   ALA T   4      -6.258   8.215 -46.540  1.00  0.00           N  
ATOM    174  CA  ALA T   4      -5.930   8.163 -45.110  1.00  0.00           C  
ATOM    175  C   ALA T   4      -6.419   9.429 -44.406  1.00  0.00           C  
ATOM    176  O   ALA T   4      -6.811  10.395 -45.039  1.00  0.00           O  
ATOM    177  CB  ALA T   4      -4.439   8.046 -44.848  1.00  0.00           C  
ATOM    178  H   ALA T   4      -6.320   9.113 -46.998  1.00  0.00           H  
ATOM    179  HA  ALA T   4      -6.453   7.304 -44.690  1.00  0.00           H  
ATOM    180 1HB  ALA T   4      -4.261   8.012 -43.774  1.00  0.00           H  
ATOM    181 2HB  ALA T   4      -4.060   7.134 -45.308  1.00  0.00           H  
ATOM    182 3HB  ALA T   4      -3.927   8.908 -45.273  1.00  0.00           H  
ATOM    183  N   ALA T   5      -6.444   9.388 -43.081  1.00  0.00           N  
ATOM    184  CA  ALA T   5      -6.930  10.493 -42.272  1.00  0.00           C  
ATOM    185  C   ALA T   5      -6.223  10.482 -40.924  1.00  0.00           C  
ATOM    186  O   ALA T   5      -5.850   9.434 -40.420  1.00  0.00           O  
ATOM    187  CB  ALA T   5      -8.400  10.425 -42.010  1.00  0.00           C  
ATOM    188  H   ALA T   5      -6.110   8.552 -42.624  1.00  0.00           H  
ATOM    189  HA  ALA T   5      -6.681  11.416 -42.795  1.00  0.00           H  
ATOM    190 1HB  ALA T   5      -8.700  11.278 -41.400  1.00  0.00           H  
ATOM    191 2HB  ALA T   5      -8.940  10.448 -42.956  1.00  0.00           H  
ATOM    192 3HB  ALA T   5      -8.633   9.503 -41.481  1.00  0.00           H  
ATOM    193  N   HIS T   6      -5.952  11.652 -40.381  1.00  0.00           N  
ATOM    194  CA  HIS T   6      -5.346  11.741 -39.067  1.00  0.00           C  
ATOM    195  C   HIS T   6      -6.203  12.831 -38.394  1.00  0.00           C  
ATOM    196  O   HIS T   6      -6.569  13.815 -39.029  1.00  0.00           O  
ATOM    197  CB  HIS T   6      -3.885  12.199 -39.081  1.00  0.00           C  
ATOM    198  CG  HIS T   6      -3.212  12.105 -37.747  1.00  0.00           C  
ATOM    199  CD2 HIS T   6      -2.788  13.066 -36.893  1.00  0.00           C  
ATOM    200  ND1 HIS T   6      -2.905  10.900 -37.152  1.00  0.00           N  
ATOM    201  CE1 HIS T   6      -2.319  11.124 -35.988  1.00  0.00           C  
ATOM    202  NE2 HIS T   6      -2.237  12.429 -35.808  1.00  0.00           N  
ATOM    203  H   HIS T   6      -6.167  12.501 -40.883  1.00  0.00           H  
ATOM    204  HA  HIS T   6      -5.475  10.788 -38.554  1.00  0.00           H  
ATOM    205 1HB  HIS T   6      -3.320  11.594 -39.792  1.00  0.00           H  
ATOM    206 2HB  HIS T   6      -3.831  13.234 -39.419  1.00  0.00           H  
ATOM    207  HD1 HIS T   6      -3.020   9.994 -37.559  1.00  0.00           H  
ATOM    208  HD2 HIS T   6      -2.816  14.155 -36.930  1.00  0.00           H  
ATOM    209  HE1 HIS T   6      -1.997  10.293 -35.360  1.00  0.00           H  
ATOM    210  N   TYR T   7      -6.630  12.587 -37.168  1.00  0.00           N  
ATOM    211  CA  TYR T   7      -7.519  13.489 -36.464  1.00  0.00           C  
ATOM    212  C   TYR T   7      -6.960  13.800 -35.103  1.00  0.00           C  
ATOM    213  O   TYR T   7      -6.378  12.938 -34.458  1.00  0.00           O  
ATOM    214  CB  TYR T   7      -8.913  12.914 -36.263  1.00  0.00           C  
ATOM    215  CG  TYR T   7      -9.673  12.758 -37.544  1.00  0.00           C  
ATOM    216  CD1 TYR T   7     -10.505  13.759 -37.991  1.00  0.00           C  
ATOM    217  CD2 TYR T   7      -9.532  11.623 -38.322  1.00  0.00           C  
ATOM    218  CE1 TYR T   7     -11.199  13.626 -39.145  1.00  0.00           C  
ATOM    219  CE2 TYR T   7     -10.213  11.483 -39.480  1.00  0.00           C  
ATOM    220  CZ  TYR T   7     -11.045  12.496 -39.899  1.00  0.00           C  
ATOM    221  OH  TYR T   7     -11.758  12.377 -41.078  1.00  0.00           O  
ATOM    222  H   TYR T   7      -6.323  11.741 -36.709  1.00  0.00           H  
ATOM    223  HA  TYR T   7      -7.571  14.412 -37.043  1.00  0.00           H  
ATOM    224 1HB  TYR T   7      -8.839  11.939 -35.782  1.00  0.00           H  
ATOM    225 2HB  TYR T   7      -9.481  13.564 -35.599  1.00  0.00           H  
ATOM    226  HD1 TYR T   7     -10.612  14.678 -37.414  1.00  0.00           H  
ATOM    227  HD2 TYR T   7      -8.865  10.823 -38.003  1.00  0.00           H  
ATOM    228  HE1 TYR T   7     -11.853  14.428 -39.484  1.00  0.00           H  
ATOM    229  HE2 TYR T   7     -10.101  10.574 -40.072  1.00  0.00           H  
ATOM    230  HH  TYR T   7     -12.353  13.125 -41.169  1.00  0.00           H  
ATOM    231  N   GLU T   8      -7.130  15.045 -34.673  1.00  0.00           N  
ATOM    232  CA  GLU T   8      -6.638  15.469 -33.382  1.00  0.00           C  
ATOM    233  C   GLU T   8      -7.799  16.138 -32.651  1.00  0.00           C  
ATOM    234  O   GLU T   8      -8.603  16.819 -33.275  1.00  0.00           O  
ATOM    235  CB  GLU T   8      -5.497  16.477 -33.470  1.00  0.00           C  
ATOM    236  CG  GLU T   8      -4.259  15.869 -34.092  1.00  0.00           C  
ATOM    237  CD  GLU T   8      -3.183  16.878 -34.494  1.00  0.00           C  
ATOM    238  OE1 GLU T   8      -3.450  18.095 -34.540  1.00  0.00           O  
ATOM    239  OE2 GLU T   8      -2.042  16.444 -34.760  1.00  0.00           O1-
ATOM    240  H   GLU T   8      -7.612  15.710 -35.260  1.00  0.00           H  
ATOM    241  HA  GLU T   8      -6.330  14.580 -32.833  1.00  0.00           H  
ATOM    242 1HB  GLU T   8      -5.813  17.335 -34.063  1.00  0.00           H  
ATOM    243 2HB  GLU T   8      -5.256  16.841 -32.471  1.00  0.00           H  
ATOM    244 1HG  GLU T   8      -3.814  15.170 -33.383  1.00  0.00           H  
ATOM    245 2HG  GLU T   8      -4.548  15.306 -34.978  1.00  0.00           H  
ATOM    246  N   VAL T   9      -7.891  15.920 -31.342  1.00  0.00           N  
ATOM    247  CA  VAL T   9      -9.010  16.396 -30.524  1.00  0.00           C  
ATOM    248  C   VAL T   9      -8.554  17.811 -30.204  1.00  0.00           C  
ATOM    249  O   VAL T   9      -7.382  18.036 -29.906  1.00  0.00           O  
ATOM    250  CB  VAL T   9      -9.204  15.622 -29.205  1.00  0.00           C  
ATOM    251  CG1 VAL T   9     -10.344  16.224 -28.398  1.00  0.00           C  
ATOM    252  CG2 VAL T   9      -9.470  14.154 -29.501  1.00  0.00           C  
ATOM    253  H   VAL T   9      -7.146  15.399 -30.901  1.00  0.00           H  
ATOM    254  HA  VAL T   9      -9.914  16.414 -31.134  1.00  0.00           H  
ATOM    255  HB  VAL T   9      -8.300  15.715 -28.604  1.00  0.00           H  
ATOM    256 1HG1 VAL T   9     -10.468  15.666 -27.470  1.00  0.00           H  
ATOM    257 2HG1 VAL T   9     -10.117  17.264 -28.167  1.00  0.00           H  
ATOM    258 3HG1 VAL T   9     -11.267  16.173 -28.976  1.00  0.00           H  
ATOM    259 1HG2 VAL T   9      -9.605  13.613 -28.566  1.00  0.00           H  
ATOM    260 2HG2 VAL T   9     -10.371  14.061 -30.108  1.00  0.00           H  
ATOM    261 3HG2 VAL T   9      -8.623  13.733 -30.044  1.00  0.00           H  
ATOM    262  N   HIS T  10      -9.490  18.760 -30.271  1.00  0.00           N  
ATOM    263  CA  HIS T  10      -9.342  20.083 -29.643  1.00  0.00           C  
ATOM    264  C   HIS T  10     -10.239  20.086 -28.410  1.00  0.00           C  
ATOM    265  O   HIS T  10     -11.255  19.388 -28.372  1.00  0.00           O  
ATOM    266  CB  HIS T  10      -9.773  21.231 -30.541  1.00  0.00           C  
ATOM    267  CG  HIS T  10      -8.912  21.405 -31.746  1.00  0.00           C  
ATOM    268  CD2 HIS T  10      -7.853  20.693 -32.197  1.00  0.00           C  
ATOM    269  ND1 HIS T  10      -9.098  22.433 -32.643  1.00  0.00           N  
ATOM    270  CE1 HIS T  10      -8.195  22.339 -33.602  1.00  0.00           C  
ATOM    271  NE2 HIS T  10      -7.427  21.292 -33.355  1.00  0.00           N  
ATOM    272  H   HIS T  10     -10.337  18.549 -30.779  1.00  0.00           H  
ATOM    273  HA  HIS T  10      -8.302  20.196 -29.337  1.00  0.00           H  
ATOM    274 1HB  HIS T  10     -10.798  21.066 -30.875  1.00  0.00           H  
ATOM    275 2HB  HIS T  10      -9.759  22.161 -29.975  1.00  0.00           H  
ATOM    276  HD2 HIS T  10      -7.421  19.807 -31.731  1.00  0.00           H  
ATOM    277  HE1 HIS T  10      -8.098  23.011 -34.455  1.00  0.00           H  
ATOM    278  HE2 HIS T  10      -6.653  20.982 -33.924  1.00  0.00           H  
ATOM    279  N   GLY T  11      -6.840  19.803 -21.217  1.00  0.00           N  
ATOM    280  CA  GLY T  11      -7.867  18.797 -20.989  1.00  0.00           C  
ATOM    281  C   GLY T  11      -9.192  19.191 -21.646  1.00  0.00           C  
ATOM    282  O   GLY T  11      -9.525  20.360 -21.791  1.00  0.00           O  
ATOM    283  H   GLY T  11      -6.197  20.029 -20.471  1.00  0.00           H  
ATOM    284 1HA  GLY T  11      -7.515  17.870 -21.444  1.00  0.00           H  
ATOM    285 2HA  GLY T  11      -8.019  18.732 -19.913  1.00  0.00           H  
ATOM    286  N   ALA T  12      -9.971  18.178 -22.012  1.00  0.00           N  
ATOM    287  CA  ALA T  12     -11.372  18.364 -22.355  1.00  0.00           C  
ATOM    288  C   ALA T  12     -12.067  17.129 -21.779  1.00  0.00           C  
ATOM    289  O   ALA T  12     -11.424  16.130 -21.492  1.00  0.00           O  
ATOM    290  CB  ALA T  12     -11.639  18.412 -23.867  1.00  0.00           C  
ATOM    291  H   ALA T  12      -9.574  17.250 -22.052  1.00  0.00           H  
ATOM    292  HA  ALA T  12     -11.733  19.263 -21.854  1.00  0.00           H  
ATOM    293 1HB  ALA T  12     -12.705  18.553 -24.044  1.00  0.00           H  
ATOM    294 2HB  ALA T  12     -11.084  19.242 -24.308  1.00  0.00           H  
ATOM    295 3HB  ALA T  12     -11.315  17.477 -24.323  1.00  0.00           H  
ATOM    296  N   GLN T  13     -13.391  17.204 -21.665  1.00  0.00           N  
ATOM    297  CA  GLN T  13     -14.200  16.150 -21.073  1.00  0.00           C  
ATOM    298  C   GLN T  13     -15.189  15.506 -22.036  1.00  0.00           C  
ATOM    299  O   GLN T  13     -15.692  16.162 -22.931  1.00  0.00           O  
ATOM    300  CB  GLN T  13     -15.008  16.639 -19.890  1.00  0.00           C  
ATOM    301  CG  GLN T  13     -15.754  15.558 -19.168  1.00  0.00           C  
ATOM    302  CD  GLN T  13     -16.447  16.074 -17.940  1.00  0.00           C  
ATOM    303  NE2 GLN T  13     -16.489  15.254 -16.909  1.00  0.00           N  
ATOM    304  OE1 GLN T  13     -16.910  17.213 -17.905  1.00  0.00           O  
ATOM    305  H   GLN T  13     -13.846  18.039 -22.009  1.00  0.00           H  
ATOM    306  HA  GLN T  13     -13.505  15.380 -20.738  1.00  0.00           H  
ATOM    307 1HB  GLN T  13     -14.346  17.127 -19.174  1.00  0.00           H  
ATOM    308 2HB  GLN T  13     -15.732  17.383 -20.226  1.00  0.00           H  
ATOM    309 1HG  GLN T  13     -16.506  15.141 -19.838  1.00  0.00           H  
ATOM    310 2HG  GLN T  13     -15.050  14.783 -18.869  1.00  0.00           H  
ATOM    311 1HE2 GLN T  13     -16.937  15.539 -16.060  1.00  0.00           H  
ATOM    312 2HE2 GLN T  13     -16.075  14.347 -16.974  1.00  0.00           H  
ATOM    313  N   ALA T  14     -15.467  14.222 -21.830  1.00  0.00           N  
ATOM    314  CA  ALA T  14     -16.448  13.483 -22.615  1.00  0.00           C  
ATOM    315  C   ALA T  14     -17.908  13.826 -22.284  1.00  0.00           C  
ATOM    316  O   ALA T  14     -18.172  14.551 -21.351  1.00  0.00           O  
ATOM    317  CB  ALA T  14     -16.309  11.984 -22.448  1.00  0.00           C  
ATOM    318  H   ALA T  14     -14.969  13.746 -21.090  1.00  0.00           H  
ATOM    319  HA  ALA T  14     -16.269  13.746 -23.658  1.00  0.00           H  
ATOM    320 1HB  ALA T  14     -17.062  11.479 -23.054  1.00  0.00           H  
ATOM    321 2HB  ALA T  14     -15.316  11.672 -22.772  1.00  0.00           H  
ATOM    322 3HB  ALA T  14     -16.449  11.719 -21.402  1.00  0.00           H  
ATOM    323  N   GLY T  15     -18.853  13.267 -23.025  1.00  0.00           N  
ATOM    324  CA  GLY T  15     -20.240  13.627 -22.849  1.00  0.00           C  
ATOM    325  C   GLY T  15     -20.893  12.729 -21.810  1.00  0.00           C  
ATOM    326  O   GLY T  15     -20.266  12.287 -20.843  1.00  0.00           O  
ATOM    327  H   GLY T  15     -18.608  12.581 -23.725  1.00  0.00           H  
ATOM    328 1HA  GLY T  15     -20.265  14.656 -22.489  1.00  0.00           H  
ATOM    329 2HA  GLY T  15     -20.738  13.476 -23.805  1.00  0.00           H  
ATOM    330  N   VAL T  16     -22.180  12.470 -22.017  1.00  0.00           N  
ATOM    331  CA  VAL T  16     -23.005  11.683 -21.117  1.00  0.00           C  
ATOM    332  C   VAL T  16     -22.773  10.203 -21.200  1.00  0.00           C  
ATOM    333  O   VAL T  16     -22.815   9.516 -20.194  1.00  0.00           O  
ATOM    334  CB  VAL T  16     -24.510  11.903 -21.360  1.00  0.00           C  
ATOM    335  CG1 VAL T  16     -25.335  11.022 -20.434  1.00  0.00           C  
ATOM    336  CG2 VAL T  16     -24.858  13.370 -21.159  1.00  0.00           C  
ATOM    337  H   VAL T  16     -22.592  12.853 -22.856  1.00  0.00           H  
ATOM    338  HA  VAL T  16     -22.755  12.007 -20.107  1.00  0.00           H  
ATOM    339  HB  VAL T  16     -24.750  11.610 -22.383  1.00  0.00           H  
ATOM    340 1HG1 VAL T  16     -26.395  11.190 -20.620  1.00  0.00           H  
ATOM    341 2HG1 VAL T  16     -25.095   9.975 -20.621  1.00  0.00           H  
ATOM    342 3HG1 VAL T  16     -25.104  11.268 -19.397  1.00  0.00           H  
ATOM    343 1HG2 VAL T  16     -25.922  13.520 -21.333  1.00  0.00           H  
ATOM    344 2HG2 VAL T  16     -24.612  13.666 -20.139  1.00  0.00           H  
ATOM    345 3HG2 VAL T  16     -24.287  13.980 -21.860  1.00  0.00           H  
ATOM    346  N   ASP T  17     -22.557   9.713 -22.415  1.00  0.00           N  
ATOM    347  CA  ASP T  17     -22.237   8.306 -22.631  1.00  0.00           C  
ATOM    348  C   ASP T  17     -20.749   8.110 -22.875  1.00  0.00           C  
ATOM    349  O   ASP T  17     -20.333   7.028 -23.261  1.00  0.00           O  
ATOM    350  CB  ASP T  17     -22.974   7.708 -23.832  1.00  0.00           C  
ATOM    351  CG  ASP T  17     -24.472   7.528 -23.626  1.00  0.00           C  
ATOM    352  OD1 ASP T  17     -24.849   6.932 -22.644  1.00  0.00           O  
ATOM    353  OD2 ASP T  17     -25.227   8.117 -24.360  1.00  0.00           O1-
ATOM    354  H   ASP T  17     -22.615  10.332 -23.211  1.00  0.00           H  
ATOM    355  HA  ASP T  17     -22.514   7.771 -21.721  1.00  0.00           H  
ATOM    356 1HB  ASP T  17     -22.799   8.248 -24.763  1.00  0.00           H  
ATOM    357 2HB  ASP T  17     -22.495   6.730 -23.883  1.00  0.00           H  
ATOM    358  N   GLY T  18     -19.961   9.156 -22.641  1.00  0.00           N  
ATOM    359  CA  GLY T  18     -18.518   9.090 -22.781  1.00  0.00           C  
ATOM    360  C   GLY T  18     -18.166   9.381 -24.210  1.00  0.00           C  
ATOM    361  O   GLY T  18     -17.143   8.935 -24.715  1.00  0.00           O  
ATOM    362  H   GLY T  18     -20.388  10.024 -22.354  1.00  0.00           H  
ATOM    363 1HA  GLY T  18     -18.088   9.862 -22.142  1.00  0.00           H  
ATOM    364 2HA  GLY T  18     -18.208   8.074 -22.536  1.00  0.00           H  
ATOM    365  N   THR T  19     -19.049  10.123 -24.865  1.00  0.00           N  
ATOM    366  CA  THR T  19     -18.877  10.477 -26.262  1.00  0.00           C  
ATOM    367  C   THR T  19     -17.536  11.162 -26.476  1.00  0.00           C  
ATOM    368  O   THR T  19     -17.329  12.284 -26.012  1.00  0.00           O  
ATOM    369  CB  THR T  19     -19.967  11.433 -26.777  1.00  0.00           C  
ATOM    370  CG2 THR T  19     -19.753  11.743 -28.251  1.00  0.00           C  
ATOM    371  OG1 THR T  19     -21.256  10.829 -26.603  1.00  0.00           O  
ATOM    372  H   THR T  19     -19.867  10.450 -24.373  1.00  0.00           H  
ATOM    373  HA  THR T  19     -18.891   9.549 -26.834  1.00  0.00           H  
ATOM    374  HB  THR T  19     -19.937  12.361 -26.209  1.00  0.00           H  
ATOM    375  HG1 THR T  19     -21.890  11.255 -27.185  1.00  0.00           H  
ATOM    376 1HG2 THR T  19     -20.533  12.419 -28.598  1.00  0.00           H  
ATOM    377 2HG2 THR T  19     -18.778  12.212 -28.385  1.00  0.00           H  
ATOM    378 3HG2 THR T  19     -19.792  10.819 -28.827  1.00  0.00           H  
ATOM    379  N   VAL T  20     -16.621  10.494 -27.158  1.00  0.00           N  
ATOM    380  CA  VAL T  20     -15.358  11.116 -27.488  1.00  0.00           C  
ATOM    381  C   VAL T  20     -15.537  11.848 -28.819  1.00  0.00           C  
ATOM    382  O   VAL T  20     -15.781  11.227 -29.835  1.00  0.00           O  
ATOM    383  CB  VAL T  20     -14.206  10.108 -27.655  1.00  0.00           C  
ATOM    384  CG1 VAL T  20     -12.910  10.831 -27.992  1.00  0.00           C  
ATOM    385  CG2 VAL T  20     -14.050   9.286 -26.385  1.00  0.00           C  
ATOM    386  H   VAL T  20     -16.794   9.544 -27.454  1.00  0.00           H  
ATOM    387  HA  VAL T  20     -15.128  11.841 -26.705  1.00  0.00           H  
ATOM    388  HB  VAL T  20     -14.432   9.447 -28.491  1.00  0.00           H  
ATOM    389 1HG1 VAL T  20     -12.106  10.103 -28.107  1.00  0.00           H  
ATOM    390 2HG1 VAL T  20     -13.034  11.384 -28.923  1.00  0.00           H  
ATOM    391 3HG1 VAL T  20     -12.659  11.523 -27.188  1.00  0.00           H  
ATOM    392 1HG2 VAL T  20     -13.233   8.575 -26.510  1.00  0.00           H  
ATOM    393 2HG2 VAL T  20     -13.829   9.948 -25.547  1.00  0.00           H  
ATOM    394 3HG2 VAL T  20     -14.975   8.744 -26.186  1.00  0.00           H  
ATOM    395  N   SER T  21     -15.362  13.165 -28.817  1.00  0.00           N  
ATOM    396  CA  SER T  21     -15.632  13.981 -29.994  1.00  0.00           C  
ATOM    397  C   SER T  21     -14.972  15.349 -29.861  1.00  0.00           C  
ATOM    398  O   SER T  21     -14.377  15.643 -28.838  1.00  0.00           O  
ATOM    399  CB  SER T  21     -17.112  14.215 -30.223  1.00  0.00           C  
ATOM    400  OG  SER T  21     -17.684  14.907 -29.147  1.00  0.00           O  
ATOM    401  H   SER T  21     -15.032  13.611 -27.973  1.00  0.00           H  
ATOM    402  HA  SER T  21     -15.198  13.464 -30.851  1.00  0.00           H  
ATOM    403 1HB  SER T  21     -17.252  14.787 -31.142  1.00  0.00           H  
ATOM    404 2HB  SER T  21     -17.617  13.259 -30.354  1.00  0.00           H  
ATOM    405  HG  SER T  21     -18.612  15.016 -29.365  1.00  0.00           H  
ATOM    406  N   GLY T  22     -15.046  16.170 -30.904  1.00  0.00           N  
ATOM    407  CA  GLY T  22     -14.442  17.499 -30.889  1.00  0.00           C  
ATOM    408  C   GLY T  22     -13.205  17.329 -31.735  1.00  0.00           C  
ATOM    409  O   GLY T  22     -12.250  18.090 -31.601  1.00  0.00           O  
ATOM    410  H   GLY T  22     -15.536  15.863 -31.731  1.00  0.00           H  
ATOM    411 1HA  GLY T  22     -15.130  18.197 -31.368  1.00  0.00           H  
ATOM    412 2HA  GLY T  22     -14.163  17.740 -29.864  1.00  0.00           H  
ATOM    413  N   TRP T  23     -13.283  16.380 -32.661  1.00  0.00           N  
ATOM    414  CA  TRP T  23     -12.175  15.994 -33.534  1.00  0.00           C  
ATOM    415  C   TRP T  23     -12.038  17.071 -34.604  1.00  0.00           C  
ATOM    416  O   TRP T  23     -13.034  17.524 -35.185  1.00  0.00           O  
ATOM    417  CB  TRP T  23     -12.396  14.662 -34.236  1.00  0.00           C  
ATOM    418  CG  TRP T  23     -12.448  13.550 -33.324  1.00  0.00           C  
ATOM    419  CD1 TRP T  23     -13.548  12.883 -32.912  1.00  0.00           C  
ATOM    420  CD2 TRP T  23     -11.331  12.902 -32.717  1.00  0.00           C  
ATOM    421  CE2 TRP T  23     -11.838  11.858 -31.933  1.00  0.00           C  
ATOM    422  CE3 TRP T  23      -9.946  13.108 -32.759  1.00  0.00           C  
ATOM    423  NE1 TRP T  23     -13.200  11.868 -32.074  1.00  0.00           N  
ATOM    424  CZ2 TRP T  23     -11.015  11.030 -31.189  1.00  0.00           C  
ATOM    425  CZ3 TRP T  23      -9.143  12.295 -32.033  1.00  0.00           C  
ATOM    426  CH2 TRP T  23      -9.669  11.270 -31.252  1.00  0.00           C  
ATOM    427  H   TRP T  23     -14.170  15.907 -32.754  1.00  0.00           H  
ATOM    428  HA  TRP T  23     -11.268  15.967 -32.929  1.00  0.00           H  
ATOM    429 1HB  TRP T  23     -13.330  14.698 -34.797  1.00  0.00           H  
ATOM    430 2HB  TRP T  23     -11.591  14.489 -34.951  1.00  0.00           H  
ATOM    431  HD1 TRP T  23     -14.568  13.122 -33.207  1.00  0.00           H  
ATOM    432  HE1 TRP T  23     -13.842  11.228 -31.628  1.00  0.00           H  
ATOM    433  HE3 TRP T  23      -9.525  13.906 -33.369  1.00  0.00           H  
ATOM    434  HZ2 TRP T  23     -11.409  10.219 -30.577  1.00  0.00           H  
ATOM    435  HZ3 TRP T  23      -8.067  12.467 -32.074  1.00  0.00           H  
ATOM    436  HH2 TRP T  23      -8.986  10.645 -30.677  1.00  0.00           H  
ATOM    437  N   GLU T  24     -10.801  17.484 -34.869  1.00  0.00           N  
ATOM    438  CA  GLU T  24     -10.525  18.422 -35.958  1.00  0.00           C  
ATOM    439  C   GLU T  24      -9.641  17.692 -36.963  1.00  0.00           C  
ATOM    440  O   GLU T  24      -8.664  17.081 -36.569  1.00  0.00           O  
ATOM    441  CB  GLU T  24      -9.790  19.670 -35.508  1.00  0.00           C  
ATOM    442  CG  GLU T  24      -9.971  20.837 -36.437  1.00  0.00           C  
ATOM    443  CD  GLU T  24     -11.288  21.542 -36.180  1.00  0.00           C  
ATOM    444  OE1 GLU T  24     -11.893  21.261 -35.118  1.00  0.00           O  
ATOM    445  OE2 GLU T  24     -11.720  22.363 -37.020  1.00  0.00           O1-
ATOM    446  H   GLU T  24     -10.034  17.144 -34.307  1.00  0.00           H  
ATOM    447  HA  GLU T  24     -11.475  18.678 -36.429  1.00  0.00           H  
ATOM    448 1HB  GLU T  24     -10.140  19.960 -34.517  1.00  0.00           H  
ATOM    449 2HB  GLU T  24      -8.724  19.455 -35.428  1.00  0.00           H  
ATOM    450 1HG  GLU T  24      -9.147  21.535 -36.293  1.00  0.00           H  
ATOM    451 2HG  GLU T  24      -9.932  20.480 -37.465  1.00  0.00           H  
ATOM    452  N   GLU T  25      -9.978  17.752 -38.249  1.00  0.00           N  
ATOM    453  CA  GLU T  25      -9.164  17.139 -39.306  1.00  0.00           C  
ATOM    454  C   GLU T  25      -7.756  17.724 -39.259  1.00  0.00           C  
ATOM    455  O   GLU T  25      -7.575  18.931 -39.307  1.00  0.00           O  
ATOM    456  CB  GLU T  25      -9.721  17.387 -40.716  1.00  0.00           C  
ATOM    457  CG  GLU T  25     -10.502  16.230 -41.281  1.00  0.00           C  
ATOM    458  CD  GLU T  25     -10.618  16.217 -42.783  1.00  0.00           C  
ATOM    459  OE1 GLU T  25      -9.582  16.246 -43.469  1.00  0.00           O  
ATOM    460  OE2 GLU T  25     -11.758  16.149 -43.278  1.00  0.00           O1-
ATOM    461  H   GLU T  25     -10.827  18.239 -38.501  1.00  0.00           H  
ATOM    462  HA  GLU T  25      -9.112  16.070 -39.101  1.00  0.00           H  
ATOM    463 1HB  GLU T  25     -10.375  18.259 -40.701  1.00  0.00           H  
ATOM    464 2HB  GLU T  25      -8.901  17.605 -41.399  1.00  0.00           H  
ATOM    465 1HG  GLU T  25     -10.025  15.299 -40.976  1.00  0.00           H  
ATOM    466 2HG  GLU T  25     -11.509  16.244 -40.864  1.00  0.00           H  
ATOM    467  N   ALA T  26      -6.749  16.870 -39.183  1.00  0.00           N  
ATOM    468  CA  ALA T  26      -5.374  17.348 -39.274  1.00  0.00           C  
ATOM    469  C   ALA T  26      -5.152  17.504 -40.780  1.00  0.00           C  
ATOM    470  O   ALA T  26      -5.692  16.748 -41.583  1.00  0.00           O  
ATOM    471  CB  ALA T  26      -4.348  16.375 -38.732  1.00  0.00           C  
ATOM    472  H   ALA T  26      -6.919  15.882 -39.061  1.00  0.00           H  
ATOM    473  HA  ALA T  26      -5.311  18.320 -38.784  1.00  0.00           H  
ATOM    474 1HB  ALA T  26      -3.351  16.804 -38.836  1.00  0.00           H  
ATOM    475 2HB  ALA T  26      -4.551  16.182 -37.679  1.00  0.00           H  
ATOM    476 3HB  ALA T  26      -4.401  15.442 -39.290  1.00  0.00           H  
ATOM    477  N   ARG T  27      -4.296  18.454 -41.143  1.00  0.00           N  
ATOM    478  CA  ARG T  27      -4.091  18.804 -42.536  1.00  0.00           C  
ATOM    479  C   ARG T  27      -3.029  17.978 -43.217  1.00  0.00           C  
ATOM    480  O   ARG T  27      -1.863  18.321 -43.172  1.00  0.00           O  
ATOM    481  CB  ARG T  27      -3.693  20.262 -42.717  1.00  0.00           C  
ATOM    482  CG  ARG T  27      -4.758  21.270 -42.317  1.00  0.00           C  
ATOM    483  CD  ARG T  27      -4.306  22.666 -42.545  1.00  0.00           C  
ATOM    484  NE  ARG T  27      -5.313  23.636 -42.145  1.00  0.00           N  
ATOM    485  CZ  ARG T  27      -5.170  24.972 -42.240  1.00  0.00           C  
ATOM    486  NH1 ARG T  27      -4.058  25.481 -42.722  1.00  0.00           N1+
ATOM    487  NH2 ARG T  27      -6.147  25.771 -41.848  1.00  0.00           N  
ATOM    488  H   ARG T  27      -3.775  18.946 -40.430  1.00  0.00           H  
ATOM    489  HA  ARG T  27      -5.039  18.624 -43.044  1.00  0.00           H  
ATOM    490 1HB  ARG T  27      -2.802  20.471 -42.127  1.00  0.00           H  
ATOM    491 2HB  ARG T  27      -3.443  20.443 -43.763  1.00  0.00           H  
ATOM    492 1HG  ARG T  27      -5.660  21.101 -42.907  1.00  0.00           H  
ATOM    493 2HG  ARG T  27      -4.990  21.153 -41.257  1.00  0.00           H  
ATOM    494 1HD  ARG T  27      -3.402  22.855 -41.966  1.00  0.00           H  
ATOM    495 2HD  ARG T  27      -4.094  22.812 -43.604  1.00  0.00           H  
ATOM    496  HE  ARG T  27      -6.183  23.281 -41.769  1.00  0.00           H  
ATOM    497 1HH1 ARG T  27      -3.311  24.871 -43.021  1.00  0.00           H  
ATOM    498 2HH1 ARG T  27      -3.951  26.483 -42.792  1.00  0.00           H  
ATOM    499 1HH2 ARG T  27      -7.003  25.379 -41.478  1.00  0.00           H  
ATOM    500 2HH2 ARG T  27      -6.040  26.772 -41.919  1.00  0.00           H  
ATOM    501  N   ILE T  28      -3.432  16.861 -43.804  1.00  0.00           N  
ATOM    502  CA  ILE T  28      -2.534  16.032 -44.594  1.00  0.00           C  
ATOM    503  C   ILE T  28      -3.134  15.828 -45.970  1.00  0.00           C  
ATOM    504  O   ILE T  28      -4.354  15.629 -46.100  1.00  0.00           O  
ATOM    505  CB  ILE T  28      -2.299  14.661 -43.988  1.00  0.00           C  
ATOM    506  CG1 ILE T  28      -1.718  14.789 -42.593  1.00  0.00           C  
ATOM    507  CG2 ILE T  28      -1.344  13.884 -44.877  1.00  0.00           C  
ATOM    508  CD1 ILE T  28      -2.722  14.687 -41.531  1.00  0.00           C  
ATOM    509  H   ILE T  28      -4.395  16.579 -43.697  1.00  0.00           H  
ATOM    510  HA  ILE T  28      -1.592  16.571 -44.692  1.00  0.00           H  
ATOM    511  HB  ILE T  28      -3.247  14.129 -43.914  1.00  0.00           H  
ATOM    512 1HG1 ILE T  28      -0.972  14.010 -42.437  1.00  0.00           H  
ATOM    513 2HG1 ILE T  28      -1.211  15.750 -42.496  1.00  0.00           H  
ATOM    514 1HG2 ILE T  28      -1.169  12.897 -44.448  1.00  0.00           H  
ATOM    515 2HG2 ILE T  28      -1.778  13.776 -45.869  1.00  0.00           H  
ATOM    516 3HG2 ILE T  28      -0.397  14.420 -44.951  1.00  0.00           H  
ATOM    517 1HD1 ILE T  28      -2.237  14.788 -40.560  1.00  0.00           H  
ATOM    518 2HD1 ILE T  28      -3.460  15.481 -41.651  1.00  0.00           H  
ATOM    519 3HD1 ILE T  28      -3.218  13.719 -41.589  1.00  0.00           H  
ATOM    520  N   ASN T  29      -2.308  15.984 -47.003  1.00  0.00           N  
ATOM    521  CA  ASN T  29      -2.777  15.762 -48.363  1.00  0.00           C  
ATOM    522  C   ASN T  29      -3.174  14.316 -48.638  1.00  0.00           C  
ATOM    523  O   ASN T  29      -2.619  13.690 -49.530  1.00  0.00           O  
ATOM    524  CB  ASN T  29      -1.729  16.137 -49.411  1.00  0.00           C  
ATOM    525  CG  ASN T  29      -2.047  17.449 -50.105  1.00  0.00           C  
ATOM    526  ND2 ASN T  29      -2.241  18.510 -49.325  1.00  0.00           N  
ATOM    527  OD1 ASN T  29      -2.090  17.510 -51.336  1.00  0.00           O  
ATOM    528  H   ASN T  29      -1.348  16.261 -46.853  1.00  0.00           H  
ATOM    529  HA  ASN T  29      -3.660  16.388 -48.494  1.00  0.00           H  
ATOM    530 1HB  ASN T  29      -0.751  16.216 -48.936  1.00  0.00           H  
ATOM    531 2HB  ASN T  29      -1.666  15.348 -50.161  1.00  0.00           H  
ATOM    532 1HD2 ASN T  29      -2.453  19.398 -49.733  1.00  0.00           H  
ATOM    533 2HD2 ASN T  29      -2.175  18.418 -48.332  1.00  0.00           H  
ATOM    534  N   SER T  30      -4.177  13.811 -47.929  1.00  0.00           N  
ATOM    535  CA  SER T  30      -4.722  12.505 -48.254  1.00  0.00           C  
ATOM    536  C   SER T  30      -6.244  12.559 -48.252  1.00  0.00           C  
ATOM    537  O   SER T  30      -6.825  13.524 -47.772  1.00  0.00           O  
ATOM    538  CB  SER T  30      -4.304  11.422 -47.264  1.00  0.00           C  
ATOM    539  OG  SER T  30      -4.802  11.692 -45.980  1.00  0.00           O  
ATOM    540  H   SER T  30      -4.571  14.331 -47.158  1.00  0.00           H  
ATOM    541  HA  SER T  30      -4.380  12.250 -49.257  1.00  0.00           H  
ATOM    542 1HB  SER T  30      -4.674  10.455 -47.605  1.00  0.00           H  
ATOM    543 2HB  SER T  30      -3.217  11.362 -47.229  1.00  0.00           H  
ATOM    544  HG  SER T  30      -5.702  11.356 -45.970  1.00  0.00           H  
ATOM    545  N   SER T  31      -6.876  11.546 -48.839  1.00  0.00           N  
ATOM    546  CA  SER T  31      -8.321  11.516 -48.989  1.00  0.00           C  
ATOM    547  C   SER T  31      -8.899  10.894 -47.751  1.00  0.00           C  
ATOM    548  O   SER T  31      -8.651   9.734 -47.480  1.00  0.00           O  
ATOM    549  CB  SER T  31      -8.785  10.698 -50.178  1.00  0.00           C  
ATOM    550  OG  SER T  31      -8.321  11.250 -51.379  1.00  0.00           O  
ATOM    551  H   SER T  31      -6.328  10.774 -49.191  1.00  0.00           H  
ATOM    552  HA  SER T  31      -8.669  12.547 -49.070  1.00  0.00           H  
ATOM    553 1HB  SER T  31      -8.421   9.676 -50.081  1.00  0.00           H  
ATOM    554 2HB  SER T  31      -9.874  10.658 -50.189  1.00  0.00           H  
ATOM    555  HG  SER T  31      -8.654  10.682 -52.078  1.00  0.00           H  
ATOM    556  N   SER T  32      -9.721  11.648 -47.041  1.00  0.00           N  
ATOM    557  CA  SER T  32     -10.366  11.162 -45.844  1.00  0.00           C  
ATOM    558  C   SER T  32     -11.633  10.452 -46.226  1.00  0.00           C  
ATOM    559  O   SER T  32     -12.526  11.053 -46.811  1.00  0.00           O  
ATOM    560  CB  SER T  32     -10.733  12.267 -44.875  1.00  0.00           C  
ATOM    561  OG  SER T  32     -11.583  11.783 -43.857  1.00  0.00           O  
ATOM    562  H   SER T  32      -9.900  12.594 -47.347  1.00  0.00           H  
ATOM    563  HA  SER T  32      -9.687  10.450 -45.371  1.00  0.00           H  
ATOM    564 1HB  SER T  32      -9.827  12.678 -44.431  1.00  0.00           H  
ATOM    565 2HB  SER T  32     -11.228  13.073 -45.414  1.00  0.00           H  
ATOM    566  HG  SER T  32     -11.485  12.391 -43.119  1.00  0.00           H  
ATOM    567  N   PRO T  33     -11.707   9.154 -45.934  1.00  0.00           N  
ATOM    568  CA  PRO T  33     -12.889   8.363 -46.238  1.00  0.00           C  
ATOM    569  C   PRO T  33     -13.925   8.483 -45.138  1.00  0.00           C  
ATOM    570  O   PRO T  33     -14.858   7.707 -45.107  1.00  0.00           O  
ATOM    571  CB  PRO T  33     -12.337   6.938 -46.340  1.00  0.00           C  
ATOM    572  CG  PRO T  33     -11.278   6.880 -45.293  1.00  0.00           C  
ATOM    573  CD  PRO T  33     -10.651   8.249 -45.319  1.00  0.00           C  
ATOM    574  HA  PRO T  33     -13.276   8.656 -47.226  1.00  0.00           H  
ATOM    575 1HB  PRO T  33     -13.144   6.209 -46.172  1.00  0.00           H  
ATOM    576 2HB  PRO T  33     -11.946   6.758 -47.353  1.00  0.00           H  
ATOM    577 1HG  PRO T  33     -11.722   6.636 -44.317  1.00  0.00           H  
ATOM    578 2HG  PRO T  33     -10.559   6.080 -45.523  1.00  0.00           H  
ATOM    579 1HD  PRO T  33     -10.412   8.564 -44.293  1.00  0.00           H  
ATOM    580 2HD  PRO T  33      -9.742   8.224 -45.938  1.00  0.00           H  
ATOM    581  N   LEU T  34     -13.754   9.467 -44.266  1.00  0.00           N  
ATOM    582  CA  LEU T  34     -14.611   9.686 -43.105  1.00  0.00           C  
ATOM    583  C   LEU T  34     -15.156  11.090 -43.181  1.00  0.00           C  
ATOM    584  O   LEU T  34     -14.482  12.006 -43.600  1.00  0.00           O  
ATOM    585  CB  LEU T  34     -13.874   9.544 -41.777  1.00  0.00           C  
ATOM    586  CG  LEU T  34     -13.180   8.275 -41.375  1.00  0.00           C  
ATOM    587  CD1 LEU T  34     -12.392   8.559 -40.131  1.00  0.00           C  
ATOM    588  CD2 LEU T  34     -14.248   7.239 -41.138  1.00  0.00           C  
ATOM    589  H   LEU T  34     -12.979  10.093 -44.429  1.00  0.00           H  
ATOM    590  HA  LEU T  34     -15.436   8.976 -43.164  1.00  0.00           H  
ATOM    591 1HB  LEU T  34     -13.094  10.302 -41.730  1.00  0.00           H  
ATOM    592 2HB  LEU T  34     -14.580   9.729 -40.966  1.00  0.00           H  
ATOM    593  HG  LEU T  34     -12.509   7.959 -42.174  1.00  0.00           H  
ATOM    594 1HD1 LEU T  34     -11.873   7.655 -39.814  1.00  0.00           H  
ATOM    595 2HD1 LEU T  34     -11.660   9.343 -40.335  1.00  0.00           H  
ATOM    596 3HD1 LEU T  34     -13.065   8.888 -39.341  1.00  0.00           H  
ATOM    597 1HD2 LEU T  34     -13.784   6.299 -40.844  1.00  0.00           H  
ATOM    598 2HD2 LEU T  34     -14.914   7.579 -40.345  1.00  0.00           H  
ATOM    599 3HD2 LEU T  34     -14.820   7.092 -42.055  1.00  0.00           H  
ATOM    600  N   ARG T  35     -16.422  11.196 -42.810  1.00  0.00           N  
ATOM    601  CA  ARG T  35     -17.143  12.441 -42.653  1.00  0.00           C  
ATOM    602  C   ARG T  35     -17.356  12.725 -41.159  1.00  0.00           C  
ATOM    603  O   ARG T  35     -18.311  12.210 -40.577  1.00  0.00           O  
ATOM    604  CB  ARG T  35     -18.514  12.425 -43.315  1.00  0.00           C  
ATOM    605  CG  ARG T  35     -19.276  13.738 -43.240  1.00  0.00           C  
ATOM    606  CD  ARG T  35     -20.581  13.657 -43.945  1.00  0.00           C  
ATOM    607  NE  ARG T  35     -21.361  14.873 -43.783  1.00  0.00           N  
ATOM    608  CZ  ARG T  35     -21.190  15.994 -44.511  1.00  0.00           C  
ATOM    609  NH1 ARG T  35     -20.264  16.038 -45.444  1.00  0.00           N1+
ATOM    610  NH2 ARG T  35     -21.953  17.050 -44.287  1.00  0.00           N  
ATOM    611  H   ARG T  35     -16.900  10.325 -42.628  1.00  0.00           H  
ATOM    612  HA  ARG T  35     -16.526  13.232 -43.080  1.00  0.00           H  
ATOM    613 1HB  ARG T  35     -18.405  12.167 -44.367  1.00  0.00           H  
ATOM    614 2HB  ARG T  35     -19.132  11.657 -42.851  1.00  0.00           H  
ATOM    615 1HG  ARG T  35     -19.465  13.989 -42.196  1.00  0.00           H  
ATOM    616 2HG  ARG T  35     -18.685  14.530 -43.702  1.00  0.00           H  
ATOM    617 1HD  ARG T  35     -20.410  13.500 -45.009  1.00  0.00           H  
ATOM    618 2HD  ARG T  35     -21.159  12.825 -43.544  1.00  0.00           H  
ATOM    619  HE  ARG T  35     -22.083  14.877 -43.075  1.00  0.00           H  
ATOM    620 1HH1 ARG T  35     -19.681  15.231 -45.614  1.00  0.00           H  
ATOM    621 2HH1 ARG T  35     -20.136  16.877 -45.989  1.00  0.00           H  
ATOM    622 1HH2 ARG T  35     -22.665  17.016 -43.570  1.00  0.00           H  
ATOM    623 2HH2 ARG T  35     -21.825  17.890 -44.832  1.00  0.00           H  
ATOM    624  N   TYR T  36     -16.494  13.504 -40.512  1.00  0.00           N  
ATOM    625  CA  TYR T  36     -16.748  13.842 -39.111  1.00  0.00           C  
ATOM    626  C   TYR T  36     -17.894  14.840 -38.964  1.00  0.00           C  
ATOM    627  O   TYR T  36     -17.800  15.980 -39.408  1.00  0.00           O  
ATOM    628  CB  TYR T  36     -15.539  14.451 -38.426  1.00  0.00           C  
ATOM    629  CG  TYR T  36     -15.825  14.910 -37.015  1.00  0.00           C  
ATOM    630  CD1 TYR T  36     -15.993  13.993 -35.986  1.00  0.00           C  
ATOM    631  CD2 TYR T  36     -15.931  16.261 -36.711  1.00  0.00           C  
ATOM    632  CE1 TYR T  36     -16.257  14.412 -34.694  1.00  0.00           C  
ATOM    633  CE2 TYR T  36     -16.190  16.679 -35.437  1.00  0.00           C  
ATOM    634  CZ  TYR T  36     -16.351  15.757 -34.435  1.00  0.00           C  
ATOM    635  OH  TYR T  36     -16.611  16.189 -33.162  1.00  0.00           O  
ATOM    636  H   TYR T  36     -15.668  13.868 -40.965  1.00  0.00           H  
ATOM    637  HA  TYR T  36     -17.029  12.917 -38.607  1.00  0.00           H  
ATOM    638 1HB  TYR T  36     -14.730  13.719 -38.396  1.00  0.00           H  
ATOM    639 2HB  TYR T  36     -15.185  15.305 -39.003  1.00  0.00           H  
ATOM    640  HD1 TYR T  36     -15.919  12.925 -36.190  1.00  0.00           H  
ATOM    641  HD2 TYR T  36     -15.807  17.007 -37.497  1.00  0.00           H  
ATOM    642  HE1 TYR T  36     -16.386  13.678 -33.899  1.00  0.00           H  
ATOM    643  HE2 TYR T  36     -16.270  17.745 -35.219  1.00  0.00           H  
ATOM    644  HH  TYR T  36     -16.725  15.430 -32.585  1.00  0.00           H  
ATOM    645  N   ASN T  37     -18.938  14.405 -38.262  1.00  0.00           N  
ATOM    646  CA  ASN T  37     -20.145  15.181 -38.002  1.00  0.00           C  
ATOM    647  C   ASN T  37     -19.953  15.778 -36.628  1.00  0.00           C  
ATOM    648  O   ASN T  37     -19.963  15.055 -35.652  1.00  0.00           O  
ATOM    649  CB  ASN T  37     -21.400  14.355 -37.985  1.00  0.00           C  
ATOM    650  CG  ASN T  37     -22.589  15.127 -38.404  1.00  0.00           C  
ATOM    651  ND2 ASN T  37     -22.820  16.255 -37.750  1.00  0.00           N  
ATOM    652  OD1 ASN T  37     -23.286  14.743 -39.332  1.00  0.00           O  
ATOM    653  H   ASN T  37     -18.867  13.468 -37.892  1.00  0.00           H  
ATOM    654  HA  ASN T  37     -20.205  15.977 -38.745  1.00  0.00           H  
ATOM    655 1HB  ASN T  37     -21.282  13.499 -38.650  1.00  0.00           H  
ATOM    656 2HB  ASN T  37     -21.567  13.968 -36.979  1.00  0.00           H  
ATOM    657 1HD2 ASN T  37     -23.610  16.819 -37.990  1.00  0.00           H  
ATOM    658 2HD2 ASN T  37     -22.205  16.542 -37.017  1.00  0.00           H  
ATOM    659  N   ARG T  38     -19.959  17.105 -36.528  1.00  0.00           N  
ATOM    660  CA  ARG T  38     -19.639  17.777 -35.261  1.00  0.00           C  
ATOM    661  C   ARG T  38     -20.728  17.589 -34.215  1.00  0.00           C  
ATOM    662  O   ARG T  38     -20.464  17.670 -33.033  1.00  0.00           O  
ATOM    663  CB  ARG T  38     -19.439  19.277 -35.427  1.00  0.00           C  
ATOM    664  CG  ARG T  38     -18.177  19.674 -36.177  1.00  0.00           C  
ATOM    665  CD  ARG T  38     -18.105  21.143 -36.389  1.00  0.00           C  
ATOM    666  NE  ARG T  38     -16.884  21.531 -37.078  1.00  0.00           N  
ATOM    667  CZ  ARG T  38     -16.608  22.782 -37.496  1.00  0.00           C  
ATOM    668  NH1 ARG T  38     -17.471  23.750 -37.291  1.00  0.00           N1+
ATOM    669  NH2 ARG T  38     -15.467  23.034 -38.114  1.00  0.00           N  
ATOM    670  H   ARG T  38     -20.189  17.665 -37.337  1.00  0.00           H  
ATOM    671  HA  ARG T  38     -18.720  17.325 -34.886  1.00  0.00           H  
ATOM    672 1HB  ARG T  38     -20.288  19.699 -35.963  1.00  0.00           H  
ATOM    673 2HB  ARG T  38     -19.403  19.750 -34.446  1.00  0.00           H  
ATOM    674 1HG  ARG T  38     -17.302  19.367 -35.604  1.00  0.00           H  
ATOM    675 2HG  ARG T  38     -18.164  19.185 -37.152  1.00  0.00           H  
ATOM    676 1HD  ARG T  38     -18.953  21.465 -36.991  1.00  0.00           H  
ATOM    677 2HD  ARG T  38     -18.130  21.650 -35.426  1.00  0.00           H  
ATOM    678  HE  ARG T  38     -16.195  20.812 -37.254  1.00  0.00           H  
ATOM    679 1HH1 ARG T  38     -18.344  23.557 -36.818  1.00  0.00           H  
ATOM    680 2HH1 ARG T  38     -17.264  24.687 -37.605  1.00  0.00           H  
ATOM    681 1HH2 ARG T  38     -14.802  22.289 -38.273  1.00  0.00           H  
ATOM    682 2HH2 ARG T  38     -15.259  23.970 -38.428  1.00  0.00           H  
ATOM    683  N   GLN T  39     -21.961  17.430 -34.654  1.00  0.00           N  
ATOM    684  CA  GLN T  39     -23.106  17.403 -33.749  1.00  0.00           C  
ATOM    685  C   GLN T  39     -23.038  16.242 -32.723  1.00  0.00           C  
ATOM    686  O   GLN T  39     -23.098  16.484 -31.524  1.00  0.00           O  
ATOM    687  CB  GLN T  39     -24.438  17.261 -34.490  1.00  0.00           C  
ATOM    688  CG  GLN T  39     -24.792  18.450 -35.368  1.00  0.00           C  
ATOM    689  CD  GLN T  39     -26.105  18.258 -36.102  1.00  0.00           C  
ATOM    690  NE2 GLN T  39     -26.455  19.218 -36.950  1.00  0.00           N  
ATOM    691  OE1 GLN T  39     -26.799  17.254 -35.909  1.00  0.00           O  
ATOM    692  H   GLN T  39     -22.116  17.324 -35.645  1.00  0.00           H  
ATOM    693  HA  GLN T  39     -23.094  18.345 -33.200  1.00  0.00           H  
ATOM    694 1HB  GLN T  39     -24.410  16.373 -35.122  1.00  0.00           H  
ATOM    695 2HB  GLN T  39     -25.244  17.124 -33.769  1.00  0.00           H  
ATOM    696 1HG  GLN T  39     -24.878  19.338 -34.741  1.00  0.00           H  
ATOM    697 2HG  GLN T  39     -24.004  18.590 -36.107  1.00  0.00           H  
ATOM    698 1HE2 GLN T  39     -27.312  19.146 -37.462  1.00  0.00           H  
ATOM    699 2HE2 GLN T  39     -25.863  20.014 -37.075  1.00  0.00           H  
ATOM    700  N   ILE T  40     -22.937  14.995 -33.176  1.00  0.00           N  
ATOM    701  CA  ILE T  40     -23.043  13.859 -32.242  1.00  0.00           C  
ATOM    702  C   ILE T  40     -21.783  13.801 -31.328  1.00  0.00           C  
ATOM    703  O   ILE T  40     -21.924  13.693 -30.107  1.00  0.00           O  
ATOM    704  CB  ILE T  40     -23.153  12.510 -32.953  1.00  0.00           C  
ATOM    705  CG1 ILE T  40     -24.396  12.475 -33.819  1.00  0.00           C  
ATOM    706  CG2 ILE T  40     -23.133  11.378 -31.959  1.00  0.00           C  
ATOM    707  CD1 ILE T  40     -24.479  11.270 -34.686  1.00  0.00           C  
ATOM    708  H   ILE T  40     -22.789  14.813 -34.158  1.00  0.00           H  
ATOM    709  HA  ILE T  40     -23.922  14.030 -31.621  1.00  0.00           H  
ATOM    710  HB  ILE T  40     -22.314  12.390 -33.638  1.00  0.00           H  
ATOM    711 1HG1 ILE T  40     -25.282  12.505 -33.185  1.00  0.00           H  
ATOM    712 2HG1 ILE T  40     -24.422  13.360 -34.456  1.00  0.00           H  
ATOM    713 1HG2 ILE T  40     -23.213  10.428 -32.487  1.00  0.00           H  
ATOM    714 2HG2 ILE T  40     -22.200  11.404 -31.398  1.00  0.00           H  
ATOM    715 3HG2 ILE T  40     -23.973  11.483 -31.272  1.00  0.00           H  
ATOM    716 1HD1 ILE T  40     -25.393  11.310 -35.279  1.00  0.00           H  
ATOM    717 2HD1 ILE T  40     -23.616  11.242 -35.352  1.00  0.00           H  
ATOM    718 3HD1 ILE T  40     -24.488  10.376 -34.066  1.00  0.00           H  
ATOM    719  N   GLY T  41     -20.558  13.753 -31.861  1.00  0.00           N  
ATOM    720  CA  GLY T  41     -20.243  13.681 -33.263  1.00  0.00           C  
ATOM    721  C   GLY T  41     -19.930  12.218 -33.541  1.00  0.00           C  
ATOM    722  O   GLY T  41     -19.798  11.386 -32.641  1.00  0.00           O  
ATOM    723  H   GLY T  41     -19.806  13.772 -31.188  1.00  0.00           H  
ATOM    724 1HA  GLY T  41     -21.129  13.980 -33.826  1.00  0.00           H  
ATOM    725 2HA  GLY T  41     -19.355  14.286 -33.442  1.00  0.00           H  
ATOM    726  N   GLU T  42     -19.827  11.923 -34.827  1.00  0.00           N  
ATOM    727  CA  GLU T  42     -19.711  10.577 -35.327  1.00  0.00           C  
ATOM    728  C   GLU T  42     -18.741  10.793 -36.475  1.00  0.00           C  
ATOM    729  O   GLU T  42     -18.545  11.905 -36.934  1.00  0.00           O  
ATOM    730  CB  GLU T  42     -21.008   9.998 -35.875  1.00  0.00           C  
ATOM    731  CG  GLU T  42     -21.507  10.839 -37.014  1.00  0.00           C  
ATOM    732  CD  GLU T  42     -22.805  10.364 -37.593  1.00  0.00           C  
ATOM    733  OE1 GLU T  42     -23.328   9.331 -37.116  1.00  0.00           O  
ATOM    734  OE2 GLU T  42     -23.266  10.995 -38.574  1.00  0.00           O1-
ATOM    735  H   GLU T  42     -19.830  12.693 -35.482  1.00  0.00           H  
ATOM    736  HA  GLU T  42     -19.262   9.948 -34.559  1.00  0.00           H  
ATOM    737 1HB  GLU T  42     -20.838   8.975 -36.209  1.00  0.00           H  
ATOM    738 2HB  GLU T  42     -21.755   9.964 -35.080  1.00  0.00           H  
ATOM    739 1HG  GLU T  42     -21.640  11.863 -36.667  1.00  0.00           H  
ATOM    740 2HG  GLU T  42     -20.755  10.846 -37.802  1.00  0.00           H  
ATOM    741  N   PHE T  43     -18.185   9.702 -36.971  1.00  0.00           N  
ATOM    742  CA  PHE T  43     -17.392   9.705 -38.185  1.00  0.00           C  
ATOM    743  C   PHE T  43     -18.307   8.866 -39.039  1.00  0.00           C  
ATOM    744  O   PHE T  43     -18.867   7.909 -38.553  1.00  0.00           O  
ATOM    745  CB  PHE T  43     -16.021   9.003 -38.059  1.00  0.00           C  
ATOM    746  CG  PHE T  43     -15.027   9.723 -37.179  1.00  0.00           C  
ATOM    747  CD1 PHE T  43     -14.207  10.712 -37.711  1.00  0.00           C  
ATOM    748  CD2 PHE T  43     -14.921   9.444 -35.844  1.00  0.00           C  
ATOM    749  CE1 PHE T  43     -13.289  11.370 -36.932  1.00  0.00           C  
ATOM    750  CE2 PHE T  43     -13.995  10.117 -35.071  1.00  0.00           C  
ATOM    751  CZ  PHE T  43     -13.181  11.080 -35.630  1.00  0.00           C  
ATOM    752  H   PHE T  43     -18.324   8.833 -36.477  1.00  0.00           H  
ATOM    753  HA  PHE T  43     -17.320  10.723 -38.572  1.00  0.00           H  
ATOM    754 1HB  PHE T  43     -16.162   8.002 -37.654  1.00  0.00           H  
ATOM    755 2HB  PHE T  43     -15.575   8.896 -39.047  1.00  0.00           H  
ATOM    756  HD1 PHE T  43     -14.297  10.966 -38.767  1.00  0.00           H  
ATOM    757  HD2 PHE T  43     -15.560   8.684 -35.391  1.00  0.00           H  
ATOM    758  HE1 PHE T  43     -12.648  12.131 -37.375  1.00  0.00           H  
ATOM    759  HE2 PHE T  43     -13.912   9.882 -34.010  1.00  0.00           H  
ATOM    760  HZ  PHE T  43     -12.450  11.603 -35.013  1.00  0.00           H  
ATOM    761  N   ILE T  44     -18.456   9.199 -40.310  1.00  0.00           N  
ATOM    762  CA  ILE T  44     -19.290   8.396 -41.201  1.00  0.00           C  
ATOM    763  C   ILE T  44     -18.406   7.750 -42.250  1.00  0.00           C  
ATOM    764  O   ILE T  44     -17.566   8.402 -42.868  1.00  0.00           O  
ATOM    765  CB  ILE T  44     -20.360   9.222 -41.938  1.00  0.00           C  
ATOM    766  CG1 ILE T  44     -21.315   9.875 -40.934  1.00  0.00           C  
ATOM    767  CG2 ILE T  44     -21.128   8.347 -42.916  1.00  0.00           C  
ATOM    768  CD1 ILE T  44     -22.233  10.906 -41.549  1.00  0.00           C  
ATOM    769  H   ILE T  44     -17.991  10.016 -40.676  1.00  0.00           H  
ATOM    770  HA  ILE T  44     -19.758   7.616 -40.600  1.00  0.00           H  
ATOM    771  HB  ILE T  44     -19.880  10.030 -42.488  1.00  0.00           H  
ATOM    772 1HG1 ILE T  44     -21.929   9.108 -40.464  1.00  0.00           H  
ATOM    773 2HG1 ILE T  44     -20.739  10.360 -40.147  1.00  0.00           H  
ATOM    774 1HG2 ILE T  44     -21.880   8.947 -43.428  1.00  0.00           H  
ATOM    775 2HG2 ILE T  44     -20.439   7.928 -43.648  1.00  0.00           H  
ATOM    776 3HG2 ILE T  44     -21.617   7.537 -42.374  1.00  0.00           H  
ATOM    777 1HD1 ILE T  44     -22.879  11.324 -40.776  1.00  0.00           H  
ATOM    778 2HD1 ILE T  44     -21.639  11.704 -41.996  1.00  0.00           H  
ATOM    779 3HD1 ILE T  44     -22.847  10.435 -42.317  1.00  0.00           H  
ATOM    780  N   VAL T  45     -18.575   6.455 -42.446  1.00  0.00           N  
ATOM    781  CA  VAL T  45     -17.765   5.786 -43.454  1.00  0.00           C  
ATOM    782  C   VAL T  45     -18.387   6.191 -44.774  1.00  0.00           C  
ATOM    783  O   VAL T  45     -19.593   6.128 -44.932  1.00  0.00           O  
ATOM    784  CB  VAL T  45     -17.795   4.249 -43.355  1.00  0.00           C  
ATOM    785  CG1 VAL T  45     -17.017   3.626 -44.504  1.00  0.00           C  
ATOM    786  CG2 VAL T  45     -17.224   3.806 -42.015  1.00  0.00           C  
ATOM    787  H   VAL T  45     -19.248   5.918 -41.919  1.00  0.00           H  
ATOM    788  HA  VAL T  45     -16.747   6.171 -43.390  1.00  0.00           H  
ATOM    789  HB  VAL T  45     -18.826   3.908 -43.443  1.00  0.00           H  
ATOM    790 1HG1 VAL T  45     -17.048   2.540 -44.419  1.00  0.00           H  
ATOM    791 2HG1 VAL T  45     -17.465   3.928 -45.452  1.00  0.00           H  
ATOM    792 3HG1 VAL T  45     -15.981   3.963 -44.468  1.00  0.00           H  
ATOM    793 1HG2 VAL T  45     -17.249   2.718 -41.952  1.00  0.00           H  
ATOM    794 2HG2 VAL T  45     -16.194   4.153 -41.927  1.00  0.00           H  
ATOM    795 3HG2 VAL T  45     -17.821   4.230 -41.208  1.00  0.00           H  
ATOM    796  N   THR T  46     -17.549   6.584 -45.729  1.00  0.00           N  
ATOM    797  CA  THR T  46     -18.039   6.947 -47.044  1.00  0.00           C  
ATOM    798  C   THR T  46     -17.354   6.098 -48.105  1.00  0.00           C  
ATOM    799  O   THR T  46     -17.971   5.783 -49.119  1.00  0.00           O  
ATOM    800  CB  THR T  46     -17.778   8.424 -47.397  1.00  0.00           C  
ATOM    801  CG2 THR T  46     -18.475   9.341 -46.404  1.00  0.00           C  
ATOM    802  OG1 THR T  46     -16.368   8.682 -47.372  1.00  0.00           O  
ATOM    803  H   THR T  46     -16.558   6.631 -45.543  1.00  0.00           H  
ATOM    804  HA  THR T  46     -19.108   6.739 -47.062  1.00  0.00           H  
ATOM    805  HB  THR T  46     -18.154   8.630 -48.399  1.00  0.00           H  
ATOM    806  HG1 THR T  46     -16.209   9.602 -47.593  1.00  0.00           H  
ATOM    807 1HG2 THR T  46     -18.280  10.380 -46.669  1.00  0.00           H  
ATOM    808 2HG2 THR T  46     -19.549   9.155 -46.429  1.00  0.00           H  
ATOM    809 3HG2 THR T  46     -18.097   9.146 -45.401  1.00  0.00           H  
ATOM    810  N   ARG T  47     -16.102   5.699 -47.888  1.00  0.00           N  
ATOM    811  CA  ARG T  47     -15.465   4.841 -48.872  1.00  0.00           C  
ATOM    812  C   ARG T  47     -15.272   3.437 -48.329  1.00  0.00           C  
ATOM    813  O   ARG T  47     -14.934   3.246 -47.167  1.00  0.00           O  
ATOM    814  CB  ARG T  47     -14.097   5.349 -49.302  1.00  0.00           C  
ATOM    815  CG  ARG T  47     -14.121   6.602 -50.163  1.00  0.00           C  
ATOM    816  CD  ARG T  47     -12.750   7.075 -50.482  1.00  0.00           C  
ATOM    817  NE  ARG T  47     -12.767   8.334 -51.211  1.00  0.00           N  
ATOM    818  CZ  ARG T  47     -12.936   8.444 -52.543  1.00  0.00           C  
ATOM    819  NH1 ARG T  47     -13.102   7.366 -53.276  1.00  0.00           N1+
ATOM    820  NH2 ARG T  47     -12.936   9.638 -53.112  1.00  0.00           N  
ATOM    821  H   ARG T  47     -15.586   5.972 -47.065  1.00  0.00           H  
ATOM    822  HA  ARG T  47     -16.131   4.793 -49.735  1.00  0.00           H  
ATOM    823 1HB  ARG T  47     -13.497   5.568 -48.419  1.00  0.00           H  
ATOM    824 2HB  ARG T  47     -13.580   4.572 -49.864  1.00  0.00           H  
ATOM    825 1HG  ARG T  47     -14.637   6.388 -51.100  1.00  0.00           H  
ATOM    826 2HG  ARG T  47     -14.645   7.398 -49.633  1.00  0.00           H  
ATOM    827 1HD  ARG T  47     -12.192   7.223 -49.559  1.00  0.00           H  
ATOM    828 2HD  ARG T  47     -12.243   6.333 -51.097  1.00  0.00           H  
ATOM    829  HE  ARG T  47     -12.642   9.185 -50.680  1.00  0.00           H  
ATOM    830 1HH1 ARG T  47     -13.103   6.454 -52.841  1.00  0.00           H  
ATOM    831 2HH1 ARG T  47     -13.230   7.449 -54.274  1.00  0.00           H  
ATOM    832 1HH2 ARG T  47     -12.809  10.466 -52.547  1.00  0.00           H  
ATOM    833 2HH2 ARG T  47     -13.064   9.720 -54.109  1.00  0.00           H  
ATOM    834  N   ALA T  48     -15.531   2.444 -49.170  1.00  0.00           N  
ATOM    835  CA  ALA T  48     -15.412   1.050 -48.752  1.00  0.00           C  
ATOM    836  C   ALA T  48     -14.002   0.605 -48.996  1.00  0.00           C  
ATOM    837  O   ALA T  48     -13.324   1.094 -49.878  1.00  0.00           O  
ATOM    838  CB  ALA T  48     -16.330   0.115 -49.516  1.00  0.00           C  
ATOM    839  H   ALA T  48     -15.816   2.652 -50.116  1.00  0.00           H  
ATOM    840  HA  ALA T  48     -15.622   1.006 -47.683  1.00  0.00           H  
ATOM    841 1HB  ALA T  48     -16.192  -0.904 -49.157  1.00  0.00           H  
ATOM    842 2HB  ALA T  48     -17.367   0.416 -49.361  1.00  0.00           H  
ATOM    843 3HB  ALA T  48     -16.094   0.161 -50.578  1.00  0.00           H  
ATOM    844  N   GLY T  49     -13.599  -0.402 -48.258  1.00  0.00           N  
ATOM    845  CA  GLY T  49     -12.287  -0.936 -48.438  1.00  0.00           C  
ATOM    846  C   GLY T  49     -11.891  -1.524 -47.114  1.00  0.00           C  
ATOM    847  O   GLY T  49     -12.703  -1.691 -46.196  1.00  0.00           O  
ATOM    848  H   GLY T  49     -14.205  -0.811 -47.560  1.00  0.00           H  
ATOM    849 1HA  GLY T  49     -12.344  -1.727 -49.186  1.00  0.00           H  
ATOM    850 2HA  GLY T  49     -11.618  -0.113 -48.687  1.00  0.00           H  
ATOM    851  N   LEU T  50     -10.615  -1.847 -47.032  1.00  0.00           N  
ATOM    852  CA  LEU T  50     -10.058  -2.392 -45.826  1.00  0.00           C  
ATOM    853  C   LEU T  50      -9.211  -1.272 -45.226  1.00  0.00           C  
ATOM    854  O   LEU T  50      -8.387  -0.640 -45.904  1.00  0.00           O  
ATOM    855  CB  LEU T  50      -9.159  -3.597 -46.059  1.00  0.00           C  
ATOM    856  CG  LEU T  50      -8.422  -4.184 -44.869  1.00  0.00           C  
ATOM    857  CD1 LEU T  50      -9.370  -4.811 -43.865  1.00  0.00           C  
ATOM    858  CD2 LEU T  50      -7.399  -5.174 -45.380  1.00  0.00           C  
ATOM    859  H   LEU T  50     -10.015  -1.710 -47.833  1.00  0.00           H  
ATOM    860  HA  LEU T  50     -10.878  -2.634 -45.152  1.00  0.00           H  
ATOM    861 1HB  LEU T  50      -9.760  -4.404 -46.477  1.00  0.00           H  
ATOM    862 2HB  LEU T  50      -8.396  -3.326 -46.790  1.00  0.00           H  
ATOM    863  HG  LEU T  50      -7.924  -3.385 -44.319  1.00  0.00           H  
ATOM    864 1HD1 LEU T  50      -8.798  -5.218 -43.031  1.00  0.00           H  
ATOM    865 2HD1 LEU T  50     -10.061  -4.054 -43.496  1.00  0.00           H  
ATOM    866 3HD1 LEU T  50      -9.930  -5.613 -44.347  1.00  0.00           H  
ATOM    867 1HD2 LEU T  50      -6.858  -5.606 -44.537  1.00  0.00           H  
ATOM    868 2HD2 LEU T  50      -7.904  -5.967 -45.932  1.00  0.00           H  
ATOM    869 3HD2 LEU T  50      -6.697  -4.663 -46.039  1.00  0.00           H  
ATOM    870  N   TYR T  51      -9.456  -1.015 -43.946  1.00  0.00           N  
ATOM    871  CA  TYR T  51      -8.772   0.052 -43.263  1.00  0.00           C  
ATOM    872  C   TYR T  51      -8.046  -0.322 -42.002  1.00  0.00           C  
ATOM    873  O   TYR T  51      -8.578  -0.993 -41.148  1.00  0.00           O  
ATOM    874  CB  TYR T  51      -9.711   1.181 -42.887  1.00  0.00           C  
ATOM    875  CG  TYR T  51     -10.316   1.845 -44.083  1.00  0.00           C  
ATOM    876  CD1 TYR T  51      -9.718   2.949 -44.663  1.00  0.00           C  
ATOM    877  CD2 TYR T  51     -11.492   1.365 -44.631  1.00  0.00           C  
ATOM    878  CE1 TYR T  51     -10.273   3.551 -45.744  1.00  0.00           C  
ATOM    879  CE2 TYR T  51     -12.060   1.957 -45.715  1.00  0.00           C  
ATOM    880  CZ  TYR T  51     -11.453   3.049 -46.269  1.00  0.00           C  
ATOM    881  OH  TYR T  51     -12.037   3.634 -47.361  1.00  0.00           O  
ATOM    882  H   TYR T  51     -10.130  -1.572 -43.440  1.00  0.00           H  
ATOM    883  HA  TYR T  51      -8.031   0.433 -43.967  1.00  0.00           H  
ATOM    884 1HB  TYR T  51     -10.511   0.794 -42.256  1.00  0.00           H  
ATOM    885 2HB  TYR T  51      -9.169   1.927 -42.307  1.00  0.00           H  
ATOM    886  HD1 TYR T  51      -8.789   3.344 -44.251  1.00  0.00           H  
ATOM    887  HD2 TYR T  51     -11.983   0.497 -44.194  1.00  0.00           H  
ATOM    888  HE1 TYR T  51      -9.792   4.420 -46.192  1.00  0.00           H  
ATOM    889  HE2 TYR T  51     -12.987   1.561 -46.129  1.00  0.00           H  
ATOM    890  HH  TYR T  51     -12.944   3.327 -47.441  1.00  0.00           H  
ATOM    891  N   TYR T  52      -6.875   0.254 -41.841  1.00  0.00           N  
ATOM    892  CA  TYR T  52      -6.158   0.193 -40.596  1.00  0.00           C  
ATOM    893  C   TYR T  52      -6.526   1.408 -39.759  1.00  0.00           C  
ATOM    894  O   TYR T  52      -6.488   2.536 -40.253  1.00  0.00           O  
ATOM    895  CB  TYR T  52      -4.662   0.196 -40.772  1.00  0.00           C  
ATOM    896  CG  TYR T  52      -3.926   0.193 -39.478  1.00  0.00           C  
ATOM    897  CD1 TYR T  52      -3.838  -0.967 -38.727  1.00  0.00           C  
ATOM    898  CD2 TYR T  52      -3.346   1.344 -38.983  1.00  0.00           C  
ATOM    899  CE1 TYR T  52      -3.159  -0.989 -37.530  1.00  0.00           C  
ATOM    900  CE2 TYR T  52      -2.668   1.338 -37.775  1.00  0.00           C  
ATOM    901  CZ  TYR T  52      -2.578   0.165 -37.062  1.00  0.00           C  
ATOM    902  OH  TYR T  52      -1.914   0.134 -35.868  1.00  0.00           O  
ATOM    903  H   TYR T  52      -6.469   0.753 -42.619  1.00  0.00           H  
ATOM    904  HA  TYR T  52      -6.479  -0.710 -40.075  1.00  0.00           H  
ATOM    905 1HB  TYR T  52      -4.361  -0.681 -41.346  1.00  0.00           H  
ATOM    906 2HB  TYR T  52      -4.364   1.077 -41.340  1.00  0.00           H  
ATOM    907  HD1 TYR T  52      -4.311  -1.883 -39.081  1.00  0.00           H  
ATOM    908  HD2 TYR T  52      -3.418   2.276 -39.544  1.00  0.00           H  
ATOM    909  HE1 TYR T  52      -3.102  -1.912 -36.954  1.00  0.00           H  
ATOM    910  HE2 TYR T  52      -2.215   2.256 -37.401  1.00  0.00           H  
ATOM    911  HH  TYR T  52      -1.479   0.977 -35.722  1.00  0.00           H  
ATOM    912  N   LEU T  53      -6.904   1.179 -38.504  1.00  0.00           N  
ATOM    913  CA  LEU T  53      -7.330   2.249 -37.609  1.00  0.00           C  
ATOM    914  C   LEU T  53      -6.446   2.209 -36.357  1.00  0.00           C  
ATOM    915  O   LEU T  53      -5.925   1.173 -36.003  1.00  0.00           O  
ATOM    916  CB  LEU T  53      -8.778   2.116 -37.159  1.00  0.00           C  
ATOM    917  CG  LEU T  53      -9.923   2.410 -38.113  1.00  0.00           C  
ATOM    918  CD1 LEU T  53     -10.006   1.405 -39.265  1.00  0.00           C  
ATOM    919  CD2 LEU T  53     -11.223   2.493 -37.382  1.00  0.00           C  
ATOM    920  H   LEU T  53      -6.893   0.229 -38.164  1.00  0.00           H  
ATOM    921  HA  LEU T  53      -7.174   3.195 -38.128  1.00  0.00           H  
ATOM    922 1HB  LEU T  53      -8.945   1.092 -36.828  1.00  0.00           H  
ATOM    923 2HB  LEU T  53      -8.941   2.782 -36.312  1.00  0.00           H  
ATOM    924  HG  LEU T  53      -9.743   3.361 -38.615  1.00  0.00           H  
ATOM    925 1HD1 LEU T  53     -10.843   1.664 -39.914  1.00  0.00           H  
ATOM    926 2HD1 LEU T  53      -9.081   1.430 -39.839  1.00  0.00           H  
ATOM    927 3HD1 LEU T  53     -10.158   0.403 -38.864  1.00  0.00           H  
ATOM    928 1HD2 LEU T  53     -12.025   2.705 -38.089  1.00  0.00           H  
ATOM    929 2HD2 LEU T  53     -11.421   1.544 -36.883  1.00  0.00           H  
ATOM    930 3HD2 LEU T  53     -11.173   3.290 -36.640  1.00  0.00           H  
ATOM    931  N   TYR T  54      -6.230   3.345 -35.721  1.00  0.00           N  
ATOM    932  CA  TYR T  54      -5.443   3.398 -34.492  1.00  0.00           C  
ATOM    933  C   TYR T  54      -5.902   4.611 -33.680  1.00  0.00           C  
ATOM    934  O   TYR T  54      -6.138   5.680 -34.247  1.00  0.00           O  
ATOM    935  CB  TYR T  54      -3.928   3.548 -34.744  1.00  0.00           C  
ATOM    936  CG  TYR T  54      -3.553   4.793 -35.514  1.00  0.00           C  
ATOM    937  CD1 TYR T  54      -3.483   4.796 -36.905  1.00  0.00           C  
ATOM    938  CD2 TYR T  54      -3.279   5.977 -34.845  1.00  0.00           C  
ATOM    939  CE1 TYR T  54      -3.157   5.935 -37.585  1.00  0.00           C  
ATOM    940  CE2 TYR T  54      -2.950   7.112 -35.526  1.00  0.00           C  
ATOM    941  CZ  TYR T  54      -2.888   7.087 -36.881  1.00  0.00           C  
ATOM    942  OH  TYR T  54      -2.553   8.248 -37.508  1.00  0.00           O  
ATOM    943  H   TYR T  54      -6.618   4.199 -36.094  1.00  0.00           H  
ATOM    944  HA  TYR T  54      -5.650   2.490 -33.927  1.00  0.00           H  
ATOM    945 1HB  TYR T  54      -3.401   3.569 -33.790  1.00  0.00           H  
ATOM    946 2HB  TYR T  54      -3.564   2.684 -35.300  1.00  0.00           H  
ATOM    947  HD1 TYR T  54      -3.691   3.883 -37.463  1.00  0.00           H  
ATOM    948  HD2 TYR T  54      -3.325   6.011 -33.757  1.00  0.00           H  
ATOM    949  HE1 TYR T  54      -3.106   5.924 -38.673  1.00  0.00           H  
ATOM    950  HE2 TYR T  54      -2.739   8.032 -34.982  1.00  0.00           H  
ATOM    951  HH  TYR T  54      -2.511   8.098 -38.456  1.00  0.00           H  
ATOM    952  N   CYS T  55      -6.134   4.439 -32.386  1.00  0.00           N  
ATOM    953  CA  CYS T  55      -6.570   5.564 -31.565  1.00  0.00           C  
ATOM    954  C   CYS T  55      -5.771   5.503 -30.296  1.00  0.00           C  
ATOM    955  O   CYS T  55      -5.559   4.423 -29.777  1.00  0.00           O  
ATOM    956  CB  CYS T  55      -8.052   5.512 -31.196  1.00  0.00           C  
ATOM    957  SG  CYS T  55      -8.620   6.925 -30.220  1.00  0.00           S  
ATOM    958  H   CYS T  55      -6.015   3.533 -31.956  1.00  0.00           H  
ATOM    959  HA  CYS T  55      -6.332   6.483 -32.101  1.00  0.00           H  
ATOM    960 1HB  CYS T  55      -8.652   5.466 -32.104  1.00  0.00           H  
ATOM    961 2HB  CYS T  55      -8.253   4.606 -30.624  1.00  0.00           H  
ATOM    962  HG  CYS T  55      -9.912   6.775 -30.496  1.00  0.00           H  
ATOM    963  N   GLN T  56      -5.358   6.653 -29.778  1.00  0.00           N  
ATOM    964  CA  GLN T  56      -4.623   6.707 -28.535  1.00  0.00           C  
ATOM    965  C   GLN T  56      -5.160   7.918 -27.793  1.00  0.00           C  
ATOM    966  O   GLN T  56      -5.344   8.965 -28.390  1.00  0.00           O  
ATOM    967  CB  GLN T  56      -3.114   6.890 -28.722  1.00  0.00           C  
ATOM    968  CG  GLN T  56      -2.347   7.090 -27.426  1.00  0.00           C  
ATOM    969  CD  GLN T  56      -0.864   7.305 -27.659  1.00  0.00           C  
ATOM    970  NE2 GLN T  56      -0.364   8.466 -27.252  1.00  0.00           N  
ATOM    971  OE1 GLN T  56      -0.174   6.436 -28.201  1.00  0.00           O  
ATOM    972  H   GLN T  56      -5.562   7.514 -30.265  1.00  0.00           H  
ATOM    973  HA  GLN T  56      -4.845   5.802 -27.970  1.00  0.00           H  
ATOM    974 1HB  GLN T  56      -2.702   6.017 -29.227  1.00  0.00           H  
ATOM    975 2HB  GLN T  56      -2.929   7.754 -29.358  1.00  0.00           H  
ATOM    976 1HG  GLN T  56      -2.743   7.966 -26.913  1.00  0.00           H  
ATOM    977 2HG  GLN T  56      -2.470   6.205 -26.803  1.00  0.00           H  
ATOM    978 1HE2 GLN T  56       0.609   8.665 -27.379  1.00  0.00           H  
ATOM    979 2HE2 GLN T  56      -0.959   9.142 -26.817  1.00  0.00           H  
ATOM    980  N   VAL T  57      -5.453   7.753 -26.499  1.00  0.00           N  
ATOM    981  CA  VAL T  57      -5.935   8.844 -25.655  1.00  0.00           C  
ATOM    982  C   VAL T  57      -5.280   8.676 -24.281  1.00  0.00           C  
ATOM    983  O   VAL T  57      -5.185   7.573 -23.766  1.00  0.00           O  
ATOM    984  CB  VAL T  57      -7.463   8.836 -25.456  1.00  0.00           C  
ATOM    985  CG1 VAL T  57      -7.908  10.073 -24.691  1.00  0.00           C  
ATOM    986  CG2 VAL T  57      -8.160   8.756 -26.805  1.00  0.00           C  
ATOM    987  H   VAL T  57      -5.335   6.834 -26.097  1.00  0.00           H  
ATOM    988  HA  VAL T  57      -5.606   9.783 -26.100  1.00  0.00           H  
ATOM    989  HB  VAL T  57      -7.737   7.970 -24.853  1.00  0.00           H  
ATOM    990 1HG1 VAL T  57      -8.989  10.051 -24.559  1.00  0.00           H  
ATOM    991 2HG1 VAL T  57      -7.424  10.091 -23.715  1.00  0.00           H  
ATOM    992 3HG1 VAL T  57      -7.630  10.966 -25.251  1.00  0.00           H  
ATOM    993 1HG2 VAL T  57      -9.239   8.750 -26.658  1.00  0.00           H  
ATOM    994 2HG2 VAL T  57      -7.881   9.619 -27.410  1.00  0.00           H  
ATOM    995 3HG2 VAL T  57      -7.858   7.843 -27.318  1.00  0.00           H  
ATOM    996  N   HIS T  58      -4.802   9.772 -23.706  1.00  0.00           N  
ATOM    997  CA  HIS T  58      -4.315   9.765 -22.341  1.00  0.00           C  
ATOM    998  C   HIS T  58      -5.454  10.244 -21.470  1.00  0.00           C  
ATOM    999  O   HIS T  58      -6.222  11.099 -21.865  1.00  0.00           O  
ATOM   1000  CB  HIS T  58      -3.127  10.690 -22.115  1.00  0.00           C  
ATOM   1001  CG  HIS T  58      -1.823  10.045 -22.417  1.00  0.00           C  
ATOM   1002  CD2 HIS T  58      -1.101   9.987 -23.553  1.00  0.00           C  
ATOM   1003  ND1 HIS T  58      -1.076   9.419 -21.452  1.00  0.00           N  
ATOM   1004  CE1 HIS T  58       0.038   8.969 -21.987  1.00  0.00           C  
ATOM   1005  NE2 HIS T  58       0.051   9.306 -23.261  1.00  0.00           N  
ATOM   1006  H   HIS T  58      -4.777  10.634 -24.233  1.00  0.00           H  
ATOM   1007  HA  HIS T  58      -4.065   8.737 -22.079  1.00  0.00           H  
ATOM   1008 1HB  HIS T  58      -3.231  11.576 -22.743  1.00  0.00           H  
ATOM   1009 2HB  HIS T  58      -3.118  11.025 -21.078  1.00  0.00           H  
ATOM   1010  HD2 HIS T  58      -1.381  10.397 -24.523  1.00  0.00           H  
ATOM   1011  HE1 HIS T  58       0.816   8.412 -21.467  1.00  0.00           H  
ATOM   1012  HE2 HIS T  58       0.788   9.098 -23.920  1.00  0.00           H  
ATOM   1013  N   PHE T  59      -5.577   9.653 -20.290  1.00  0.00           N  
ATOM   1014  CA  PHE T  59      -6.669   9.968 -19.398  1.00  0.00           C  
ATOM   1015  C   PHE T  59      -6.159  10.247 -18.010  1.00  0.00           C  
ATOM   1016  O   PHE T  59      -5.674   9.354 -17.350  1.00  0.00           O  
ATOM   1017  CB  PHE T  59      -7.694   8.832 -19.286  1.00  0.00           C  
ATOM   1018  CG  PHE T  59      -8.378   8.514 -20.574  1.00  0.00           C  
ATOM   1019  CD1 PHE T  59      -9.481   9.229 -20.971  1.00  0.00           C  
ATOM   1020  CD2 PHE T  59      -7.948   7.466 -21.357  1.00  0.00           C  
ATOM   1021  CE1 PHE T  59     -10.098   8.957 -22.151  1.00  0.00           C  
ATOM   1022  CE2 PHE T  59      -8.585   7.171 -22.523  1.00  0.00           C  
ATOM   1023  CZ  PHE T  59      -9.663   7.927 -22.920  1.00  0.00           C  
ATOM   1024  H   PHE T  59      -4.893   8.966 -20.008  1.00  0.00           H  
ATOM   1025  HA  PHE T  59      -7.149  10.868 -19.782  1.00  0.00           H  
ATOM   1026 1HB  PHE T  59      -7.200   7.928 -18.930  1.00  0.00           H  
ATOM   1027 2HB  PHE T  59      -8.454   9.099 -18.552  1.00  0.00           H  
ATOM   1028  HD1 PHE T  59      -9.861  10.024 -20.327  1.00  0.00           H  
ATOM   1029  HD2 PHE T  59      -7.092   6.869 -21.037  1.00  0.00           H  
ATOM   1030  HE1 PHE T  59     -10.940   9.567 -22.479  1.00  0.00           H  
ATOM   1031  HE2 PHE T  59      -8.244   6.341 -23.142  1.00  0.00           H  
ATOM   1032  HZ  PHE T  59     -10.169   7.692 -23.855  1.00  0.00           H  
ATOM   1033  N   ASP T  60      -6.269  11.482 -17.554  1.00  0.00           N  
ATOM   1034  CA  ASP T  60      -5.797  11.791 -16.220  1.00  0.00           C  
ATOM   1035  C   ASP T  60      -6.980  11.953 -15.271  1.00  0.00           C  
ATOM   1036  O   ASP T  60      -7.329  13.055 -14.872  1.00  0.00           O  
ATOM   1037  CB  ASP T  60      -4.989  13.074 -16.160  1.00  0.00           C  
ATOM   1038  CG  ASP T  60      -4.660  13.504 -14.745  1.00  0.00           C  
ATOM   1039  OD1 ASP T  60      -3.978  12.724 -14.038  1.00  0.00           O  
ATOM   1040  OD2 ASP T  60      -5.097  14.612 -14.340  1.00  0.00           O1-
ATOM   1041  H   ASP T  60      -6.677  12.216 -18.114  1.00  0.00           H  
ATOM   1042  HA  ASP T  60      -5.191  10.949 -15.887  1.00  0.00           H  
ATOM   1043 1HB  ASP T  60      -4.055  12.941 -16.708  1.00  0.00           H  
ATOM   1044 2HB  ASP T  60      -5.543  13.876 -16.648  1.00  0.00           H  
ATOM   1045  N   GLU T  61      -7.607  10.840 -14.918  1.00  0.00           N  
ATOM   1046  CA  GLU T  61      -8.838  10.899 -14.139  1.00  0.00           C  
ATOM   1047  C   GLU T  61      -8.431  11.071 -12.681  1.00  0.00           C  
ATOM   1048  O   GLU T  61      -7.239  11.138 -12.362  1.00  0.00           O  
ATOM   1049  CB  GLU T  61      -9.690   9.629 -14.245  1.00  0.00           C  
ATOM   1050  CG  GLU T  61     -10.467   9.463 -15.539  1.00  0.00           C  
ATOM   1051  CD  GLU T  61     -11.783  10.184 -15.480  1.00  0.00           C  
ATOM   1052  OE1 GLU T  61     -11.774  11.416 -15.326  1.00  0.00           O  
ATOM   1053  OE2 GLU T  61     -12.832   9.505 -15.518  1.00  0.00           O1-
ATOM   1054  H   GLU T  61      -7.237   9.938 -15.184  1.00  0.00           H  
ATOM   1055  HA  GLU T  61      -9.401  11.774 -14.465  1.00  0.00           H  
ATOM   1056 1HB  GLU T  61      -9.052   8.753 -14.138  1.00  0.00           H  
ATOM   1057 2HB  GLU T  61     -10.415   9.608 -13.430  1.00  0.00           H  
ATOM   1058 1HG  GLU T  61      -9.870   9.855 -16.362  1.00  0.00           H  
ATOM   1059 2HG  GLU T  61     -10.629   8.400 -15.719  1.00  0.00           H  
ATOM   1060  N   GLY T  62      -9.436  11.076 -11.807  1.00  0.00           N  
ATOM   1061  CA  GLY T  62      -9.224  11.205 -10.377  1.00  0.00           C  
ATOM   1062  C   GLY T  62      -9.038   9.845  -9.745  1.00  0.00           C  
ATOM   1063  O   GLY T  62      -7.897   9.416  -9.523  1.00  0.00           O  
ATOM   1064  H   GLY T  62     -10.378  10.987 -12.159  1.00  0.00           H  
ATOM   1065 1HA  GLY T  62      -8.311  11.785 -10.235  1.00  0.00           H  
ATOM   1066 2HA  GLY T  62     -10.117  11.667  -9.957  1.00  0.00           H  
ATOM   1067  N   LYS T  63     -10.150   9.184  -9.429  1.00  0.00           N  
ATOM   1068  CA  LYS T  63     -10.116   7.885  -8.770  1.00  0.00           C  
ATOM   1069  C   LYS T  63     -10.991   6.891  -9.484  1.00  0.00           C  
ATOM   1070  O   LYS T  63     -11.786   6.191  -8.868  1.00  0.00           O  
ATOM   1071  CB  LYS T  63     -10.592   7.943  -7.318  1.00  0.00           C  
ATOM   1072  CG  LYS T  63      -9.701   8.765  -6.395  1.00  0.00           C  
ATOM   1073  CD  LYS T  63     -10.185   8.698  -4.955  1.00  0.00           C  
ATOM   1074  CE  LYS T  63      -9.334   9.569  -4.043  1.00  0.00           C  
ATOM   1075  NZ  LYS T  63      -9.755   9.464  -2.620  1.00  0.00           N1+
ATOM   1076  H   LYS T  63     -11.043   9.599  -9.653  1.00  0.00           H  
ATOM   1077  HA  LYS T  63      -9.085   7.532  -8.809  1.00  0.00           H  
ATOM   1078 1HB  LYS T  63     -11.595   8.369  -7.280  1.00  0.00           H  
ATOM   1079 2HB  LYS T  63     -10.650   6.933  -6.913  1.00  0.00           H  
ATOM   1080 1HG  LYS T  63      -8.679   8.385  -6.444  1.00  0.00           H  
ATOM   1081 2HG  LYS T  63      -9.700   9.804  -6.722  1.00  0.00           H  
ATOM   1082 1HD  LYS T  63     -11.221   9.035  -4.903  1.00  0.00           H  
ATOM   1083 2HD  LYS T  63     -10.139   7.668  -4.602  1.00  0.00           H  
ATOM   1084 1HE  LYS T  63      -8.290   9.270  -4.123  1.00  0.00           H  
ATOM   1085 2HE  LYS T  63      -9.415  10.611  -4.355  1.00  0.00           H  
ATOM   1086 1HZ  LYS T  63      -9.168  10.055  -2.049  1.00  0.00           H  
ATOM   1087 2HZ  LYS T  63     -10.719   9.758  -2.530  1.00  0.00           H  
ATOM   1088 3HZ  LYS T  63      -9.666   8.506  -2.313  1.00  0.00           H  
ATOM   1089  N   ALA T  64     -10.909   6.897 -10.802  1.00  0.00           N  
ATOM   1090  CA  ALA T  64     -11.516   5.833 -11.556  1.00  0.00           C  
ATOM   1091  C   ALA T  64     -10.474   4.731 -11.575  1.00  0.00           C  
ATOM   1092  O   ALA T  64      -9.332   4.984 -11.930  1.00  0.00           O  
ATOM   1093  CB  ALA T  64     -11.841   6.208 -12.990  1.00  0.00           C  
ATOM   1094  H   ALA T  64     -10.425   7.635 -11.293  1.00  0.00           H  
ATOM   1095  HA  ALA T  64     -12.403   5.495 -11.020  1.00  0.00           H  
ATOM   1096 1HB  ALA T  64     -12.297   5.356 -13.494  1.00  0.00           H  
ATOM   1097 2HB  ALA T  64     -12.536   7.049 -12.997  1.00  0.00           H  
ATOM   1098 3HB  ALA T  64     -10.926   6.491 -13.508  1.00  0.00           H  
ATOM   1099  N   VAL T  65     -10.832   3.530 -11.137  1.00  0.00           N  
ATOM   1100  CA  VAL T  65      -9.837   2.461 -11.033  1.00  0.00           C  
ATOM   1101  C   VAL T  65      -9.592   1.864 -12.422  1.00  0.00           C  
ATOM   1102  O   VAL T  65      -8.482   1.452 -12.741  1.00  0.00           O  
ATOM   1103  CB  VAL T  65     -10.276   1.313 -10.105  1.00  0.00           C  
ATOM   1104  CG1 VAL T  65     -11.371   0.486 -10.762  1.00  0.00           C  
ATOM   1105  CG2 VAL T  65      -9.079   0.441  -9.756  1.00  0.00           C  
ATOM   1106  H   VAL T  65     -11.788   3.340 -10.872  1.00  0.00           H  
ATOM   1107  HA  VAL T  65      -8.911   2.909 -10.671  1.00  0.00           H  
ATOM   1108  HB  VAL T  65     -10.697   1.736  -9.192  1.00  0.00           H  
ATOM   1109 1HG1 VAL T  65     -11.670  -0.321 -10.091  1.00  0.00           H  
ATOM   1110 2HG1 VAL T  65     -12.232   1.122 -10.970  1.00  0.00           H  
ATOM   1111 3HG1 VAL T  65     -10.998   0.062 -11.694  1.00  0.00           H  
ATOM   1112 1HG2 VAL T  65      -9.396  -0.367  -9.100  1.00  0.00           H  
ATOM   1113 2HG2 VAL T  65      -8.655   0.023 -10.670  1.00  0.00           H  
ATOM   1114 3HG2 VAL T  65      -8.325   1.045  -9.251  1.00  0.00           H  
ATOM   1115  N   TYR T  66     -10.621   1.852 -13.258  1.00  0.00           N  
ATOM   1116  CA  TYR T  66     -10.435   1.347 -14.592  1.00  0.00           C  
ATOM   1117  C   TYR T  66     -10.931   2.387 -15.569  1.00  0.00           C  
ATOM   1118  O   TYR T  66     -11.766   3.213 -15.226  1.00  0.00           O  
ATOM   1119  CB  TYR T  66     -11.206   0.052 -14.860  1.00  0.00           C  
ATOM   1120  CG  TYR T  66     -12.692   0.252 -15.056  1.00  0.00           C  
ATOM   1121  CD1 TYR T  66     -13.223   0.455 -16.321  1.00  0.00           C  
ATOM   1122  CD2 TYR T  66     -13.560   0.236 -13.974  1.00  0.00           C  
ATOM   1123  CE1 TYR T  66     -14.580   0.638 -16.505  1.00  0.00           C  
ATOM   1124  CE2 TYR T  66     -14.919   0.418 -14.147  1.00  0.00           C  
ATOM   1125  CZ  TYR T  66     -15.425   0.619 -15.414  1.00  0.00           C  
ATOM   1126  OH  TYR T  66     -16.778   0.800 -15.592  1.00  0.00           O  
ATOM   1127  H   TYR T  66     -11.531   2.190 -12.982  1.00  0.00           H  
ATOM   1128  HA  TYR T  66      -9.366   1.196 -14.742  1.00  0.00           H  
ATOM   1129 1HB  TYR T  66     -10.778  -0.397 -15.757  1.00  0.00           H  
ATOM   1130 2HB  TYR T  66     -11.037  -0.605 -14.008  1.00  0.00           H  
ATOM   1131  HD1 TYR T  66     -12.550   0.469 -17.178  1.00  0.00           H  
ATOM   1132  HD2 TYR T  66     -13.154   0.078 -12.975  1.00  0.00           H  
ATOM   1133  HE1 TYR T  66     -14.983   0.797 -17.505  1.00  0.00           H  
ATOM   1134  HE2 TYR T  66     -15.584   0.403 -13.283  1.00  0.00           H  
ATOM   1135  HH  TYR T  66     -17.061   0.645 -16.496  1.00  0.00           H  
ATOM   1136  N   LEU T  67     -10.405   2.359 -16.783  1.00  0.00           N  
ATOM   1137  CA  LEU T  67     -10.846   3.276 -17.819  1.00  0.00           C  
ATOM   1138  C   LEU T  67     -10.968   2.537 -19.137  1.00  0.00           C  
ATOM   1139  O   LEU T  67     -10.352   1.505 -19.324  1.00  0.00           O  
ATOM   1140  CB  LEU T  67      -9.887   4.438 -18.033  1.00  0.00           C  
ATOM   1141  CG  LEU T  67      -8.462   4.065 -18.363  1.00  0.00           C  
ATOM   1142  CD1 LEU T  67      -8.459   3.818 -19.792  1.00  0.00           C  
ATOM   1143  CD2 LEU T  67      -7.527   5.174 -18.075  1.00  0.00           C  
ATOM   1144  H   LEU T  67      -9.683   1.685 -16.996  1.00  0.00           H  
ATOM   1145  HA  LEU T  67     -11.828   3.647 -17.529  1.00  0.00           H  
ATOM   1146 1HB  LEU T  67     -10.264   5.053 -18.850  1.00  0.00           H  
ATOM   1147 2HB  LEU T  67      -9.867   5.045 -17.129  1.00  0.00           H  
ATOM   1148  HG  LEU T  67      -8.166   3.201 -17.767  1.00  0.00           H  
ATOM   1149 1HD1 LEU T  67      -7.454   3.540 -20.110  1.00  0.00           H  
ATOM   1150 2HD1 LEU T  67      -9.150   3.008 -20.024  1.00  0.00           H  
ATOM   1151 3HD1 LEU T  67      -8.768   4.721 -20.318  1.00  0.00           H  
ATOM   1152 1HD2 LEU T  67      -6.511   4.867 -18.324  1.00  0.00           H  
ATOM   1153 2HD2 LEU T  67      -7.800   6.044 -18.673  1.00  0.00           H  
ATOM   1154 3HD2 LEU T  67      -7.580   5.429 -17.017  1.00  0.00           H  
ATOM   1155  N   LYS T  68     -11.841   3.015 -20.008  1.00  0.00           N  
ATOM   1156  CA  LYS T  68     -12.126   2.313 -21.248  1.00  0.00           C  
ATOM   1157  C   LYS T  68     -11.878   3.148 -22.504  1.00  0.00           C  
ATOM   1158  O   LYS T  68     -11.863   4.364 -22.468  1.00  0.00           O  
ATOM   1159  CB  LYS T  68     -13.574   1.828 -21.325  1.00  0.00           C  
ATOM   1160  CG  LYS T  68     -13.882   0.624 -20.444  1.00  0.00           C  
ATOM   1161  CD  LYS T  68     -15.302   0.126 -20.664  1.00  0.00           C  
ATOM   1162  CE  LYS T  68     -15.582  -1.130 -19.852  1.00  0.00           C  
ATOM   1163  NZ  LYS T  68     -17.004  -1.555 -19.956  1.00  0.00           N1+
ATOM   1164  H   LYS T  68     -12.322   3.882 -19.813  1.00  0.00           H  
ATOM   1165  HA  LYS T  68     -11.456   1.452 -21.277  1.00  0.00           H  
ATOM   1166 1HB  LYS T  68     -14.207   2.665 -21.028  1.00  0.00           H  
ATOM   1167 2HB  LYS T  68     -13.772   1.575 -22.366  1.00  0.00           H  
ATOM   1168 1HG  LYS T  68     -13.176  -0.171 -20.687  1.00  0.00           H  
ATOM   1169 2HG  LYS T  68     -13.756   0.915 -19.402  1.00  0.00           H  
ATOM   1170 1HD  LYS T  68     -15.996   0.913 -20.368  1.00  0.00           H  
ATOM   1171 2HD  LYS T  68     -15.434  -0.092 -21.724  1.00  0.00           H  
ATOM   1172 1HE  LYS T  68     -14.937  -1.926 -20.221  1.00  0.00           H  
ATOM   1173 2HE  LYS T  68     -15.341  -0.923 -18.809  1.00  0.00           H  
ATOM   1174 1HZ  LYS T  68     -17.147  -2.389 -19.404  1.00  0.00           H  
ATOM   1175 2HZ  LYS T  68     -17.603  -0.817 -19.613  1.00  0.00           H  
ATOM   1176 3HZ  LYS T  68     -17.228  -1.748 -20.922  1.00  0.00           H  
ATOM   1177  N   LEU T  69     -11.632   2.466 -23.613  1.00  0.00           N  
ATOM   1178  CA  LEU T  69     -11.524   3.124 -24.900  1.00  0.00           C  
ATOM   1179  C   LEU T  69     -11.956   2.040 -25.867  1.00  0.00           C  
ATOM   1180  O   LEU T  69     -11.254   1.050 -26.075  1.00  0.00           O  
ATOM   1181  CB  LEU T  69     -10.100   3.565 -25.259  1.00  0.00           C  
ATOM   1182  CG  LEU T  69      -9.959   4.282 -26.608  1.00  0.00           C  
ATOM   1183  CD1 LEU T  69     -10.635   5.644 -26.548  1.00  0.00           C  
ATOM   1184  CD2 LEU T  69      -8.485   4.426 -26.956  1.00  0.00           C  
ATOM   1185  H   LEU T  69     -11.516   1.463 -23.562  1.00  0.00           H  
ATOM   1186  HA  LEU T  69     -12.228   3.955 -24.928  1.00  0.00           H  
ATOM   1187 1HB  LEU T  69      -9.920   4.264 -24.444  1.00  0.00           H  
ATOM   1188 2HB  LEU T  69      -9.392   2.738 -25.192  1.00  0.00           H  
ATOM   1189  HG  LEU T  69     -10.419   3.644 -27.364  1.00  0.00           H  
ATOM   1190 1HD1 LEU T  69     -10.530   6.146 -27.510  1.00  0.00           H  
ATOM   1191 2HD1 LEU T  69     -11.693   5.516 -26.321  1.00  0.00           H  
ATOM   1192 3HD1 LEU T  69     -10.167   6.249 -25.772  1.00  0.00           H  
ATOM   1193 1HD2 LEU T  69      -8.386   4.935 -27.915  1.00  0.00           H  
ATOM   1194 2HD2 LEU T  69      -7.983   5.008 -26.182  1.00  0.00           H  
ATOM   1195 3HD2 LEU T  69      -8.027   3.438 -27.021  1.00  0.00           H  
ATOM   1196  N   ASP T  70     -13.122   2.247 -26.467  1.00  0.00           N  
ATOM   1197  CA  ASP T  70     -13.698   1.281 -27.409  1.00  0.00           C  
ATOM   1198  C   ASP T  70     -13.915   1.823 -28.807  1.00  0.00           C  
ATOM   1199  O   ASP T  70     -14.182   3.004 -28.996  1.00  0.00           O  
ATOM   1200  CB  ASP T  70     -15.051   0.744 -26.937  1.00  0.00           C  
ATOM   1201  CG  ASP T  70     -15.078   0.300 -25.480  1.00  0.00           C  
ATOM   1202  OD1 ASP T  70     -14.161  -0.369 -25.066  1.00  0.00           O  
ATOM   1203  OD2 ASP T  70     -15.928   0.760 -24.756  1.00  0.00           O1-
ATOM   1204  H   ASP T  70     -13.625   3.099 -26.266  1.00  0.00           H  
ATOM   1205  HA  ASP T  70     -12.989   0.455 -27.475  1.00  0.00           H  
ATOM   1206 1HB  ASP T  70     -15.879   1.428 -27.122  1.00  0.00           H  
ATOM   1207 2HB  ASP T  70     -15.148  -0.129 -27.583  1.00  0.00           H  
ATOM   1208  N   LEU T  71     -13.815   0.936 -29.786  1.00  0.00           N  
ATOM   1209  CA  LEU T  71     -14.127   1.273 -31.162  1.00  0.00           C  
ATOM   1210  C   LEU T  71     -15.466   0.687 -31.504  1.00  0.00           C  
ATOM   1211  O   LEU T  71     -15.617  -0.527 -31.491  1.00  0.00           O  
ATOM   1212  CB  LEU T  71     -13.107   0.721 -32.166  1.00  0.00           C  
ATOM   1213  CG  LEU T  71     -11.704   1.334 -32.075  1.00  0.00           C  
ATOM   1214  CD1 LEU T  71     -10.774   0.660 -33.074  1.00  0.00           C  
ATOM   1215  CD2 LEU T  71     -11.785   2.831 -32.338  1.00  0.00           C  
ATOM   1216  H   LEU T  71     -13.513  -0.002 -29.566  1.00  0.00           H  
ATOM   1217  HA  LEU T  71     -14.184   2.359 -31.231  1.00  0.00           H  
ATOM   1218 1HB  LEU T  71     -13.083  -0.318 -31.841  1.00  0.00           H  
ATOM   1219 2HB  LEU T  71     -13.480   0.773 -33.189  1.00  0.00           H  
ATOM   1220  HG  LEU T  71     -11.355   1.194 -31.052  1.00  0.00           H  
ATOM   1221 1HD1 LEU T  71      -9.780   1.101 -33.002  1.00  0.00           H  
ATOM   1222 2HD1 LEU T  71     -10.713  -0.406 -32.853  1.00  0.00           H  
ATOM   1223 3HD1 LEU T  71     -11.160   0.800 -34.083  1.00  0.00           H  
ATOM   1224 1HD2 LEU T  71     -10.787   3.265 -32.273  1.00  0.00           H  
ATOM   1225 2HD2 LEU T  71     -12.192   3.004 -33.335  1.00  0.00           H  
ATOM   1226 3HD2 LEU T  71     -12.433   3.297 -31.596  1.00  0.00           H  
ATOM   1227  N   LEU T  72     -16.463   1.542 -31.722  1.00  0.00           N  
ATOM   1228  CA  LEU T  72     -17.830   1.057 -31.862  1.00  0.00           C  
ATOM   1229  C   LEU T  72     -18.147   1.423 -33.275  1.00  0.00           C  
ATOM   1230  O   LEU T  72     -17.768   2.483 -33.745  1.00  0.00           O  
ATOM   1231  CB  LEU T  72     -18.838   1.747 -30.934  1.00  0.00           C  
ATOM   1232  CG  LEU T  72     -18.436   1.794 -29.454  1.00  0.00           C  
ATOM   1233  CD1 LEU T  72     -19.553   2.418 -28.629  1.00  0.00           C  
ATOM   1234  CD2 LEU T  72     -18.127   0.386 -28.965  1.00  0.00           C  
ATOM   1235  H   LEU T  72     -16.284   2.533 -31.791  1.00  0.00           H  
ATOM   1236  HA  LEU T  72     -17.833  -0.026 -31.741  1.00  0.00           H  
ATOM   1237 1HB  LEU T  72     -18.813   2.748 -31.359  1.00  0.00           H  
ATOM   1238 2HB  LEU T  72     -19.838   1.330 -31.043  1.00  0.00           H  
ATOM   1239  HG  LEU T  72     -17.519   2.379 -29.386  1.00  0.00           H  
ATOM   1240 1HD1 LEU T  72     -19.259   2.447 -27.580  1.00  0.00           H  
ATOM   1241 2HD1 LEU T  72     -19.742   3.433 -28.981  1.00  0.00           H  
ATOM   1242 3HD1 LEU T  72     -20.460   1.823 -28.735  1.00  0.00           H  
ATOM   1243 1HD2 LEU T  72     -17.841   0.421 -27.914  1.00  0.00           H  
ATOM   1244 2HD2 LEU T  72     -19.011  -0.242 -29.081  1.00  0.00           H  
ATOM   1245 3HD2 LEU T  72     -17.307  -0.031 -29.550  1.00  0.00           H  
ATOM   1246  N   VAL T  73     -18.852   0.537 -33.961  1.00  0.00           N  
ATOM   1247  CA  VAL T  73     -19.274   0.859 -35.299  1.00  0.00           C  
ATOM   1248  C   VAL T  73     -20.748   0.569 -35.407  1.00  0.00           C  
ATOM   1249  O   VAL T  73     -21.187  -0.567 -35.281  1.00  0.00           O  
ATOM   1250  CB  VAL T  73     -18.550   0.032 -36.384  1.00  0.00           C  
ATOM   1251  CG1 VAL T  73     -19.066   0.389 -37.766  1.00  0.00           C  
ATOM   1252  CG2 VAL T  73     -17.063   0.307 -36.325  1.00  0.00           C  
ATOM   1253  H   VAL T  73     -19.101  -0.361 -33.570  1.00  0.00           H  
ATOM   1254  HA  VAL T  73     -19.106   1.925 -35.452  1.00  0.00           H  
ATOM   1255  HB  VAL T  73     -18.734  -1.027 -36.204  1.00  0.00           H  
ATOM   1256 1HG1 VAL T  73     -18.542  -0.206 -38.515  1.00  0.00           H  
ATOM   1257 2HG1 VAL T  73     -20.135   0.180 -37.820  1.00  0.00           H  
ATOM   1258 3HG1 VAL T  73     -18.892   1.448 -37.957  1.00  0.00           H  
ATOM   1259 1HG2 VAL T  73     -16.554  -0.277 -37.090  1.00  0.00           H  
ATOM   1260 2HG2 VAL T  73     -16.882   1.368 -36.499  1.00  0.00           H  
ATOM   1261 3HG2 VAL T  73     -16.680   0.030 -35.342  1.00  0.00           H  
ATOM   1262  N   ASP T  74     -21.492   1.643 -35.632  1.00  0.00           N  
ATOM   1263  CA  ASP T  74     -22.934   1.625 -35.570  1.00  0.00           C  
ATOM   1264  C   ASP T  74     -23.211   1.168 -34.144  1.00  0.00           C  
ATOM   1265  O   ASP T  74     -22.893   1.909 -33.210  1.00  0.00           O  
ATOM   1266  CB  ASP T  74     -23.586   0.634 -36.537  1.00  0.00           C  
ATOM   1267  CG  ASP T  74     -23.426   0.993 -38.009  1.00  0.00           C  
ATOM   1268  OD1 ASP T  74     -23.087   2.118 -38.292  1.00  0.00           O  
ATOM   1269  OD2 ASP T  74     -23.489   0.106 -38.826  1.00  0.00           O1-
ATOM   1270  H   ASP T  74     -21.019   2.507 -35.855  1.00  0.00           H  
ATOM   1271  HA  ASP T  74     -23.302   2.641 -35.717  1.00  0.00           H  
ATOM   1272 1HB  ASP T  74     -23.271  -0.398 -36.380  1.00  0.00           H  
ATOM   1273 2HB  ASP T  74     -24.632   0.745 -36.249  1.00  0.00           H  
ATOM   1274  N   GLY T  75     -23.793   0.001 -33.929  1.00  0.00           N  
ATOM   1275  CA  GLY T  75     -24.029  -0.390 -32.553  1.00  0.00           C  
ATOM   1276  C   GLY T  75     -23.269  -1.700 -32.407  1.00  0.00           C  
ATOM   1277  O   GLY T  75     -23.766  -2.595 -31.757  1.00  0.00           O  
ATOM   1278  H   GLY T  75     -24.076  -0.621 -34.673  1.00  0.00           H  
ATOM   1279 1HA  GLY T  75     -23.593   0.367 -31.900  1.00  0.00           H  
ATOM   1280 2HA  GLY T  75     -25.097  -0.564 -32.423  1.00  0.00           H  
ATOM   1281  N   VAL T  76     -22.108  -1.840 -33.042  1.00  0.00           N  
ATOM   1282  CA  VAL T  76     -21.333  -3.099 -32.996  1.00  0.00           C  
ATOM   1283  C   VAL T  76     -19.928  -2.841 -32.427  1.00  0.00           C  
ATOM   1284  O   VAL T  76     -19.142  -2.054 -32.959  1.00  0.00           O  
ATOM   1285  CB  VAL T  76     -21.155  -3.746 -34.382  1.00  0.00           C  
ATOM   1286  CG1 VAL T  76     -20.179  -4.910 -34.305  1.00  0.00           C  
ATOM   1287  CG2 VAL T  76     -22.495  -4.212 -34.929  1.00  0.00           C  
ATOM   1288  H   VAL T  76     -21.747  -1.060 -33.572  1.00  0.00           H  
ATOM   1289  HA  VAL T  76     -21.863  -3.780 -32.329  1.00  0.00           H  
ATOM   1290  HB  VAL T  76     -20.773  -2.997 -35.076  1.00  0.00           H  
ATOM   1291 1HG1 VAL T  76     -20.065  -5.356 -35.293  1.00  0.00           H  
ATOM   1292 2HG1 VAL T  76     -19.211  -4.552 -33.955  1.00  0.00           H  
ATOM   1293 3HG1 VAL T  76     -20.561  -5.660 -33.612  1.00  0.00           H  
ATOM   1294 1HG2 VAL T  76     -22.351  -4.666 -35.909  1.00  0.00           H  
ATOM   1295 2HG2 VAL T  76     -22.930  -4.945 -34.249  1.00  0.00           H  
ATOM   1296 3HG2 VAL T  76     -23.168  -3.358 -35.021  1.00  0.00           H  
ATOM   1297  N   LEU T  77     -19.605  -3.572 -31.363  1.00  0.00           N  
ATOM   1298  CA  LEU T  77     -18.299  -3.466 -30.734  1.00  0.00           C  
ATOM   1299  C   LEU T  77     -17.348  -4.122 -31.694  1.00  0.00           C  
ATOM   1300  O   LEU T  77     -17.496  -5.277 -32.066  1.00  0.00           O  
ATOM   1301  CB  LEU T  77     -18.203  -4.194 -29.387  1.00  0.00           C  
ATOM   1302  CG  LEU T  77     -16.825  -4.146 -28.716  1.00  0.00           C  
ATOM   1303  CD1 LEU T  77     -16.616  -2.792 -28.050  1.00  0.00           C  
ATOM   1304  CD2 LEU T  77     -16.715  -5.270 -27.697  1.00  0.00           C  
ATOM   1305  H   LEU T  77     -20.284  -4.217 -30.983  1.00  0.00           H  
ATOM   1306  HA  LEU T  77     -18.053  -2.410 -30.633  1.00  0.00           H  
ATOM   1307 1HB  LEU T  77     -18.918  -3.605 -28.816  1.00  0.00           H  
ATOM   1308 2HB  LEU T  77     -18.555  -5.223 -29.459  1.00  0.00           H  
ATOM   1309  HG  LEU T  77     -16.080  -4.324 -29.492  1.00  0.00           H  
ATOM   1310 1HD1 LEU T  77     -15.635  -2.767 -27.576  1.00  0.00           H  
ATOM   1311 2HD1 LEU T  77     -16.676  -2.004 -28.801  1.00  0.00           H  
ATOM   1312 3HD1 LEU T  77     -17.386  -2.635 -27.296  1.00  0.00           H  
ATOM   1313 1HD2 LEU T  77     -15.734  -5.235 -27.221  1.00  0.00           H  
ATOM   1314 2HD2 LEU T  77     -17.491  -5.154 -26.940  1.00  0.00           H  
ATOM   1315 3HD2 LEU T  77     -16.839  -6.230 -28.199  1.00  0.00           H  
ATOM   1316  N   ALA T  78     -16.320  -3.374 -32.039  1.00  0.00           N  
ATOM   1317  CA  ALA T  78     -15.206  -3.897 -32.783  1.00  0.00           C  
ATOM   1318  C   ALA T  78     -14.053  -4.313 -31.881  1.00  0.00           C  
ATOM   1319  O   ALA T  78     -13.749  -5.480 -31.763  1.00  0.00           O  
ATOM   1320  CB  ALA T  78     -14.646  -2.895 -33.782  1.00  0.00           C  
ATOM   1321  H   ALA T  78     -16.318  -2.401 -31.769  1.00  0.00           H  
ATOM   1322  HA  ALA T  78     -15.565  -4.780 -33.311  1.00  0.00           H  
ATOM   1323 1HB  ALA T  78     -13.804  -3.342 -34.311  1.00  0.00           H  
ATOM   1324 2HB  ALA T  78     -15.422  -2.623 -34.499  1.00  0.00           H  
ATOM   1325 3HB  ALA T  78     -14.311  -2.004 -33.255  1.00  0.00           H  
ATOM   1326  N   LEU T  79     -13.418  -3.348 -31.232  1.00  0.00           N  
ATOM   1327  CA  LEU T  79     -12.300  -3.641 -30.361  1.00  0.00           C  
ATOM   1328  C   LEU T  79     -12.449  -2.861 -29.080  1.00  0.00           C  
ATOM   1329  O   LEU T  79     -13.118  -1.853 -29.045  1.00  0.00           O  
ATOM   1330  CB  LEU T  79     -10.945  -3.267 -30.974  1.00  0.00           C  
ATOM   1331  CG  LEU T  79     -10.642  -3.883 -32.346  1.00  0.00           C  
ATOM   1332  CD1 LEU T  79      -9.365  -3.272 -32.908  1.00  0.00           C  
ATOM   1333  CD2 LEU T  79     -10.510  -5.392 -32.207  1.00  0.00           C  
ATOM   1334  H   LEU T  79     -13.717  -2.390 -31.345  1.00  0.00           H  
ATOM   1335  HA  LEU T  79     -12.332  -4.707 -30.134  1.00  0.00           H  
ATOM   1336 1HB  LEU T  79     -10.899  -2.184 -31.081  1.00  0.00           H  
ATOM   1337 2HB  LEU T  79     -10.155  -3.578 -30.290  1.00  0.00           H  
ATOM   1338  HG  LEU T  79     -11.454  -3.652 -33.037  1.00  0.00           H  
ATOM   1339 1HD1 LEU T  79      -9.151  -3.710 -33.883  1.00  0.00           H  
ATOM   1340 2HD1 LEU T  79      -9.495  -2.195 -33.015  1.00  0.00           H  
ATOM   1341 3HD1 LEU T  79      -8.537  -3.472 -32.230  1.00  0.00           H  
ATOM   1342 1HD2 LEU T  79     -10.296  -5.831 -33.182  1.00  0.00           H  
ATOM   1343 2HD2 LEU T  79      -9.697  -5.625 -31.518  1.00  0.00           H  
ATOM   1344 3HD2 LEU T  79     -11.442  -5.805 -31.820  1.00  0.00           H  
ATOM   1345  N   ARG T  80     -11.813  -3.332 -28.020  1.00  0.00           N  
ATOM   1346  CA  ARG T  80     -11.893  -2.666 -26.724  1.00  0.00           C  
ATOM   1347  C   ARG T  80     -10.542  -2.185 -26.236  1.00  0.00           C  
ATOM   1348  O   ARG T  80      -9.535  -2.301 -26.923  1.00  0.00           O  
ATOM   1349  CB  ARG T  80     -12.462  -3.566 -25.637  1.00  0.00           C  
ATOM   1350  CG  ARG T  80     -13.951  -3.849 -25.754  1.00  0.00           C  
ATOM   1351  CD  ARG T  80     -14.505  -4.680 -24.655  1.00  0.00           C  
ATOM   1352  NE  ARG T  80     -14.022  -6.051 -24.635  1.00  0.00           N  
ATOM   1353  CZ  ARG T  80     -14.342  -6.962 -23.694  1.00  0.00           C  
ATOM   1354  NH1 ARG T  80     -15.112  -6.643 -22.678  1.00  0.00           N1+
ATOM   1355  NH2 ARG T  80     -13.841  -8.179 -23.808  1.00  0.00           N  
ATOM   1356  H   ARG T  80     -11.258  -4.172 -28.109  1.00  0.00           H  
ATOM   1357  HA  ARG T  80     -12.540  -1.799 -26.856  1.00  0.00           H  
ATOM   1358 1HB  ARG T  80     -11.913  -4.506 -25.684  1.00  0.00           H  
ATOM   1359 2HB  ARG T  80     -12.263  -3.077 -24.684  1.00  0.00           H  
ATOM   1360 1HG  ARG T  80     -14.485  -2.898 -25.758  1.00  0.00           H  
ATOM   1361 2HG  ARG T  80     -14.132  -4.370 -26.695  1.00  0.00           H  
ATOM   1362 1HD  ARG T  80     -14.240  -4.227 -23.700  1.00  0.00           H  
ATOM   1363 2HD  ARG T  80     -15.589  -4.717 -24.751  1.00  0.00           H  
ATOM   1364  HE  ARG T  80     -13.404  -6.527 -25.280  1.00  0.00           H  
ATOM   1365 1HH1 ARG T  80     -15.472  -5.703 -22.595  1.00  0.00           H  
ATOM   1366 2HH1 ARG T  80     -15.339  -7.339 -21.983  1.00  0.00           H  
ATOM   1367 1HH2 ARG T  80     -13.236  -8.403 -24.586  1.00  0.00           H  
ATOM   1368 2HH2 ARG T  80     -14.064  -8.880 -23.117  1.00  0.00           H  
ATOM   1369  N   CYS T  81     -10.552  -1.585 -25.056  1.00  0.00           N  
ATOM   1370  CA  CYS T  81      -9.356  -1.252 -24.306  1.00  0.00           C  
ATOM   1371  C   CYS T  81      -9.713  -1.424 -22.832  1.00  0.00           C  
ATOM   1372  O   CYS T  81     -10.431  -0.616 -22.269  1.00  0.00           O  
ATOM   1373  CB  CYS T  81      -8.884   0.188 -24.517  1.00  0.00           C  
ATOM   1374  SG  CYS T  81      -7.446   0.604 -23.517  1.00  0.00           S  
ATOM   1375  H   CYS T  81     -11.456  -1.351 -24.671  1.00  0.00           H  
ATOM   1376  HA  CYS T  81      -8.578  -1.965 -24.579  1.00  0.00           H  
ATOM   1377 1HB  CYS T  81      -8.635   0.339 -25.567  1.00  0.00           H  
ATOM   1378 2HB  CYS T  81      -9.692   0.876 -24.269  1.00  0.00           H  
ATOM   1379  N   LEU T  82      -9.230  -2.479 -22.200  1.00  0.00           N  
ATOM   1380  CA  LEU T  82      -9.649  -2.759 -20.841  1.00  0.00           C  
ATOM   1381  C   LEU T  82      -8.511  -3.164 -19.936  1.00  0.00           C  
ATOM   1382  O   LEU T  82      -7.918  -4.217 -20.092  1.00  0.00           O  
ATOM   1383  CB  LEU T  82     -10.692  -3.881 -20.768  1.00  0.00           C  
ATOM   1384  CG  LEU T  82     -11.278  -4.138 -19.374  1.00  0.00           C  
ATOM   1385  CD1 LEU T  82     -12.064  -2.920 -18.906  1.00  0.00           C  
ATOM   1386  CD2 LEU T  82     -12.168  -5.371 -19.415  1.00  0.00           C  
ATOM   1387  H   LEU T  82      -8.570  -3.097 -22.649  1.00  0.00           H  
ATOM   1388  HA  LEU T  82     -10.081  -1.838 -20.452  1.00  0.00           H  
ATOM   1389 1HB  LEU T  82     -11.453  -3.458 -21.421  1.00  0.00           H  
ATOM   1390 2HB  LEU T  82     -10.318  -4.809 -21.200  1.00  0.00           H  
ATOM   1391  HG  LEU T  82     -10.443  -4.351 -18.706  1.00  0.00           H  
ATOM   1392 1HD1 LEU T  82     -12.477  -3.112 -17.915  1.00  0.00           H  
ATOM   1393 2HD1 LEU T  82     -11.403  -2.055 -18.861  1.00  0.00           H  
ATOM   1394 3HD1 LEU T  82     -12.877  -2.722 -19.604  1.00  0.00           H  
ATOM   1395 1HD2 LEU T  82     -12.583  -5.553 -18.423  1.00  0.00           H  
ATOM   1396 2HD2 LEU T  82     -12.980  -5.211 -20.125  1.00  0.00           H  
ATOM   1397 3HD2 LEU T  82     -11.580  -6.235 -19.725  1.00  0.00           H  
ATOM   1398  N   GLU T  83      -8.205  -2.291 -18.994  1.00  0.00           N  
ATOM   1399  CA  GLU T  83      -7.069  -2.490 -18.119  1.00  0.00           C  
ATOM   1400  C   GLU T  83      -7.496  -2.012 -16.755  1.00  0.00           C  
ATOM   1401  O   GLU T  83      -7.739  -0.822 -16.569  1.00  0.00           O  
ATOM   1402  CB  GLU T  83      -5.834  -1.697 -18.535  1.00  0.00           C  
ATOM   1403  CG  GLU T  83      -4.516  -2.306 -18.209  1.00  0.00           C  
ATOM   1404  CD  GLU T  83      -4.490  -3.762 -18.527  1.00  0.00           C  
ATOM   1405  OE1 GLU T  83      -4.119  -4.092 -19.674  1.00  0.00           O  
ATOM   1406  OE2 GLU T  83      -4.874  -4.565 -17.651  1.00  0.00           O1-
ATOM   1407  H   GLU T  83      -8.775  -1.465 -18.880  1.00  0.00           H  
ATOM   1408  HA  GLU T  83      -6.855  -3.559 -18.082  1.00  0.00           H  
ATOM   1409 1HB  GLU T  83      -5.849  -1.538 -19.613  1.00  0.00           H  
ATOM   1410 2HB  GLU T  83      -5.854  -0.717 -18.058  1.00  0.00           H  
ATOM   1411 1HG  GLU T  83      -3.740  -1.796 -18.779  1.00  0.00           H  
ATOM   1412 2HG  GLU T  83      -4.309  -2.156 -17.150  1.00  0.00           H  
ATOM   1413  N   GLU T  84      -7.506  -2.923 -15.786  1.00  0.00           N  
ATOM   1414  CA  GLU T  84      -7.910  -2.601 -14.424  1.00  0.00           C  
ATOM   1415  C   GLU T  84      -6.746  -2.019 -13.627  1.00  0.00           C  
ATOM   1416  O   GLU T  84      -5.726  -2.667 -13.448  1.00  0.00           O  
ATOM   1417  CB  GLU T  84      -8.417  -3.813 -13.656  1.00  0.00           C  
ATOM   1418  CG  GLU T  84      -9.330  -3.419 -12.533  1.00  0.00           C  
ATOM   1419  CD  GLU T  84     -10.750  -3.283 -12.998  1.00  0.00           C  
ATOM   1420  OE1 GLU T  84     -11.558  -2.677 -12.265  1.00  0.00           O  
ATOM   1421  OE2 GLU T  84     -11.066  -3.807 -14.085  1.00  0.00           O1-
ATOM   1422  H   GLU T  84      -7.226  -3.867 -16.006  1.00  0.00           H  
ATOM   1423  HA  GLU T  84      -8.696  -1.849 -14.492  1.00  0.00           H  
ATOM   1424 1HB  GLU T  84      -8.950  -4.478 -14.336  1.00  0.00           H  
ATOM   1425 2HB  GLU T  84      -7.571  -4.369 -13.253  1.00  0.00           H  
ATOM   1426 1HG  GLU T  84      -9.275  -4.176 -11.749  1.00  0.00           H  
ATOM   1427 2HG  GLU T  84      -8.986  -2.475 -12.112  1.00  0.00           H  
ATOM   1428  N   LEU T  85      -0.351   5.046  -5.455  1.00  0.00           N  
ATOM   1429  CA  LEU T  85      -1.634   5.662  -5.162  1.00  0.00           C  
ATOM   1430  C   LEU T  85      -1.871   6.633  -6.324  1.00  0.00           C  
ATOM   1431  O   LEU T  85      -0.917   7.252  -6.809  1.00  0.00           O  
ATOM   1432  CB  LEU T  85      -1.653   6.459  -3.857  1.00  0.00           C  
ATOM   1433  CG  LEU T  85      -2.981   6.987  -3.325  1.00  0.00           C  
ATOM   1434  CD1 LEU T  85      -3.963   5.855  -3.164  1.00  0.00           C  
ATOM   1435  CD2 LEU T  85      -2.763   7.709  -2.021  1.00  0.00           C  
ATOM   1436  H   LEU T  85       0.472   5.364  -4.964  1.00  0.00           H  
ATOM   1437  HA  LEU T  85      -2.398   4.885  -5.167  1.00  0.00           H  
ATOM   1438 1HB  LEU T  85      -1.242   5.836  -3.064  1.00  0.00           H  
ATOM   1439 2HB  LEU T  85      -1.011   7.332  -3.973  1.00  0.00           H  
ATOM   1440  HG  LEU T  85      -3.414   7.678  -4.049  1.00  0.00           H  
ATOM   1441 1HD1 LEU T  85      -4.908   6.244  -2.783  1.00  0.00           H  
ATOM   1442 2HD1 LEU T  85      -4.131   5.378  -4.129  1.00  0.00           H  
ATOM   1443 3HD1 LEU T  85      -3.564   5.123  -2.462  1.00  0.00           H  
ATOM   1444 1HD2 LEU T  85      -3.718   8.083  -1.649  1.00  0.00           H  
ATOM   1445 2HD2 LEU T  85      -2.334   7.022  -1.291  1.00  0.00           H  
ATOM   1446 3HD2 LEU T  85      -2.082   8.545  -2.177  1.00  0.00           H  
ATOM   1447  N   GLY T  86      -3.131   6.780  -6.752  1.00  0.00           N  
ATOM   1448  CA  GLY T  86      -3.479   7.695  -7.830  1.00  0.00           C  
ATOM   1449  C   GLY T  86      -3.746   9.036  -7.177  1.00  0.00           C  
ATOM   1450  O   GLY T  86      -3.639   9.134  -5.956  1.00  0.00           O  
ATOM   1451  H   GLY T  86      -3.861   6.238  -6.313  1.00  0.00           H  
ATOM   1452 1HA  GLY T  86      -2.619   7.778  -8.494  1.00  0.00           H  
ATOM   1453 2HA  GLY T  86      -4.392   7.331  -8.301  1.00  0.00           H  
ATOM   1454  N   PRO T  87      -4.122  10.064  -7.970  1.00  0.00           N  
ATOM   1455  CA  PRO T  87      -4.216  10.053  -9.436  1.00  0.00           C  
ATOM   1456  C   PRO T  87      -2.883   9.941 -10.146  1.00  0.00           C  
ATOM   1457  O   PRO T  87      -1.846  10.347  -9.624  1.00  0.00           O  
ATOM   1458  CB  PRO T  87      -4.881  11.400  -9.734  1.00  0.00           C  
ATOM   1459  CG  PRO T  87      -4.461  12.274  -8.603  1.00  0.00           C  
ATOM   1460  CD  PRO T  87      -4.480  11.366  -7.402  1.00  0.00           C  
ATOM   1461  HA  PRO T  87      -4.894   9.244  -9.749  1.00  0.00           H  
ATOM   1462 1HB  PRO T  87      -4.545  11.777 -10.712  1.00  0.00           H  
ATOM   1463 2HB  PRO T  87      -5.972  11.277  -9.796  1.00  0.00           H  
ATOM   1464 1HG  PRO T  87      -3.464  12.696  -8.798  1.00  0.00           H  
ATOM   1465 2HG  PRO T  87      -5.151  13.124  -8.503  1.00  0.00           H  
ATOM   1466 1HD  PRO T  87      -3.734  11.709  -6.670  1.00  0.00           H  
ATOM   1467 2HD  PRO T  87      -5.487  11.367  -6.958  1.00  0.00           H  
ATOM   1468  N   GLN T  88      -2.920   9.306 -11.307  1.00  0.00           N  
ATOM   1469  CA  GLN T  88      -1.729   8.977 -12.076  1.00  0.00           C  
ATOM   1470  C   GLN T  88      -2.062   9.072 -13.561  1.00  0.00           C  
ATOM   1471  O   GLN T  88      -3.145   8.666 -13.978  1.00  0.00           O  
ATOM   1472  CB  GLN T  88      -1.213   7.573 -11.810  1.00  0.00           C  
ATOM   1473  CG  GLN T  88       0.164   7.322 -12.346  1.00  0.00           C  
ATOM   1474  CD  GLN T  88       0.860   6.188 -11.652  1.00  0.00           C  
ATOM   1475  NE2 GLN T  88       0.182   5.598 -10.678  1.00  0.00           N  
ATOM   1476  OE1 GLN T  88       2.014   5.877 -11.942  1.00  0.00           O  
ATOM   1477  H   GLN T  88      -3.826   9.042 -11.667  1.00  0.00           H  
ATOM   1478  HA  GLN T  88      -0.966   9.716 -11.834  1.00  0.00           H  
ATOM   1479 1HB  GLN T  88      -1.198   7.388 -10.736  1.00  0.00           H  
ATOM   1480 2HB  GLN T  88      -1.890   6.845 -12.258  1.00  0.00           H  
ATOM   1481 1HG  GLN T  88       0.091   7.077 -13.406  1.00  0.00           H  
ATOM   1482 2HG  GLN T  88       0.764   8.221 -12.212  1.00  0.00           H  
ATOM   1483 1HE2 GLN T  88       0.590   4.835 -10.175  1.00  0.00           H  
ATOM   1484 2HE2 GLN T  88      -0.737   5.914 -10.445  1.00  0.00           H  
ATOM   1485  N   LEU T  89      -1.110   9.528 -14.368  1.00  0.00           N  
ATOM   1486  CA  LEU T  89      -1.347   9.655 -15.800  1.00  0.00           C  
ATOM   1487  C   LEU T  89      -1.479   8.247 -16.326  1.00  0.00           C  
ATOM   1488  O   LEU T  89      -0.595   7.405 -16.124  1.00  0.00           O  
ATOM   1489  CB  LEU T  89      -0.200  10.341 -16.554  1.00  0.00           C  
ATOM   1490  CG  LEU T  89      -0.306  10.326 -18.084  1.00  0.00           C  
ATOM   1491  CD1 LEU T  89      -1.574  11.050 -18.513  1.00  0.00           C  
ATOM   1492  CD2 LEU T  89       0.928  10.982 -18.685  1.00  0.00           C  
ATOM   1493  H   LEU T  89      -0.210   9.791 -13.992  1.00  0.00           H  
ATOM   1494  HA  LEU T  89      -2.286  10.189 -15.942  1.00  0.00           H  
ATOM   1495 1HB  LEU T  89      -0.149  11.381 -16.236  1.00  0.00           H  
ATOM   1496 2HB  LEU T  89       0.736   9.853 -16.281  1.00  0.00           H  
ATOM   1497  HG  LEU T  89      -0.376   9.295 -18.433  1.00  0.00           H  
ATOM   1498 1HD1 LEU T  89      -1.650  11.040 -19.599  1.00  0.00           H  
ATOM   1499 2HD1 LEU T  89      -2.443  10.549 -18.084  1.00  0.00           H  
ATOM   1500 3HD1 LEU T  89      -1.541  12.082 -18.161  1.00  0.00           H  
ATOM   1501 1HD2 LEU T  89       0.853  10.970 -19.773  1.00  0.00           H  
ATOM   1502 2HD2 LEU T  89       0.999  12.012 -18.337  1.00  0.00           H  
ATOM   1503 3HD2 LEU T  89       1.818  10.432 -18.377  1.00  0.00           H  
ATOM   1504  N   ARG T  90      -2.631   7.980 -16.933  1.00  0.00           N  
ATOM   1505  CA  ARG T  90      -2.878   6.689 -17.500  1.00  0.00           C  
ATOM   1506  C   ARG T  90      -3.235   6.776 -18.981  1.00  0.00           C  
ATOM   1507  O   ARG T  90      -3.529   7.847 -19.475  1.00  0.00           O  
ATOM   1508  CB  ARG T  90      -4.016   5.952 -16.810  1.00  0.00           C  
ATOM   1509  CG  ARG T  90      -3.763   5.611 -15.349  1.00  0.00           C  
ATOM   1510  CD  ARG T  90      -4.854   4.776 -14.784  1.00  0.00           C  
ATOM   1511  NE  ARG T  90      -4.902   3.459 -15.398  1.00  0.00           N  
ATOM   1512  CZ  ARG T  90      -5.755   2.480 -15.041  1.00  0.00           C  
ATOM   1513  NH1 ARG T  90      -6.622   2.682 -14.074  1.00  0.00           N1+
ATOM   1514  NH2 ARG T  90      -5.720   1.314 -15.663  1.00  0.00           N  
ATOM   1515  H   ARG T  90      -3.346   8.692 -16.999  1.00  0.00           H  
ATOM   1516  HA  ARG T  90      -1.955   6.118 -17.400  1.00  0.00           H  
ATOM   1517 1HB  ARG T  90      -4.921   6.554 -16.855  1.00  0.00           H  
ATOM   1518 2HB  ARG T  90      -4.216   5.019 -17.336  1.00  0.00           H  
ATOM   1519 1HG  ARG T  90      -2.827   5.059 -15.261  1.00  0.00           H  
ATOM   1520 2HG  ARG T  90      -3.698   6.530 -14.767  1.00  0.00           H  
ATOM   1521 1HD  ARG T  90      -4.695   4.647 -13.714  1.00  0.00           H  
ATOM   1522 2HD  ARG T  90      -5.811   5.266 -14.952  1.00  0.00           H  
ATOM   1523  HE  ARG T  90      -4.250   3.265 -16.147  1.00  0.00           H  
ATOM   1524 1HH1 ARG T  90      -6.648   3.573 -13.598  1.00  0.00           H  
ATOM   1525 2HH1 ARG T  90      -7.262   1.949 -13.806  1.00  0.00           H  
ATOM   1526 1HH2 ARG T  90      -5.054   1.157 -16.407  1.00  0.00           H  
ATOM   1527 2HH2 ARG T  90      -6.360   0.580 -15.395  1.00  0.00           H  
ATOM   1528  N   LEU T  91      -3.245   5.640 -19.670  1.00  0.00           N  
ATOM   1529  CA  LEU T  91      -3.262   5.596 -21.130  1.00  0.00           C  
ATOM   1530  C   LEU T  91      -4.233   4.519 -21.629  1.00  0.00           C  
ATOM   1531  O   LEU T  91      -4.350   3.450 -21.036  1.00  0.00           O  
ATOM   1532  CB  LEU T  91      -1.889   5.285 -21.734  1.00  0.00           C  
ATOM   1533  CG  LEU T  91      -1.636   5.040 -23.211  1.00  0.00           C  
ATOM   1534  CD1 LEU T  91      -1.910   6.284 -23.949  1.00  0.00           C  
ATOM   1535  CD2 LEU T  91      -0.177   4.676 -23.413  1.00  0.00           C  
ATOM   1536  H   LEU T  91      -3.239   4.772 -19.153  1.00  0.00           H  
ATOM   1537  HA  LEU T  91      -3.611   6.569 -21.477  1.00  0.00           H  
ATOM   1538 1HB  LEU T  91      -1.214   6.109 -21.503  1.00  0.00           H  
ATOM   1539 2HB  LEU T  91      -1.499   4.382 -21.265  1.00  0.00           H  
ATOM   1540  HG  LEU T  91      -2.269   4.222 -23.557  1.00  0.00           H  
ATOM   1541 1HD1 LEU T  91      -1.733   6.124 -25.012  1.00  0.00           H  
ATOM   1542 2HD1 LEU T  91      -2.948   6.578 -23.794  1.00  0.00           H  
ATOM   1543 3HD1 LEU T  91      -1.252   7.074 -23.587  1.00  0.00           H  
ATOM   1544 1HD2 LEU T  91       0.010   4.498 -24.472  1.00  0.00           H  
ATOM   1545 2HD2 LEU T  91       0.453   5.495 -23.066  1.00  0.00           H  
ATOM   1546 3HD2 LEU T  91       0.054   3.774 -22.847  1.00  0.00           H  
ATOM   1547  N   CYS T  92      -4.871   4.764 -22.765  1.00  0.00           N  
ATOM   1548  CA  CYS T  92      -5.376   3.691 -23.626  1.00  0.00           C  
ATOM   1549  C   CYS T  92      -5.033   3.825 -25.130  1.00  0.00           C  
ATOM   1550  O   CYS T  92      -5.107   4.894 -25.726  1.00  0.00           O  
ATOM   1551  CB  CYS T  92      -6.898   3.555 -23.545  1.00  0.00           C  
ATOM   1552  SG  CYS T  92      -7.454   2.324 -22.399  1.00  0.00           S  
ATOM   1553  H   CYS T  92      -5.011   5.725 -23.043  1.00  0.00           H  
ATOM   1554  HA  CYS T  92      -4.919   2.770 -23.262  1.00  0.00           H  
ATOM   1555 1HB  CYS T  92      -7.334   4.510 -23.250  1.00  0.00           H  
ATOM   1556 2HB  CYS T  92      -7.294   3.303 -24.528  1.00  0.00           H  
ATOM   1557  N   GLN T  93      -4.779   2.680 -25.740  1.00  0.00           N  
ATOM   1558  CA  GLN T  93      -4.483   2.559 -27.142  1.00  0.00           C  
ATOM   1559  C   GLN T  93      -5.294   1.408 -27.710  1.00  0.00           C  
ATOM   1560  O   GLN T  93      -5.562   0.410 -27.035  1.00  0.00           O  
ATOM   1561  CB  GLN T  93      -2.993   2.268 -27.428  1.00  0.00           C  
ATOM   1562  CG  GLN T  93      -1.964   3.326 -27.058  1.00  0.00           C  
ATOM   1563  CD  GLN T  93      -0.556   2.778 -26.791  1.00  0.00           C  
ATOM   1564  NE2 GLN T  93       0.452   3.621 -26.998  1.00  0.00           N  
ATOM   1565  OE1 GLN T  93      -0.378   1.609 -26.469  1.00  0.00           O  
ATOM   1566  H   GLN T  93      -4.800   1.847 -25.168  1.00  0.00           H  
ATOM   1567  HA  GLN T  93      -4.792   3.486 -27.626  1.00  0.00           H  
ATOM   1568 1HB  GLN T  93      -2.692   1.364 -26.897  1.00  0.00           H  
ATOM   1569 2HB  GLN T  93      -2.856   2.082 -28.493  1.00  0.00           H  
ATOM   1570 1HG  GLN T  93      -1.883   4.040 -27.877  1.00  0.00           H  
ATOM   1571 2HG  GLN T  93      -2.291   3.834 -26.151  1.00  0.00           H  
ATOM   1572 1HE2 GLN T  93       1.395   3.324 -26.842  1.00  0.00           H  
ATOM   1573 2HE2 GLN T  93       0.268   4.553 -27.311  1.00  0.00           H  
ATOM   1574  N   VAL T  94      -5.716   1.573 -28.957  1.00  0.00           N  
ATOM   1575  CA  VAL T  94      -6.394   0.522 -29.700  1.00  0.00           C  
ATOM   1576  C   VAL T  94      -6.005   0.712 -31.157  1.00  0.00           C  
ATOM   1577  O   VAL T  94      -5.668   1.816 -31.567  1.00  0.00           O  
ATOM   1578  CB  VAL T  94      -7.930   0.592 -29.602  1.00  0.00           C  
ATOM   1579  CG1 VAL T  94      -8.466   1.733 -30.453  1.00  0.00           C  
ATOM   1580  CG2 VAL T  94      -8.537  -0.734 -30.033  1.00  0.00           C  
ATOM   1581  H   VAL T  94      -5.556   2.466 -29.401  1.00  0.00           H  
ATOM   1582  HA  VAL T  94      -6.021  -0.439 -29.344  1.00  0.00           H  
ATOM   1583  HB  VAL T  94      -8.210   0.803 -28.570  1.00  0.00           H  
ATOM   1584 1HG1 VAL T  94      -9.553   1.768 -30.373  1.00  0.00           H  
ATOM   1585 2HG1 VAL T  94      -8.047   2.676 -30.105  1.00  0.00           H  
ATOM   1586 3HG1 VAL T  94      -8.187   1.573 -31.495  1.00  0.00           H  
ATOM   1587 1HG2 VAL T  94      -9.623  -0.678 -29.961  1.00  0.00           H  
ATOM   1588 2HG2 VAL T  94      -8.253  -0.947 -31.065  1.00  0.00           H  
ATOM   1589 3HG2 VAL T  94      -8.172  -1.530 -29.384  1.00  0.00           H  
ATOM   1590  N   SER T  95      -5.994  -0.381 -31.922  1.00  0.00           N  
ATOM   1591  CA  SER T  95      -5.579  -0.315 -33.320  1.00  0.00           C  
ATOM   1592  C   SER T  95      -5.867  -1.710 -33.899  1.00  0.00           C  
ATOM   1593  O   SER T  95      -5.806  -2.721 -33.209  1.00  0.00           O  
ATOM   1594  CB  SER T  95      -4.097  -0.018 -33.504  1.00  0.00           C  
ATOM   1595  OG  SER T  95      -3.295  -1.096 -33.094  1.00  0.00           O  
ATOM   1596  H   SER T  95      -6.276  -1.270 -31.534  1.00  0.00           H  
ATOM   1597  HA  SER T  95      -6.198   0.429 -33.824  1.00  0.00           H  
ATOM   1598 1HB  SER T  95      -3.897   0.199 -34.552  1.00  0.00           H  
ATOM   1599 2HB  SER T  95      -3.830   0.867 -32.929  1.00  0.00           H  
ATOM   1600  HG  SER T  95      -2.506  -1.061 -33.640  1.00  0.00           H  
ATOM   1601  N   GLY T  96      -6.212  -1.729 -35.182  1.00  0.00           N  
ATOM   1602  CA  GLY T  96      -6.405  -2.949 -35.931  1.00  0.00           C  
ATOM   1603  C   GLY T  96      -7.069  -2.629 -37.259  1.00  0.00           C  
ATOM   1604  O   GLY T  96      -7.372  -1.481 -37.553  1.00  0.00           O  
ATOM   1605  H   GLY T  96      -6.342  -0.841 -35.645  1.00  0.00           H  
ATOM   1606 1HA  GLY T  96      -5.420  -3.376 -36.121  1.00  0.00           H  
ATOM   1607 2HA  GLY T  96      -7.068  -3.589 -35.349  1.00  0.00           H  
ATOM   1608  N   LEU T  97      -7.313  -3.686 -38.038  1.00  0.00           N  
ATOM   1609  CA  LEU T  97      -7.946  -3.581 -39.342  1.00  0.00           C  
ATOM   1610  C   LEU T  97      -9.432  -3.822 -39.160  1.00  0.00           C  
ATOM   1611  O   LEU T  97      -9.843  -4.750 -38.476  1.00  0.00           O  
ATOM   1612  CB  LEU T  97      -7.425  -4.608 -40.354  1.00  0.00           C  
ATOM   1613  CG  LEU T  97      -5.940  -4.489 -40.720  1.00  0.00           C  
ATOM   1614  CD1 LEU T  97      -5.549  -5.635 -41.642  1.00  0.00           C  
ATOM   1615  CD2 LEU T  97      -5.687  -3.144 -41.384  1.00  0.00           C  
ATOM   1616  H   LEU T  97      -7.042  -4.596 -37.696  1.00  0.00           H  
ATOM   1617  HA  LEU T  97      -7.789  -2.566 -39.706  1.00  0.00           H  
ATOM   1618 1HB  LEU T  97      -7.587  -5.606 -39.950  1.00  0.00           H  
ATOM   1619 2HB  LEU T  97      -8.001  -4.513 -41.274  1.00  0.00           H  
ATOM   1620  HG  LEU T  97      -5.335  -4.566 -39.816  1.00  0.00           H  
ATOM   1621 1HD1 LEU T  97      -4.494  -5.550 -41.901  1.00  0.00           H  
ATOM   1622 2HD1 LEU T  97      -5.722  -6.585 -41.134  1.00  0.00           H  
ATOM   1623 3HD1 LEU T  97      -6.150  -5.594 -42.549  1.00  0.00           H  
ATOM   1624 1HD2 LEU T  97      -4.632  -3.057 -41.643  1.00  0.00           H  
ATOM   1625 2HD2 LEU T  97      -6.291  -3.065 -42.289  1.00  0.00           H  
ATOM   1626 3HD2 LEU T  97      -5.958  -2.342 -40.697  1.00  0.00           H  
ATOM   1627  N   LEU T  98     -10.207  -2.946 -39.795  1.00  0.00           N  
ATOM   1628  CA  LEU T  98     -11.656  -3.006 -39.922  1.00  0.00           C  
ATOM   1629  C   LEU T  98     -11.994  -2.746 -41.377  1.00  0.00           C  
ATOM   1630  O   LEU T  98     -11.393  -1.897 -42.006  1.00  0.00           O  
ATOM   1631  CB  LEU T  98     -12.387  -1.958 -39.074  1.00  0.00           C  
ATOM   1632  CG  LEU T  98     -12.405  -2.220 -37.562  1.00  0.00           C  
ATOM   1633  CD1 LEU T  98     -13.155  -1.097 -36.860  1.00  0.00           C  
ATOM   1634  CD2 LEU T  98     -13.056  -3.568 -37.288  1.00  0.00           C  
ATOM   1635  H   LEU T  98      -9.708  -2.176 -40.217  1.00  0.00           H  
ATOM   1636  HA  LEU T  98     -11.973  -4.013 -39.651  1.00  0.00           H  
ATOM   1637 1HB  LEU T  98     -11.916  -0.991 -39.236  1.00  0.00           H  
ATOM   1638 2HB  LEU T  98     -13.421  -1.897 -39.411  1.00  0.00           H  
ATOM   1639  HG  LEU T  98     -11.382  -2.227 -37.182  1.00  0.00           H  
ATOM   1640 1HD1 LEU T  98     -13.167  -1.284 -35.786  1.00  0.00           H  
ATOM   1641 2HD1 LEU T  98     -12.656  -0.148 -37.057  1.00  0.00           H  
ATOM   1642 3HD1 LEU T  98     -14.177  -1.055 -37.232  1.00  0.00           H  
ATOM   1643 1HD2 LEU T  98     -13.067  -3.754 -36.213  1.00  0.00           H  
ATOM   1644 2HD2 LEU T  98     -14.077  -3.562 -37.666  1.00  0.00           H  
ATOM   1645 3HD2 LEU T  98     -12.489  -4.354 -37.787  1.00  0.00           H  
ATOM   1646  N   ALA T  99     -12.845  -3.583 -41.942  1.00  0.00           N  
ATOM   1647  CA  ALA T  99     -13.404  -3.335 -43.260  1.00  0.00           C  
ATOM   1648  C   ALA T  99     -14.539  -2.376 -42.965  1.00  0.00           C  
ATOM   1649  O   ALA T  99     -15.432  -2.691 -42.194  1.00  0.00           O  
ATOM   1650  CB  ALA T  99     -13.963  -4.548 -43.920  1.00  0.00           C  
ATOM   1651  H   ALA T  99     -13.115  -4.418 -41.443  1.00  0.00           H  
ATOM   1652  HA  ALA T  99     -12.648  -2.847 -43.875  1.00  0.00           H  
ATOM   1653 1HB  ALA T  99     -14.360  -4.280 -44.899  1.00  0.00           H  
ATOM   1654 2HB  ALA T  99     -13.175  -5.293 -44.039  1.00  0.00           H  
ATOM   1655 3HB  ALA T  99     -14.760  -4.961 -43.304  1.00  0.00           H  
ATOM   1656  N   LEU T 100     -14.536  -1.216 -43.605  1.00  0.00           N  
ATOM   1657  CA  LEU T 100     -15.507  -0.186 -43.248  1.00  0.00           C  
ATOM   1658  C   LEU T 100     -16.506  -0.137 -44.425  1.00  0.00           C  
ATOM   1659  O   LEU T 100     -16.111  -0.127 -45.588  1.00  0.00           O  
ATOM   1660  CB  LEU T 100     -14.900   1.189 -43.085  1.00  0.00           C  
ATOM   1661  CG  LEU T 100     -13.849   1.248 -41.980  1.00  0.00           C  
ATOM   1662  CD1 LEU T 100     -13.268   2.652 -41.888  1.00  0.00           C  
ATOM   1663  CD2 LEU T 100     -14.408   0.781 -40.646  1.00  0.00           C  
ATOM   1664  H   LEU T 100     -13.870  -1.032 -44.340  1.00  0.00           H  
ATOM   1665  HA  LEU T 100     -16.021  -0.502 -42.342  1.00  0.00           H  
ATOM   1666 1HB  LEU T 100     -14.441   1.481 -44.029  1.00  0.00           H  
ATOM   1667 2HB  LEU T 100     -15.697   1.897 -42.858  1.00  0.00           H  
ATOM   1668  HG  LEU T 100     -13.009   0.606 -42.242  1.00  0.00           H  
ATOM   1669 1HD1 LEU T 100     -12.520   2.684 -41.097  1.00  0.00           H  
ATOM   1670 2HD1 LEU T 100     -12.804   2.916 -42.838  1.00  0.00           H  
ATOM   1671 3HD1 LEU T 100     -14.065   3.360 -41.663  1.00  0.00           H  
ATOM   1672 1HD2 LEU T 100     -13.629   0.837 -39.885  1.00  0.00           H  
ATOM   1673 2HD2 LEU T 100     -15.244   1.420 -40.357  1.00  0.00           H  
ATOM   1674 3HD2 LEU T 100     -14.753  -0.249 -40.736  1.00  0.00           H  
ATOM   1675  N   ARG T 101     -17.798  -0.066 -44.106  1.00  0.00           N  
ATOM   1676  CA  ARG T 101     -18.852  -0.106 -45.123  1.00  0.00           C  
ATOM   1677  C   ARG T 101     -19.463   1.301 -45.137  1.00  0.00           C  
ATOM   1678  O   ARG T 101     -19.710   1.883 -44.089  1.00  0.00           O  
ATOM   1679  CB  ARG T 101     -19.969  -1.111 -44.812  1.00  0.00           C  
ATOM   1680  CG  ARG T 101     -19.510  -2.579 -44.738  1.00  0.00           C  
ATOM   1681  CD  ARG T 101     -20.658  -3.564 -44.550  1.00  0.00           C  
ATOM   1682  NE  ARG T 101     -21.356  -3.281 -43.305  1.00  0.00           N  
ATOM   1683  CZ  ARG T 101     -20.964  -3.691 -42.098  1.00  0.00           C  
ATOM   1684  NH1 ARG T 101     -19.841  -4.393 -41.942  1.00  0.00           N1+
ATOM   1685  NH2 ARG T 101     -21.697  -3.379 -41.033  1.00  0.00           N  
ATOM   1686  H   ARG T 101     -18.056   0.018 -43.132  1.00  0.00           H  
ATOM   1687  HA  ARG T 101     -18.388  -0.316 -46.086  1.00  0.00           H  
ATOM   1688 1HB  ARG T 101     -20.431  -0.860 -43.859  1.00  0.00           H  
ATOM   1689 2HB  ARG T 101     -20.742  -1.045 -45.578  1.00  0.00           H  
ATOM   1690 1HG  ARG T 101     -18.996  -2.848 -45.662  1.00  0.00           H  
ATOM   1691 2HG  ARG T 101     -18.830  -2.705 -43.895  1.00  0.00           H  
ATOM   1692 1HD  ARG T 101     -21.355  -3.473 -45.382  1.00  0.00           H  
ATOM   1693 2HD  ARG T 101     -20.263  -4.579 -44.517  1.00  0.00           H  
ATOM   1694  HE  ARG T 101     -22.202  -2.731 -43.357  1.00  0.00           H  
ATOM   1695 1HH1 ARG T 101     -19.272  -4.622 -42.745  1.00  0.00           H  
ATOM   1696 2HH1 ARG T 101     -19.561  -4.697 -41.021  1.00  0.00           H  
ATOM   1697 1HH2 ARG T 101     -22.542  -2.834 -41.143  1.00  0.00           H  
ATOM   1698 2HH2 ARG T 101     -21.410  -3.685 -40.115  1.00  0.00           H  
ATOM   1699  N   PRO T 102     -19.787   1.814 -46.332  1.00  0.00           N  
ATOM   1700  CA  PRO T 102     -20.364   3.153 -46.439  1.00  0.00           C  
ATOM   1701  C   PRO T 102     -21.702   3.161 -45.769  1.00  0.00           C  
ATOM   1702  O   PRO T 102     -22.414   2.169 -45.854  1.00  0.00           O  
ATOM   1703  CB  PRO T 102     -20.485   3.384 -47.949  1.00  0.00           C  
ATOM   1704  CG  PRO T 102     -19.474   2.463 -48.542  1.00  0.00           C  
ATOM   1705  CD  PRO T 102     -19.507   1.248 -47.654  1.00  0.00           C  
ATOM   1706  HA  PRO T 102     -19.647   3.888 -46.046  1.00  0.00           H  
ATOM   1707 1HB  PRO T 102     -21.510   3.164 -48.282  1.00  0.00           H  
ATOM   1708 2HB  PRO T 102     -20.290   4.440 -48.185  1.00  0.00           H  
ATOM   1709 1HG  PRO T 102     -19.736   2.233 -49.586  1.00  0.00           H  
ATOM   1710 2HG  PRO T 102     -18.486   2.946 -48.562  1.00  0.00           H  
ATOM   1711 1HD  PRO T 102     -20.295   0.563 -48.000  1.00  0.00           H  
ATOM   1712 2HD  PRO T 102     -18.526   0.753 -47.673  1.00  0.00           H  
ATOM   1713  N   GLY T 103     -22.037   4.232 -45.075  1.00  0.00           N  
ATOM   1714  CA  GLY T 103     -23.319   4.271 -44.398  1.00  0.00           C  
ATOM   1715  C   GLY T 103     -23.281   4.005 -42.908  1.00  0.00           C  
ATOM   1716  O   GLY T 103     -24.060   4.592 -42.142  1.00  0.00           O  
ATOM   1717  H   GLY T 103     -21.419   5.028 -45.003  1.00  0.00           H  
ATOM   1718 1HA  GLY T 103     -23.714   5.276 -44.547  1.00  0.00           H  
ATOM   1719 2HA  GLY T 103     -23.932   3.497 -44.859  1.00  0.00           H  
ATOM   1720  N   SER T 104     -22.372   3.124 -42.497  1.00  0.00           N  
ATOM   1721  CA  SER T 104     -22.144   2.883 -41.086  1.00  0.00           C  
ATOM   1722  C   SER T 104     -21.283   3.972 -40.520  1.00  0.00           C  
ATOM   1723  O   SER T 104     -20.456   4.556 -41.215  1.00  0.00           O  
ATOM   1724  CB  SER T 104     -21.438   1.547 -40.810  1.00  0.00           C  
ATOM   1725  OG  SER T 104     -22.236   0.408 -41.049  1.00  0.00           O  
ATOM   1726  H   SER T 104     -21.829   2.613 -43.177  1.00  0.00           H  
ATOM   1727  HA  SER T 104     -23.116   2.907 -40.590  1.00  0.00           H  
ATOM   1728 1HB  SER T 104     -20.548   1.470 -41.435  1.00  0.00           H  
ATOM   1729 2HB  SER T 104     -21.112   1.515 -39.771  1.00  0.00           H  
ATOM   1730  HG  SER T 104     -22.797   0.310 -40.276  1.00  0.00           H  
ATOM   1731  N   SER T 105     -21.528   4.273 -39.261  1.00  0.00           N  
ATOM   1732  CA  SER T 105     -20.787   5.281 -38.563  1.00  0.00           C  
ATOM   1733  C   SER T 105     -19.863   4.686 -37.547  1.00  0.00           C  
ATOM   1734  O   SER T 105     -20.110   3.632 -36.985  1.00  0.00           O  
ATOM   1735  CB  SER T 105     -21.679   6.264 -37.831  1.00  0.00           C  
ATOM   1736  OG  SER T 105     -22.490   5.606 -36.896  1.00  0.00           O  
ATOM   1737  H   SER T 105     -22.261   3.776 -38.775  1.00  0.00           H  
ATOM   1738  HA  SER T 105     -20.189   5.809 -39.308  1.00  0.00           H  
ATOM   1739 1HB  SER T 105     -21.064   7.007 -37.325  1.00  0.00           H  
ATOM   1740 2HB  SER T 105     -22.305   6.792 -38.550  1.00  0.00           H  
ATOM   1741  HG  SER T 105     -23.020   6.289 -36.478  1.00  0.00           H  
ATOM   1742  N   LEU T 106     -18.759   5.366 -37.357  1.00  0.00           N  
ATOM   1743  CA  LEU T 106     -17.767   5.018 -36.375  1.00  0.00           C  
ATOM   1744  C   LEU T 106     -17.903   5.870 -35.116  1.00  0.00           C  
ATOM   1745  O   LEU T 106     -18.223   7.065 -35.176  1.00  0.00           O  
ATOM   1746  CB  LEU T 106     -16.341   5.199 -36.887  1.00  0.00           C  
ATOM   1747  CG  LEU T 106     -15.643   4.107 -37.696  1.00  0.00           C  
ATOM   1748  CD1 LEU T 106     -16.428   3.648 -38.898  1.00  0.00           C  
ATOM   1749  CD2 LEU T 106     -14.283   4.607 -38.154  1.00  0.00           C  
ATOM   1750  H   LEU T 106     -18.610   6.177 -37.942  1.00  0.00           H  
ATOM   1751  HA  LEU T 106     -17.934   3.975 -36.108  1.00  0.00           H  
ATOM   1752 1HB  LEU T 106     -16.310   6.079 -37.527  1.00  0.00           H  
ATOM   1753 2HB  LEU T 106     -15.685   5.373 -36.034  1.00  0.00           H  
ATOM   1754  HG  LEU T 106     -15.514   3.220 -37.075  1.00  0.00           H  
ATOM   1755 1HD1 LEU T 106     -15.870   2.872 -39.422  1.00  0.00           H  
ATOM   1756 2HD1 LEU T 106     -17.389   3.246 -38.573  1.00  0.00           H  
ATOM   1757 3HD1 LEU T 106     -16.594   4.491 -39.567  1.00  0.00           H  
ATOM   1758 1HD2 LEU T 106     -13.785   3.827 -38.730  1.00  0.00           H  
ATOM   1759 2HD2 LEU T 106     -14.412   5.492 -38.776  1.00  0.00           H  
ATOM   1760 3HD2 LEU T 106     -13.677   4.859 -37.284  1.00  0.00           H  
ATOM   1761  N   ARG T 107     -17.704   5.246 -33.972  1.00  0.00           N  
ATOM   1762  CA  ARG T 107     -17.730   5.944 -32.718  1.00  0.00           C  
ATOM   1763  C   ARG T 107     -16.605   5.564 -31.802  1.00  0.00           C  
ATOM   1764  O   ARG T 107     -16.156   4.428 -31.796  1.00  0.00           O  
ATOM   1765  CB  ARG T 107     -19.024   5.706 -31.944  1.00  0.00           C  
ATOM   1766  CG  ARG T 107     -18.938   6.153 -30.521  1.00  0.00           C  
ATOM   1767  CD  ARG T 107     -20.223   6.009 -29.771  1.00  0.00           C  
ATOM   1768  NE  ARG T 107     -21.085   7.099 -30.194  1.00  0.00           N  
ATOM   1769  CZ  ARG T 107     -22.067   6.987 -31.058  1.00  0.00           C  
ATOM   1770  NH1 ARG T 107     -22.372   5.800 -31.560  1.00  0.00           N1+
ATOM   1771  NH2 ARG T 107     -22.766   8.057 -31.373  1.00  0.00           N  
ATOM   1772  H   ARG T 107     -17.529   4.250 -33.977  1.00  0.00           H  
ATOM   1773  HA  ARG T 107     -17.637   7.005 -32.950  1.00  0.00           H  
ATOM   1774 1HB  ARG T 107     -19.841   6.240 -32.430  1.00  0.00           H  
ATOM   1775 2HB  ARG T 107     -19.270   4.645 -31.964  1.00  0.00           H  
ATOM   1776 1HG  ARG T 107     -18.188   5.559 -29.998  1.00  0.00           H  
ATOM   1777 2HG  ARG T 107     -18.657   7.207 -30.485  1.00  0.00           H  
ATOM   1778 1HD  ARG T 107     -20.676   5.046 -30.005  1.00  0.00           H  
ATOM   1779 2HD  ARG T 107     -20.027   6.066 -28.700  1.00  0.00           H  
ATOM   1780  HE  ARG T 107     -20.918   8.013 -29.795  1.00  0.00           H  
ATOM   1781 1HH1 ARG T 107     -21.848   4.983 -31.278  1.00  0.00           H  
ATOM   1782 2HH1 ARG T 107     -23.126   5.712 -32.224  1.00  0.00           H  
ATOM   1783 1HH2 ARG T 107     -22.542   8.949 -30.951  1.00  0.00           H  
ATOM   1784 2HH2 ARG T 107     -23.523   7.989 -32.035  1.00  0.00           H  
ATOM   1785  N   ILE T 108     -16.107   6.558 -31.073  1.00  0.00           N  
ATOM   1786  CA  ILE T 108     -15.061   6.330 -30.090  1.00  0.00           C  
ATOM   1787  C   ILE T 108     -15.659   6.723 -28.764  1.00  0.00           C  
ATOM   1788  O   ILE T 108     -16.075   7.869 -28.604  1.00  0.00           O  
ATOM   1789  CB  ILE T 108     -13.800   7.181 -30.321  1.00  0.00           C  
ATOM   1790  CG1 ILE T 108     -13.214   6.905 -31.708  1.00  0.00           C  
ATOM   1791  CG2 ILE T 108     -12.766   6.906 -29.238  1.00  0.00           C  
ATOM   1792  CD1 ILE T 108     -12.200   7.931 -32.159  1.00  0.00           C  
ATOM   1793  H   ILE T 108     -16.462   7.493 -31.205  1.00  0.00           H  
ATOM   1794  HA  ILE T 108     -14.825   5.266 -30.085  1.00  0.00           H  
ATOM   1795  HB  ILE T 108     -14.066   8.238 -30.295  1.00  0.00           H  
ATOM   1796 1HG1 ILE T 108     -12.736   5.927 -31.712  1.00  0.00           H  
ATOM   1797 2HG1 ILE T 108     -14.020   6.877 -32.443  1.00  0.00           H  
ATOM   1798 1HG2 ILE T 108     -11.882   7.517 -29.418  1.00  0.00           H  
ATOM   1799 2HG2 ILE T 108     -13.185   7.153 -28.264  1.00  0.00           H  
ATOM   1800 3HG2 ILE T 108     -12.490   5.852 -29.259  1.00  0.00           H  
ATOM   1801 1HD1 ILE T 108     -11.832   7.667 -33.150  1.00  0.00           H  
ATOM   1802 2HD1 ILE T 108     -12.670   8.915 -32.196  1.00  0.00           H  
ATOM   1803 3HD1 ILE T 108     -11.368   7.952 -31.457  1.00  0.00           H  
ATOM   1804  N   ARG T 109     -15.681   5.786 -27.812  1.00  0.00           N  
ATOM   1805  CA  ARG T 109     -16.382   5.976 -26.547  1.00  0.00           C  
ATOM   1806  C   ARG T 109     -15.392   5.710 -25.430  1.00  0.00           C  
ATOM   1807  O   ARG T 109     -14.428   4.977 -25.593  1.00  0.00           O  
ATOM   1808  CB  ARG T 109     -17.560   5.031 -26.361  1.00  0.00           C  
ATOM   1809  CG  ARG T 109     -18.350   5.238 -25.079  1.00  0.00           C  
ATOM   1810  CD  ARG T 109     -19.492   4.303 -24.906  1.00  0.00           C  
ATOM   1811  NE  ARG T 109     -20.267   4.517 -23.694  1.00  0.00           N  
ATOM   1812  CZ  ARG T 109     -21.567   4.196 -23.551  1.00  0.00           C  
ATOM   1813  NH1 ARG T 109     -22.252   3.683 -24.550  1.00  0.00           N1+
ATOM   1814  NH2 ARG T 109     -22.145   4.433 -22.386  1.00  0.00           N  
ATOM   1815  H   ARG T 109     -15.194   4.917 -27.978  1.00  0.00           H  
ATOM   1816  HA  ARG T 109     -16.709   7.016 -26.500  1.00  0.00           H  
ATOM   1817 1HB  ARG T 109     -18.219   5.172 -27.217  1.00  0.00           H  
ATOM   1818 2HB  ARG T 109     -17.159   4.017 -26.376  1.00  0.00           H  
ATOM   1819 1HG  ARG T 109     -17.677   5.107 -24.232  1.00  0.00           H  
ATOM   1820 2HG  ARG T 109     -18.745   6.255 -25.076  1.00  0.00           H  
ATOM   1821 1HD  ARG T 109     -20.171   4.413 -25.751  1.00  0.00           H  
ATOM   1822 2HD  ARG T 109     -19.112   3.283 -24.875  1.00  0.00           H  
ATOM   1823  HE  ARG T 109     -19.983   4.915 -22.809  1.00  0.00           H  
ATOM   1824 1HH1 ARG T 109     -21.801   3.525 -25.439  1.00  0.00           H  
ATOM   1825 2HH1 ARG T 109     -23.226   3.450 -24.422  1.00  0.00           H  
ATOM   1826 1HH2 ARG T 109     -21.608   4.844 -21.635  1.00  0.00           H  
ATOM   1827 2HH2 ARG T 109     -23.118   4.203 -22.253  1.00  0.00           H  
ATOM   1828  N   THR T 110     -15.630   6.376 -24.306  1.00  0.00           N  
ATOM   1829  CA  THR T 110     -14.877   6.173 -23.075  1.00  0.00           C  
ATOM   1830  C   THR T 110     -15.893   6.104 -21.948  1.00  0.00           C  
ATOM   1831  O   THR T 110     -17.088   6.031 -22.182  1.00  0.00           O  
ATOM   1832  CB  THR T 110     -13.894   7.316 -22.761  1.00  0.00           C  
ATOM   1833  CG2 THR T 110     -14.649   8.603 -22.465  1.00  0.00           C  
ATOM   1834  OG1 THR T 110     -13.094   6.964 -21.625  1.00  0.00           O  
ATOM   1835  H   THR T 110     -16.377   7.055 -24.319  1.00  0.00           H  
ATOM   1836  HA  THR T 110     -14.355   5.219 -23.153  1.00  0.00           H  
ATOM   1837  HB  THR T 110     -13.242   7.469 -23.621  1.00  0.00           H  
ATOM   1838  HG1 THR T 110     -13.075   6.008 -21.532  1.00  0.00           H  
ATOM   1839 1HG2 THR T 110     -13.938   9.399 -22.246  1.00  0.00           H  
ATOM   1840 2HG2 THR T 110     -15.250   8.879 -23.331  1.00  0.00           H  
ATOM   1841 3HG2 THR T 110     -15.301   8.451 -21.605  1.00  0.00           H  
ATOM   1842  N   LEU T 111     -15.376   6.081 -20.726  1.00  0.00           N  
ATOM   1843  CA  LEU T 111     -16.129   6.200 -19.489  1.00  0.00           C  
ATOM   1844  C   LEU T 111     -16.824   7.531 -19.436  1.00  0.00           C  
ATOM   1845  O   LEU T 111     -16.202   8.535 -19.693  1.00  0.00           O  
ATOM   1846  CB  LEU T 111     -15.247   6.093 -18.238  1.00  0.00           C  
ATOM   1847  CG  LEU T 111     -14.834   4.668 -17.851  1.00  0.00           C  
ATOM   1848  CD1 LEU T 111     -13.966   4.698 -16.600  1.00  0.00           C  
ATOM   1849  CD2 LEU T 111     -16.077   3.821 -17.625  1.00  0.00           C  
ATOM   1850  H   LEU T 111     -14.373   5.968 -20.683  1.00  0.00           H  
ATOM   1851  HA  LEU T 111     -16.880   5.411 -19.489  1.00  0.00           H  
ATOM   1852 1HB  LEU T 111     -14.380   6.653 -18.585  1.00  0.00           H  
ATOM   1853 2HB  LEU T 111     -15.693   6.605 -17.385  1.00  0.00           H  
ATOM   1854  HG  LEU T 111     -14.293   4.246 -18.699  1.00  0.00           H  
ATOM   1855 1HD1 LEU T 111     -13.677   3.681 -16.333  1.00  0.00           H  
ATOM   1856 2HD1 LEU T 111     -13.071   5.289 -16.793  1.00  0.00           H  
ATOM   1857 3HD1 LEU T 111     -14.526   5.143 -15.779  1.00  0.00           H  
ATOM   1858 1HD2 LEU T 111     -15.782   2.808 -17.350  1.00  0.00           H  
ATOM   1859 2HD2 LEU T 111     -16.673   4.256 -16.822  1.00  0.00           H  
ATOM   1860 3HD2 LEU T 111     -16.669   3.791 -18.540  1.00  0.00           H  
ATOM   1861  N   PRO T 112     -18.071   7.557 -18.990  1.00  0.00           N  
ATOM   1862  CA  PRO T 112     -18.836   8.802 -18.901  1.00  0.00           C  
ATOM   1863  C   PRO T 112     -18.116   9.894 -18.103  1.00  0.00           C  
ATOM   1864  O   PRO T 112     -17.523   9.586 -17.074  1.00  0.00           O  
ATOM   1865  CB  PRO T 112     -20.102   8.351 -18.164  1.00  0.00           C  
ATOM   1866  CG  PRO T 112     -20.317   6.949 -18.620  1.00  0.00           C  
ATOM   1867  CD  PRO T 112     -18.940   6.352 -18.742  1.00  0.00           C  
ATOM   1868  HA  PRO T 112     -19.069   9.158 -19.915  1.00  0.00           H  
ATOM   1869 1HB  PRO T 112     -19.971   8.399 -17.073  1.00  0.00           H  
ATOM   1870 2HB  PRO T 112     -20.963   8.988 -18.414  1.00  0.00           H  
ATOM   1871 1HG  PRO T 112     -20.930   6.386 -17.901  1.00  0.00           H  
ATOM   1872 2HG  PRO T 112     -20.846   6.921 -19.584  1.00  0.00           H  
ATOM   1873 1HD  PRO T 112     -18.592   5.913 -17.795  1.00  0.00           H  
ATOM   1874 2HD  PRO T 112     -18.897   5.557 -19.500  1.00  0.00           H  
ATOM   1875  N   TRP T 113     -18.135  11.134 -18.601  1.00  0.00           N  
ATOM   1876  CA  TRP T 113     -17.579  12.267 -17.878  1.00  0.00           C  
ATOM   1877  C   TRP T 113     -16.080  12.093 -17.703  1.00  0.00           C  
ATOM   1878  O   TRP T 113     -15.514  12.638 -16.768  1.00  0.00           O  
ATOM   1879  CB  TRP T 113     -18.177  12.437 -16.499  1.00  0.00           C  
ATOM   1880  CG  TRP T 113     -19.648  12.345 -16.526  1.00  0.00           C  
ATOM   1881  CD1 TRP T 113     -20.430  11.463 -15.845  1.00  0.00           C  
ATOM   1882  CD2 TRP T 113     -20.535  13.216 -17.227  1.00  0.00           C  
ATOM   1883  CE2 TRP T 113     -21.841  12.785 -16.952  1.00  0.00           C  
ATOM   1884  CE3 TRP T 113     -20.348  14.314 -18.068  1.00  0.00           C  
ATOM   1885  NE1 TRP T 113     -21.750  11.704 -16.114  1.00  0.00           N  
ATOM   1886  CZ2 TRP T 113     -22.959  13.411 -17.490  1.00  0.00           C  
ATOM   1887  CZ3 TRP T 113     -21.448  14.928 -18.604  1.00  0.00           C  
ATOM   1888  CH2 TRP T 113     -22.746  14.480 -18.311  1.00  0.00           C  
ATOM   1889  H   TRP T 113     -18.550  11.286 -19.510  1.00  0.00           H  
ATOM   1890  HA  TRP T 113     -17.763  13.157 -18.479  1.00  0.00           H  
ATOM   1891 1HB  TRP T 113     -17.782  11.670 -15.833  1.00  0.00           H  
ATOM   1892 2HB  TRP T 113     -17.886  13.406 -16.093  1.00  0.00           H  
ATOM   1893  HD1 TRP T 113     -20.058  10.682 -15.185  1.00  0.00           H  
ATOM   1894  HE1 TRP T 113     -22.530  11.172 -15.755  1.00  0.00           H  
ATOM   1895  HE3 TRP T 113     -19.345  14.674 -18.292  1.00  0.00           H  
ATOM   1896  HZ2 TRP T 113     -23.972  13.073 -17.273  1.00  0.00           H  
ATOM   1897  HZ3 TRP T 113     -21.288  15.779 -19.267  1.00  0.00           H  
ATOM   1898  HH2 TRP T 113     -23.600  14.997 -18.749  1.00  0.00           H  
ATOM   1899  N   ALA T 114     -15.446  11.312 -18.576  1.00  0.00           N  
ATOM   1900  CA  ALA T 114     -14.020  11.039 -18.431  1.00  0.00           C  
ATOM   1901  C   ALA T 114     -13.347  12.298 -18.933  1.00  0.00           C  
ATOM   1902  O   ALA T 114     -13.846  12.950 -19.836  1.00  0.00           O  
ATOM   1903  CB  ALA T 114     -13.533   9.871 -19.264  1.00  0.00           C  
ATOM   1904  H   ALA T 114     -15.950  10.902 -19.348  1.00  0.00           H  
ATOM   1905  HA  ALA T 114     -13.801  10.896 -17.372  1.00  0.00           H  
ATOM   1906 1HB  ALA T 114     -12.464   9.730 -19.103  1.00  0.00           H  
ATOM   1907 2HB  ALA T 114     -14.067   8.968 -18.970  1.00  0.00           H  
ATOM   1908 3HB  ALA T 114     -13.718  10.075 -20.317  1.00  0.00           H  
ATOM   1909  N   HIS T 115     -12.171  12.581 -18.377  1.00  0.00           N  
ATOM   1910  CA  HIS T 115     -11.360  13.706 -18.788  1.00  0.00           C  
ATOM   1911  C   HIS T 115     -10.312  13.015 -19.609  1.00  0.00           C  
ATOM   1912  O   HIS T 115      -9.789  11.965 -19.233  1.00  0.00           O  
ATOM   1913  CB  HIS T 115     -10.688  14.440 -17.646  1.00  0.00           C  
ATOM   1914  CG  HIS T 115     -11.635  15.290 -16.866  1.00  0.00           C  
ATOM   1915  CD2 HIS T 115     -11.959  15.279 -15.552  1.00  0.00           C  
ATOM   1916  ND1 HIS T 115     -12.323  16.348 -17.422  1.00  0.00           N  
ATOM   1917  CE1 HIS T 115     -13.046  16.939 -16.488  1.00  0.00           C  
ATOM   1918  NE2 HIS T 115     -12.840  16.313 -15.345  1.00  0.00           N  
ATOM   1919  H   HIS T 115     -11.838  11.980 -17.637  1.00  0.00           H  
ATOM   1920  HA  HIS T 115     -11.960  14.367 -19.413  1.00  0.00           H  
ATOM   1921 1HB  HIS T 115     -10.228  13.719 -16.970  1.00  0.00           H  
ATOM   1922 2HB  HIS T 115      -9.893  15.074 -18.037  1.00  0.00           H  
ATOM   1923  HD2 HIS T 115     -11.593  14.580 -14.799  1.00  0.00           H  
ATOM   1924  HE1 HIS T 115     -13.701  17.798 -16.637  1.00  0.00           H  
ATOM   1925  HE2 HIS T 115     -13.261  16.550 -14.457  1.00  0.00           H  
ATOM   1926  N   LEU T 116     -10.032  13.632 -20.741  1.00  0.00           N  
ATOM   1927  CA  LEU T 116      -9.074  13.185 -21.721  1.00  0.00           C  
ATOM   1928  C   LEU T 116      -8.147  14.324 -22.083  1.00  0.00           C  
ATOM   1929  O   LEU T 116      -8.491  15.476 -21.901  1.00  0.00           O  
ATOM   1930  CB  LEU T 116      -9.720  12.697 -23.007  1.00  0.00           C  
ATOM   1931  CG  LEU T 116     -10.506  13.709 -23.840  1.00  0.00           C  
ATOM   1932  CD1 LEU T 116      -9.673  14.568 -24.750  1.00  0.00           C  
ATOM   1933  CD2 LEU T 116     -11.586  13.009 -24.590  1.00  0.00           C  
ATOM   1934  H   LEU T 116     -10.546  14.486 -20.907  1.00  0.00           H  
ATOM   1935  HA  LEU T 116      -8.490  12.387 -21.264  1.00  0.00           H  
ATOM   1936 1HB  LEU T 116      -8.943  12.296 -23.656  1.00  0.00           H  
ATOM   1937 2HB  LEU T 116     -10.412  11.890 -22.764  1.00  0.00           H  
ATOM   1938  HG  LEU T 116     -10.949  14.457 -23.181  1.00  0.00           H  
ATOM   1939 1HD1 LEU T 116     -10.321  15.253 -25.297  1.00  0.00           H  
ATOM   1940 2HD1 LEU T 116      -8.959  15.141 -24.158  1.00  0.00           H  
ATOM   1941 3HD1 LEU T 116      -9.136  13.936 -25.455  1.00  0.00           H  
ATOM   1942 1HD2 LEU T 116     -12.146  13.733 -25.182  1.00  0.00           H  
ATOM   1943 2HD2 LEU T 116     -11.146  12.262 -25.250  1.00  0.00           H  
ATOM   1944 3HD2 LEU T 116     -12.259  12.519 -23.886  1.00  0.00           H  
ATOM   1945  N   LYS T 117      -6.952  14.001 -22.555  1.00  0.00           N  
ATOM   1946  CA  LYS T 117      -5.989  15.017 -22.931  1.00  0.00           C  
ATOM   1947  C   LYS T 117      -6.113  15.442 -24.375  1.00  0.00           C  
ATOM   1948  O   LYS T 117      -6.675  14.738 -25.180  1.00  0.00           O  
ATOM   1949  CB  LYS T 117      -4.543  14.560 -22.728  1.00  0.00           C  
ATOM   1950  CG  LYS T 117      -4.218  14.114 -21.309  1.00  0.00           C  
ATOM   1951  CD  LYS T 117      -4.381  15.258 -20.319  1.00  0.00           C  
ATOM   1952  CE  LYS T 117      -3.298  16.311 -20.506  1.00  0.00           C  
ATOM   1953  NZ  LYS T 117      -3.348  17.355 -19.446  1.00  0.00           N1+
ATOM   1954  H   LYS T 117      -6.704  13.026 -22.655  1.00  0.00           H  
ATOM   1955  HA  LYS T 117      -6.188  15.885 -22.302  1.00  0.00           H  
ATOM   1956 1HB  LYS T 117      -4.327  13.728 -23.398  1.00  0.00           H  
ATOM   1957 2HB  LYS T 117      -3.865  15.373 -22.987  1.00  0.00           H  
ATOM   1958 1HG  LYS T 117      -4.884  13.299 -21.022  1.00  0.00           H  
ATOM   1959 2HG  LYS T 117      -3.191  13.753 -21.267  1.00  0.00           H  
ATOM   1960 1HD  LYS T 117      -5.357  15.724 -20.459  1.00  0.00           H  
ATOM   1961 2HD  LYS T 117      -4.325  14.870 -19.302  1.00  0.00           H  
ATOM   1962 1HE  LYS T 117      -2.320  15.834 -20.482  1.00  0.00           H  
ATOM   1963 2HE  LYS T 117      -3.421  16.791 -21.477  1.00  0.00           H  
ATOM   1964 1HZ  LYS T 117      -2.617  18.033 -19.606  1.00  0.00           H  
ATOM   1965 2HZ  LYS T 117      -4.246  17.817 -19.471  1.00  0.00           H  
ATOM   1966 3HZ  LYS T 117      -3.217  16.924 -18.542  1.00  0.00           H  
ATOM   1967  N   ALA T 118      -5.474  16.514 -24.764  1.00  0.00           N  
ATOM   1968  CA  ALA T 118      -5.655  16.919 -26.140  1.00  0.00           C  
ATOM   1969  C   ALA T 118      -4.385  17.357 -26.854  1.00  0.00           C  
ATOM   1970  O   ALA T 118      -4.455  17.887 -27.967  1.00  0.00           O  
ATOM   1971  CB  ALA T 118      -6.651  18.081 -26.279  1.00  0.00           C  
ATOM   1972  H   ALA T 118      -4.875  17.062 -24.164  1.00  0.00           H  
ATOM   1973  HA  ALA T 118      -6.049  16.049 -26.665  1.00  0.00           H  
ATOM   1974 1HB  ALA T 118      -6.753  18.349 -27.330  1.00  0.00           H  
ATOM   1975 2HB  ALA T 118      -7.620  17.776 -25.887  1.00  0.00           H  
ATOM   1976 3HB  ALA T 118      -6.286  18.940 -25.718  1.00  0.00           H  
ATOM   1977  N   ALA T 119      -3.234  17.104 -26.224  1.00  0.00           N  
ATOM   1978  CA  ALA T 119      -1.971  17.461 -26.822  1.00  0.00           C  
ATOM   1979  C   ALA T 119      -2.023  16.576 -28.061  1.00  0.00           C  
ATOM   1980  O   ALA T 119      -2.371  15.405 -27.964  1.00  0.00           O  
ATOM   1981  CB  ALA T 119      -0.792  17.101 -26.017  1.00  0.00           C  
ATOM   1982  H   ALA T 119      -3.241  16.658 -25.318  1.00  0.00           H  
ATOM   1983  HA  ALA T 119      -1.989  18.515 -27.100  1.00  0.00           H  
ATOM   1984 1HB  ALA T 119       0.113  17.405 -26.541  1.00  0.00           H  
ATOM   1985 2HB  ALA T 119      -0.841  17.606 -25.053  1.00  0.00           H  
ATOM   1986 3HB  ALA T 119      -0.775  16.022 -25.861  1.00  0.00           H  
ATOM   1987  N   PRO T 120      -1.621  17.125 -29.217  1.00  0.00           N  
ATOM   1988  CA  PRO T 120      -1.574  16.420 -30.500  1.00  0.00           C  
ATOM   1989  C   PRO T 120      -0.768  15.144 -30.460  1.00  0.00           C  
ATOM   1990  O   PRO T 120      -1.035  14.226 -31.213  1.00  0.00           O  
ATOM   1991  CB  PRO T 120      -0.922  17.451 -31.426  1.00  0.00           C  
ATOM   1992  CG  PRO T 120      -1.312  18.767 -30.842  1.00  0.00           C  
ATOM   1993  CD  PRO T 120      -1.266  18.543 -29.354  1.00  0.00           C  
ATOM   1994  HA  PRO T 120      -2.600  16.176 -30.817  1.00  0.00           H  
ATOM   1995 1HB  PRO T 120       0.168  17.302 -31.447  1.00  0.00           H  
ATOM   1996 2HB  PRO T 120      -1.285  17.317 -32.456  1.00  0.00           H  
ATOM   1997 1HG  PRO T 120      -0.617  19.552 -31.174  1.00  0.00           H  
ATOM   1998 2HG  PRO T 120      -2.313  19.057 -31.196  1.00  0.00           H  
ATOM   1999 1HD  PRO T 120      -0.251  18.746 -28.984  1.00  0.00           H  
ATOM   2000 2HD  PRO T 120      -1.998  19.202 -28.862  1.00  0.00           H  
ATOM   2001  N   PHE T 121       0.239  15.118 -29.614  1.00  0.00           N  
ATOM   2002  CA  PHE T 121       1.085  13.954 -29.489  1.00  0.00           C  
ATOM   2003  C   PHE T 121       0.742  13.089 -28.284  1.00  0.00           C  
ATOM   2004  O   PHE T 121       1.457  12.155 -27.979  1.00  0.00           O  
ATOM   2005  CB  PHE T 121       2.575  14.319 -29.362  1.00  0.00           C  
ATOM   2006  CG  PHE T 121       2.861  15.355 -28.319  1.00  0.00           C  
ATOM   2007  CD1 PHE T 121       3.048  16.681 -28.677  1.00  0.00           C  
ATOM   2008  CD2 PHE T 121       2.941  15.016 -26.994  1.00  0.00           C  
ATOM   2009  CE1 PHE T 121       3.314  17.632 -27.718  1.00  0.00           C  
ATOM   2010  CE2 PHE T 121       3.191  15.956 -26.039  1.00  0.00           C  
ATOM   2011  CZ  PHE T 121       3.387  17.261 -26.400  1.00  0.00           C  
ATOM   2012  H   PHE T 121       0.426  15.926 -29.038  1.00  0.00           H  
ATOM   2013  HA  PHE T 121       0.933  13.359 -30.390  1.00  0.00           H  
ATOM   2014 1HB  PHE T 121       3.149  13.427 -29.118  1.00  0.00           H  
ATOM   2015 2HB  PHE T 121       2.941  14.692 -30.318  1.00  0.00           H  
ATOM   2016  HD1 PHE T 121       2.981  16.964 -29.728  1.00  0.00           H  
ATOM   2017  HD2 PHE T 121       2.786  13.975 -26.706  1.00  0.00           H  
ATOM   2018  HE1 PHE T 121       3.466  18.672 -28.009  1.00  0.00           H  
ATOM   2019  HE2 PHE T 121       3.236  15.669 -24.989  1.00  0.00           H  
ATOM   2020  HZ  PHE T 121       3.604  18.006 -25.634  1.00  0.00           H  
ATOM   2021  N   LEU T 122      -0.398  13.380 -27.662  1.00  0.00           N  
ATOM   2022  CA  LEU T 122      -0.923  12.650 -26.497  1.00  0.00           C  
ATOM   2023  C   LEU T 122      -2.111  11.850 -27.011  1.00  0.00           C  
ATOM   2024  O   LEU T 122      -2.098  10.632 -26.992  1.00  0.00           O  
ATOM   2025  CB  LEU T 122      -1.413  13.562 -25.374  1.00  0.00           C  
ATOM   2026  CG  LEU T 122      -0.558  13.763 -24.127  1.00  0.00           C  
ATOM   2027  CD1 LEU T 122       0.834  14.099 -24.522  1.00  0.00           C  
ATOM   2028  CD2 LEU T 122      -1.138  14.876 -23.285  1.00  0.00           C  
ATOM   2029  H   LEU T 122      -0.924  14.158 -28.034  1.00  0.00           H  
ATOM   2030  HA  LEU T 122      -0.147  11.971 -26.144  1.00  0.00           H  
ATOM   2031 1HB  LEU T 122      -1.570  14.559 -25.781  1.00  0.00           H  
ATOM   2032 2HB  LEU T 122      -2.368  13.184 -25.013  1.00  0.00           H  
ATOM   2033  HG  LEU T 122      -0.542  12.842 -23.545  1.00  0.00           H  
ATOM   2034 1HD1 LEU T 122       1.441  14.243 -23.628  1.00  0.00           H  
ATOM   2035 2HD1 LEU T 122       1.251  13.285 -25.116  1.00  0.00           H  
ATOM   2036 3HD1 LEU T 122       0.834  15.016 -25.111  1.00  0.00           H  
ATOM   2037 1HD2 LEU T 122      -0.525  15.015 -22.395  1.00  0.00           H  
ATOM   2038 2HD2 LEU T 122      -1.154  15.800 -23.864  1.00  0.00           H  
ATOM   2039 3HD2 LEU T 122      -2.155  14.617 -22.989  1.00  0.00           H  
ATOM   2040  N   THR T 123      -3.114  12.568 -27.505  1.00  0.00           N  
ATOM   2041  CA  THR T 123      -4.342  11.983 -28.016  1.00  0.00           C  
ATOM   2042  C   THR T 123      -4.473  12.154 -29.533  1.00  0.00           C  
ATOM   2043  O   THR T 123      -4.138  13.204 -30.060  1.00  0.00           O  
ATOM   2044  CB  THR T 123      -5.602  12.601 -27.383  1.00  0.00           C  
ATOM   2045  CG2 THR T 123      -6.857  11.983 -27.982  1.00  0.00           C  
ATOM   2046  OG1 THR T 123      -5.591  12.375 -25.967  1.00  0.00           O  
ATOM   2047  H   THR T 123      -3.004  13.572 -27.520  1.00  0.00           H  
ATOM   2048  HA  THR T 123      -4.303  10.917 -27.790  1.00  0.00           H  
ATOM   2049  HB  THR T 123      -5.611  13.676 -27.566  1.00  0.00           H  
ATOM   2050  HG1 THR T 123      -6.085  13.071 -25.529  1.00  0.00           H  
ATOM   2051 1HG2 THR T 123      -7.738  12.432 -27.523  1.00  0.00           H  
ATOM   2052 2HG2 THR T 123      -6.875  12.163 -29.056  1.00  0.00           H  
ATOM   2053 3HG2 THR T 123      -6.858  10.910 -27.794  1.00  0.00           H  
ATOM   2054  N   TYR T 124      -5.026  11.154 -30.223  1.00  0.00           N  
ATOM   2055  CA  TYR T 124      -5.174  11.193 -31.679  1.00  0.00           C  
ATOM   2056  C   TYR T 124      -5.892   9.979 -32.248  1.00  0.00           C  
ATOM   2057  O   TYR T 124      -6.082   9.006 -31.584  1.00  0.00           O  
ATOM   2058  CB  TYR T 124      -3.834  11.285 -32.398  1.00  0.00           C  
ATOM   2059  CG  TYR T 124      -2.804  10.251 -31.993  1.00  0.00           C  
ATOM   2060  CD1 TYR T 124      -1.828  10.551 -31.065  1.00  0.00           C  
ATOM   2061  CD2 TYR T 124      -2.753   9.008 -32.599  1.00  0.00           C  
ATOM   2062  CE1 TYR T 124      -0.880   9.646 -30.722  1.00  0.00           C  
ATOM   2063  CE2 TYR T 124      -1.808   8.114 -32.258  1.00  0.00           C  
ATOM   2064  CZ  TYR T 124      -0.881   8.445 -31.323  1.00  0.00           C  
ATOM   2065  OH  TYR T 124       0.075   7.536 -30.969  1.00  0.00           O  
ATOM   2066  H   TYR T 124      -5.353  10.343 -29.717  1.00  0.00           H  
ATOM   2067  HA  TYR T 124      -5.768  12.078 -31.908  1.00  0.00           H  
ATOM   2068 1HB  TYR T 124      -3.990  11.182 -33.473  1.00  0.00           H  
ATOM   2069 2HB  TYR T 124      -3.393  12.266 -32.224  1.00  0.00           H  
ATOM   2070  HD1 TYR T 124      -1.807  11.534 -30.594  1.00  0.00           H  
ATOM   2071  HD2 TYR T 124      -3.485   8.744 -33.363  1.00  0.00           H  
ATOM   2072  HE1 TYR T 124      -0.118   9.906 -29.987  1.00  0.00           H  
ATOM   2073  HE2 TYR T 124      -1.790   7.133 -32.733  1.00  0.00           H  
ATOM   2074  HH  TYR T 124      -0.053   6.727 -31.472  1.00  0.00           H  
ATOM   2075  N   PHE T 125      -6.243  10.023 -33.512  1.00  0.00           N  
ATOM   2076  CA  PHE T 125      -7.009   8.940 -34.103  1.00  0.00           C  
ATOM   2077  C   PHE T 125      -6.869   9.046 -35.623  1.00  0.00           C  
ATOM   2078  O   PHE T 125      -7.072  10.098 -36.190  1.00  0.00           O  
ATOM   2079  CB  PHE T 125      -8.496   8.997 -33.766  1.00  0.00           C  
ATOM   2080  CG  PHE T 125      -9.342   8.186 -34.686  1.00  0.00           C  
ATOM   2081  CD1 PHE T 125      -9.121   6.829 -34.840  1.00  0.00           C  
ATOM   2082  CD2 PHE T 125     -10.321   8.783 -35.442  1.00  0.00           C  
ATOM   2083  CE1 PHE T 125      -9.885   6.095 -35.699  1.00  0.00           C  
ATOM   2084  CE2 PHE T 125     -11.071   8.047 -36.311  1.00  0.00           C  
ATOM   2085  CZ  PHE T 125     -10.862   6.703 -36.435  1.00  0.00           C  
ATOM   2086  H   PHE T 125      -5.983  10.812 -34.087  1.00  0.00           H  
ATOM   2087  HA  PHE T 125      -6.572   7.999 -33.765  1.00  0.00           H  
ATOM   2088 1HB  PHE T 125      -8.652   8.639 -32.749  1.00  0.00           H  
ATOM   2089 2HB  PHE T 125      -8.839  10.030 -33.805  1.00  0.00           H  
ATOM   2090  HD1 PHE T 125      -8.328   6.350 -34.264  1.00  0.00           H  
ATOM   2091  HD2 PHE T 125     -10.491   9.856 -35.348  1.00  0.00           H  
ATOM   2092  HE1 PHE T 125      -9.716   5.024 -35.799  1.00  0.00           H  
ATOM   2093  HE2 PHE T 125     -11.842   8.536 -36.908  1.00  0.00           H  
ATOM   2094  HZ  PHE T 125     -11.473   6.118 -37.121  1.00  0.00           H  
ATOM   2095  N   GLY T 126      -6.499   7.954 -36.267  1.00  0.00           N  
ATOM   2096  CA  GLY T 126      -6.214   7.973 -37.681  1.00  0.00           C  
ATOM   2097  C   GLY T 126      -6.610   6.682 -38.373  1.00  0.00           C  
ATOM   2098  O   GLY T 126      -6.989   5.717 -37.735  1.00  0.00           O  
ATOM   2099  H   GLY T 126      -6.412   7.085 -35.759  1.00  0.00           H  
ATOM   2100 1HA  GLY T 126      -6.798   8.787 -38.111  1.00  0.00           H  
ATOM   2101 2HA  GLY T 126      -5.137   8.102 -37.785  1.00  0.00           H  
ATOM   2102  N   LEU T 127      -6.598   6.697 -39.694  1.00  0.00           N  
ATOM   2103  CA  LEU T 127      -6.875   5.518 -40.514  1.00  0.00           C  
ATOM   2104  C   LEU T 127      -6.351   5.673 -41.928  1.00  0.00           C  
ATOM   2105  O   LEU T 127      -6.250   6.768 -42.437  1.00  0.00           O  
ATOM   2106  CB  LEU T 127      -8.381   5.211 -40.624  1.00  0.00           C  
ATOM   2107  CG  LEU T 127      -9.382   6.241 -41.146  1.00  0.00           C  
ATOM   2108  CD1 LEU T 127      -9.139   6.594 -42.549  1.00  0.00           C  
ATOM   2109  CD2 LEU T 127     -10.719   5.606 -41.067  1.00  0.00           C  
ATOM   2110  H   LEU T 127      -6.385   7.574 -40.148  1.00  0.00           H  
ATOM   2111  HA  LEU T 127      -6.362   4.679 -40.046  1.00  0.00           H  
ATOM   2112 1HB  LEU T 127      -8.513   4.351 -41.279  1.00  0.00           H  
ATOM   2113 2HB  LEU T 127      -8.756   4.948 -39.635  1.00  0.00           H  
ATOM   2114  HG  LEU T 127      -9.339   7.137 -40.526  1.00  0.00           H  
ATOM   2115 1HD1 LEU T 127      -9.877   7.330 -42.871  1.00  0.00           H  
ATOM   2116 2HD1 LEU T 127      -8.140   7.017 -42.649  1.00  0.00           H  
ATOM   2117 3HD1 LEU T 127      -9.221   5.702 -43.167  1.00  0.00           H  
ATOM   2118 1HD2 LEU T 127     -11.475   6.303 -41.429  1.00  0.00           H  
ATOM   2119 2HD2 LEU T 127     -10.731   4.705 -41.682  1.00  0.00           H  
ATOM   2120 3HD2 LEU T 127     -10.936   5.341 -40.032  1.00  0.00           H  
ATOM   2121  N   PHE T 128      -5.965   4.570 -42.535  1.00  0.00           N  
ATOM   2122  CA  PHE T 128      -5.515   4.578 -43.932  1.00  0.00           C  
ATOM   2123  C   PHE T 128      -5.911   3.255 -44.587  1.00  0.00           C  
ATOM   2124  O   PHE T 128      -6.007   2.235 -43.929  1.00  0.00           O  
ATOM   2125  CB  PHE T 128      -3.994   4.731 -44.077  1.00  0.00           C  
ATOM   2126  CG  PHE T 128      -3.197   3.766 -43.273  1.00  0.00           C  
ATOM   2127  CD1 PHE T 128      -2.837   2.544 -43.792  1.00  0.00           C  
ATOM   2128  CD2 PHE T 128      -2.764   4.107 -42.011  1.00  0.00           C  
ATOM   2129  CE1 PHE T 128      -2.075   1.663 -43.043  1.00  0.00           C  
ATOM   2130  CE2 PHE T 128      -2.009   3.248 -41.264  1.00  0.00           C  
ATOM   2131  CZ  PHE T 128      -1.655   2.023 -41.772  1.00  0.00           C  
ATOM   2132  H   PHE T 128      -5.978   3.696 -42.028  1.00  0.00           H  
ATOM   2133  HA  PHE T 128      -6.031   5.395 -44.438  1.00  0.00           H  
ATOM   2134 1HB  PHE T 128      -3.713   4.605 -45.121  1.00  0.00           H  
ATOM   2135 2HB  PHE T 128      -3.700   5.736 -43.778  1.00  0.00           H  
ATOM   2136  HD1 PHE T 128      -3.157   2.277 -44.798  1.00  0.00           H  
ATOM   2137  HD2 PHE T 128      -3.046   5.079 -41.606  1.00  0.00           H  
ATOM   2138  HE1 PHE T 128      -1.808   0.689 -43.455  1.00  0.00           H  
ATOM   2139  HE2 PHE T 128      -1.687   3.535 -40.263  1.00  0.00           H  
ATOM   2140  HZ  PHE T 128      -1.050   1.338 -41.182  1.00  0.00           H  
ATOM   2141  N   GLN T 129      -6.227   3.300 -45.870  1.00  0.00           N  
ATOM   2142  CA  GLN T 129      -6.670   2.110 -46.563  1.00  0.00           C  
ATOM   2143  C   GLN T 129      -5.562   1.140 -46.914  1.00  0.00           C  
ATOM   2144  O   GLN T 129      -4.580   1.500 -47.561  1.00  0.00           O  
ATOM   2145  CB  GLN T 129      -7.387   2.433 -47.862  1.00  0.00           C  
ATOM   2146  CG  GLN T 129      -8.173   1.273 -48.384  1.00  0.00           C  
ATOM   2147  CD  GLN T 129      -8.891   1.606 -49.656  1.00  0.00           C  
ATOM   2148  NE2 GLN T 129     -10.065   2.194 -49.519  1.00  0.00           N  
ATOM   2149  OE1 GLN T 129      -8.411   1.317 -50.759  1.00  0.00           O  
ATOM   2150  H   GLN T 129      -6.162   4.171 -46.380  1.00  0.00           H  
ATOM   2151  HA  GLN T 129      -7.361   1.603 -45.891  1.00  0.00           H  
ATOM   2152 1HB  GLN T 129      -8.061   3.275 -47.707  1.00  0.00           H  
ATOM   2153 2HB  GLN T 129      -6.657   2.733 -48.616  1.00  0.00           H  
ATOM   2154 1HG  GLN T 129      -7.491   0.444 -48.578  1.00  0.00           H  
ATOM   2155 2HG  GLN T 129      -8.911   0.982 -47.636  1.00  0.00           H  
ATOM   2156 1HE2 GLN T 129     -10.597   2.443 -50.330  1.00  0.00           H  
ATOM   2157 2HE2 GLN T 129     -10.423   2.390 -48.607  1.00  0.00           H  
ATOM   2158  N   VAL T 130      -5.762  -0.111 -46.520  1.00  0.00           N  
ATOM   2159  CA  VAL T 130      -4.830  -1.183 -46.833  1.00  0.00           C  
ATOM   2160  C   VAL T 130      -5.255  -1.877 -48.127  1.00  0.00           C  
ATOM   2161  O   VAL T 130      -6.274  -2.545 -48.176  1.00  0.00           O  
ATOM   2162  CB  VAL T 130      -4.759  -2.260 -45.735  1.00  0.00           C  
ATOM   2163  CG1 VAL T 130      -3.809  -3.377 -46.142  1.00  0.00           C  
ATOM   2164  CG2 VAL T 130      -4.321  -1.631 -44.421  1.00  0.00           C  
ATOM   2165  H   VAL T 130      -6.593  -0.321 -45.984  1.00  0.00           H  
ATOM   2166  HA  VAL T 130      -3.850  -0.730 -46.981  1.00  0.00           H  
ATOM   2167  HB  VAL T 130      -5.746  -2.708 -45.613  1.00  0.00           H  
ATOM   2168 1HG1 VAL T 130      -3.771  -4.128 -45.354  1.00  0.00           H  
ATOM   2169 2HG1 VAL T 130      -4.162  -3.835 -47.065  1.00  0.00           H  
ATOM   2170 3HG1 VAL T 130      -2.812  -2.966 -46.298  1.00  0.00           H  
ATOM   2171 1HG2 VAL T 130      -4.273  -2.399 -43.648  1.00  0.00           H  
ATOM   2172 2HG2 VAL T 130      -3.336  -1.179 -44.544  1.00  0.00           H  
ATOM   2173 3HG2 VAL T 130      -5.037  -0.865 -44.127  1.00  0.00           H  
ATOM   2174  N   HIS T 131      -4.435  -1.737 -49.163  1.00  0.00           N  
ATOM   2175  CA  HIS T 131      -4.751  -2.259 -50.492  1.00  0.00           C  
ATOM   2176  C   HIS T 131      -3.521  -2.801 -51.218  1.00  0.00           C  
ATOM   2177  O   HIS T 131      -2.422  -2.801 -50.679  1.00  0.00           O  
ATOM   2178  CB  HIS T 131      -5.376  -1.203 -51.406  1.00  0.00           C  
ATOM   2179  CG  HIS T 131      -4.544   0.037 -51.564  1.00  0.00           C  
ATOM   2180  CD2 HIS T 131      -4.476   1.162 -50.812  1.00  0.00           C  
ATOM   2181  ND1 HIS T 131      -3.675   0.232 -52.616  1.00  0.00           N  
ATOM   2182  CE1 HIS T 131      -3.096   1.412 -52.499  1.00  0.00           C  
ATOM   2183  NE2 HIS T 131      -3.569   1.999 -51.415  1.00  0.00           N  
ATOM   2184  OXT HIS T 131      -3.625  -3.235 -52.332  1.00  0.00           O1-
ATOM   2185  H   HIS T 131      -3.561  -1.251 -49.020  1.00  0.00           H  
ATOM   2186  HA  HIS T 131      -5.454  -3.080 -50.349  1.00  0.00           H  
ATOM   2187 1HB  HIS T 131      -5.539  -1.628 -52.396  1.00  0.00           H  
ATOM   2188 2HB  HIS T 131      -6.348  -0.909 -51.011  1.00  0.00           H  
ATOM   2189  HD2 HIS T 131      -5.035   1.363 -49.899  1.00  0.00           H  
ATOM   2190  HE1 HIS T 131      -2.355   1.830 -53.181  1.00  0.00           H  
ATOM   2191  HE2 HIS T 131      -3.309   2.915 -51.078  1.00  0.00           H  
END
